# Supplementary material for: Dietary Fatty Acid Composition Alters Gut Microbiome in Mice with Obesity-Induced Peripheral Neuropathy
Source: Nutrients. 2025 Feb 19;17(4):737. doi: 10.3390/nu17040737 (PMC11858455; doi:10.3390/nu17040737)
Supplement: Supplementary file 1 [file nutrients-17-00737-s001.zip]

Archive with 2 entries (2 files):
- nutrients-3468971-supplementary.pdf
- nutrients-3468971-supplementary.xlsx
