# Supplementary material for: Dietary Fatty Acid Composition Alters Gut Microbiome in Mice with Obesity-Induced Peripheral Neuropathy
Source: Nutrients. 2025 Feb 19;17(4):737. doi: 10.3390/nu17040737 (PMC11858455; doi:10.3390/nu17040737)
Supplement: Supplementary file 1 [file nutrients-17-00737-s001.zip › nutrients-3468971-supplementary.xlsx]

## Sheet: SFA vs SD cecum
ASV	Phylum	Class	Order	Family	Genus	Species	Base mean	Log2(fold-change)	lfcSE	Stat	P-value	Padj	SFA_1	SFA_2	SFA_3	SFA_4	SD_1	SD_2	SD_3	SD_4	SD_5	SD_6	SD_7
ASV_32	Firmicutes	Clostridia	Lachnospirales	Lachnospiraceae	Lachnospiraceae NK4A136 group	bacterium	71.2858	-9.76524	1.07788	-9.05967	1.30843e-19	2.18507e-17	297	197	244	356	0	0	0	0	0	0	0
ASV_8	Firmicutes	Bacilli	Erysipelotrichales	Erysipelotrichaceae	Turicibacter	NA	176.495	-11.0741	1.2696	-8.72255	2.7201e-18	2.27128e-16	173	802	169	2435	0	0	0	0	0	0	0
ASV_29	Firmicutes	Clostridia	Lachnospirales	Lachnospiraceae	Lachnospiraceae NK4A136 group	NA	52.7336	-9.33146	1.12181	-8.31818	8.93237e-17	4.97235e-15	198	180	102	441	0	0	0	0	0	0	0
ASV_2	Firmicutes	Bacilli	Lactobacillales	Lactobacillaceae	Lactobacillus	NA	622.639	7.3568	0.897296	8.19886	2.42669e-16	1.01314e-14	8	7	3	21	327	8	1467	841	979	481	1667
ASV_28	Firmicutes	Clostridia	Clostridiales	Clostridiaceae	Clostridium sensu stricto 1	NA	48.7728	-9.21817	1.1487	-8.02485	1.01647e-15	3.39502e-14	157	341	119	159	0	0	0	0	0	0	0
ASV_30	Firmicutes	Clostridia	Lachnospirales	Lachnospiraceae	NA	NA	64.0703	9.6052	1.2046	7.97379	1.53876e-15	4.28289e-14	0	0	0	0	63	71	70	156	74	56	100
ASV_48	Firmicutes	Clostridia	Lachnospirales	Lachnospiraceae	Lachnospiraceae NK4A136 group	NA	108.726	24.3885	3.16816	7.69803	1.38185e-14	3.2967e-13	0	0	0	0	0	0	0	78	0	222	540
ASV_38	Firmicutes	Clostridia	Lachnospirales	Lachnospiraceae	Lachnospiraceae NK4A136 group	NA	69.8817	9.72923	1.3049	7.45592	8.92419e-14	1.86292e-12	0	0	0	0	131	140	125	89	50	34	15
ASV_35	Firmicutes	Clostridia	Lachnospirales	Lachnospiraceae	Roseburia	NA	40.4103	-8.94565	1.23424	-7.24791	4.23244e-13	7.85353e-12	217	51	166	136	0	0	0	0	0	0	0
ASV_18	Firmicutes	Clostridia	Lachnospirales	Lachnospiraceae	[Eubacterium] fissicatena group	NA	52.546	9.32065	1.29054	7.22227	5.11258e-13	8.53801e-12	0	0	0	0	59	57	184	95	49	44	13
ASV_39	Firmicutes	Clostridia	Lachnospirales	Lachnospiraceae	NA	NA	5.73526	-20.7631	2.89709	-7.16687	7.67296e-13	1.16489e-11	0	102	0	0	0	0	0	0	0	0	0
ASV_111	Actinobacteriota	Actinobacteria	Bifidobacteriales	Bifidobacteriaceae	Bifidobacterium	NA	9.16301	-21.4143	3.09906	-6.90994	4.84856e-12	6.74758e-11	0	0	0	218	0	0	0	0	0	0	0
ASV_71	Firmicutes	Bacilli	Erysipelotrichales	Erysipelotrichaceae	Turicibacter	NA	8.4905	-21.3136	3.09926	-6.87701	6.11216e-12	7.85177e-11	0	0	0	202	0	0	0	0	0	0	0
ASV_94	Firmicutes	Clostridia	Lachnospirales	Lachnospiraceae	NA	NA	22.9903	-8.13111	1.3653	-5.95554	2.59209e-09	3.09199e-08	94	47	113	58	0	0	0	0	0	0	0
ASV_88	Firmicutes	Clostridia	Oscillospirales	Ruminococcaceae	NA	NA	34.1459	8.69712	1.49826	5.80482	6.44351e-09	7.17377e-08	0	0	0	0	51	35	54	18	91	0	46
ASV_114	Firmicutes	Clostridia	Oscillospirales	Ruminococcaceae	Incertae Sedis	NA	17.3995	-7.73162	1.4096	-5.48499	4.13502e-08	4.31593e-07	43	67	46	143	0	0	0	0	0	0	0
ASV_56	Firmicutes	Clostridia	Lachnospirales	Lachnospiraceae	Lachnoclostridium	NA	16.7798	-7.67834	1.46288	-5.24879	1.531e-07	1.50398e-06	128	36	34	57	0	0	0	0	0	0	0
ASV_24	Firmicutes	Clostridia	Lachnospirales	Lachnospiraceae	NA	NA	66.1874	4.94198	1.038	4.76107	1.92574e-06	1.78666e-05	0	0	13	0	20	72	80	84	118	88	124
ASV_119	Firmicutes	Clostridia	Lachnospirales	Lachnospiraceae	Lachnoclostridium	NA	11.1983	-7.09644	1.60484	-4.42191	9.78329e-06	8.59899e-05	58	46	14	75	0	0	0	0	0	0	0
ASV_58	Firmicutes	Clostridia	Lachnospirales	Lachnospiraceae	Lachnospiraceae UCG-006	NA	29.8567	4.74869	1.12167	4.23358	2.30002e-05	0.000192051	0	0	7	0	18	35	24	71	37	27	59
ASV_23	Firmicutes	Clostridia	Lachnospirales	Lachnospiraceae	NA	NA	79.2869	-6.12362	1.63055	-3.75557	0.00017295	0.00137537	456	170	35	772	0	0	8	0	13	0	0
ASV_85	Firmicutes	Clostridia	Lachnospirales	Lachnospiraceae	NA	NA	23.6026	-5.16865	1.42768	-3.6203	0.000294262	0.00223372	110	61	55	138	0	0	0	0	0	8	0
ASV_79	Firmicutes	Clostridia	Lachnospirales	Lachnospiraceae	Lachnoclostridium	NA	16.4687	3.91095	1.12001	3.49187	0.000479645	0.00348264	0	4	0	8	6	28	32	29	9	24	18
ASV_15	Firmicutes	Clostridia	Lachnospirales	Lachnospiraceae	Lachnospiraceae NK4A136 group	NA	140.114	-6.1203	1.80029	-3.39962	0.000674792	0.0046552	506	518	227	1174	12	0	0	0	14	0	0
ASV_42	Firmicutes	Clostridia	Oscillospirales	Ruminococcaceae	NA	NA	82.8428	2.41694	0.712793	3.3908	0.000696887	0.0046552	3	24	23	98	59	55	159	322	92	85	28
ASV_9	Firmicutes	Clostridia	Lachnospirales	Lachnospiraceae	NA	NA	396.779	1.27898	0.400111	3.19656	0.00139077	0.00893305	211	402	132	593	268	381	383	727	544	215	500
ASV_146	Firmicutes	Clostridia	Lachnospirales	Lachnospiraceae	[Eubacterium] xylanophilum group	NA	5.94596	-6.18107	1.94284	-3.18146	0.00146534	0.00906343	21	16	21	35	0	0	0	0	0	0	0
ASV_40	Firmicutes	Clostridia	Lachnospirales	Lachnospiraceae	NA	NA	46.6728	4.83985	1.54028	3.14219	0.00167689	0.0100014	0	16	0	0	54	57	41	171	56	0	75
ASV_136	Firmicutes	Clostridia	Lachnospirales	Lachnospiraceae	Lachnospiraceae NK4A136 group	NA	13.3442	-7.34792	2.56558	-2.86404	0.00418277	0.0237583	60	0	56	84	0	0	0	0	0	0	0
ASV_49	Firmicutes	Clostridia	Oscillospirales	Oscillospiraceae	NA	NA	37.7961	-8.8507	3.0972	-2.85765	0.00426796	0.0237583	0	125	0	732	0	0	0	0	0	0	0
ASV_14	Firmicutes	Clostridia	Oscillospirales	Oscillospiraceae	NA	NA	219.462	1.47222	0.526353	2.79703	0.00515754	0.0277842	114	101	84	365	204	156	313	323	214	67	367
ASV_20	Firmicutes	Clostridia	Lachnospirales	Lachnospiraceae	NA	NA	203.764	-1.29838	0.470148	-2.76165	0.00575104	0.0300132	389	377	279	1014	44	148	94	216	76	103	113
ASV_107	Firmicutes	Clostridia	Lachnospirales	Lachnospiraceae	NA	NA	5.71796	-6.12531	2.25535	-2.7159	0.00660951	0.0334481	0	30	23	41	0	0	0	0	0	0	0
ASV_95	Firmicutes	Clostridia	Oscillospirales	Ruminococcaceae	NA	NA	14.9509	-4.25389	1.60612	-2.64855	0.00808376	0.0397055	46	39	41	98	0	0	0	0	0	35	0
ASV_68	Bacteroidota	Bacteroidia	Bacteroidales	Muribaculaceae	NA	NA	25.1808	8.25844	3.16934	2.60573	0.00916798	0.0437443	0	0	0	0	24	0	0	0	0	105	41
ASV_104	Firmicutes	Clostridia	Lachnospirales	Lachnospiraceae	Lachnoclostridium	NA	9.12157	-4.43437	1.74513	-2.541	0.0110536	0.0512765	28	41	24	41	0	0	0	0	0	24	0
ASV_133	Firmicutes	Clostridia	Lachnospirales	Lachnospiraceae	Lachnoclostridium	NA	4.68472	-5.8409	2.35769	-2.47739	0.0132348	0.0597354	13	38	0	39	0	0	0	0	0	0	0
ASV_27	Firmicutes	Clostridia	Oscillospirales	Oscillospiraceae	Intestinimonas	NA	120.854	1.31827	0.535342	2.46249	0.0137976	0.060637	88	84	43	175	74	76	154	545	114	63	80
ASV_181	Firmicutes	Clostridia	Lachnospirales	Lachnospiraceae	Acetatifactor	muris	3.45332	-5.39877	2.22153	-2.43021	0.0150901	0.0630012	9	21	8	20	0	0	0	0	0	0	0
ASV_33	Actinobacteriota	Coriobacteriia	Coriobacteriales	Eggerthellaceae	Enterorhabdus	NA	32.9366	1.83094	0.753257	2.4307	0.0150696	0.0630012	12	13	5	58	13	29	44	51	79	37	22
ASV_126	Firmicutes	Bacilli	Acholeplasmatales	Acholeplasmataceae	Anaeroplasma	NA	4.62202	-5.81665	2.4302	-2.39349	0.0166889	0.0679769	42	5	14	0	0	0	0	0	0	0	0
ASV_52	Firmicutes	Clostridia	Oscillospirales	Oscillospiraceae	Oscillibacter	NA	35.1101	-2.38105	1.00979	-2.35796	0.0183755	0.0730645	77	113	31	272	9	9	0	20	36	0	12
ASV_6	Firmicutes	Bacilli	Erysipelotrichales	Erysipelotrichaceae	Dubosiella	newyorkensis	121.812	-4.99656	2.14426	-2.3302	0.0197954	0.0768797	211	246	132	1753	0	0	0	0	155	0	3
ASV_89	Firmicutes	Clostridia	Lachnospirales	Lachnospiraceae	Lachnoclostridium	NA	19.4284	-4.47292	1.98413	-2.25435	0.0241743	0.0917526	107	43	52	68	0	0	0	0	0	10	0
ASV_141	Firmicutes	Clostridia	Clostridia UCG-014	NA	NA	NA	4.93107	5.90308	2.67407	2.20753	0.027277	0.0974378	0	0	0	0	0	24	0	0	0	9	4
ASV_160	Firmicutes	Clostridia	Lachnospirales	Lachnospiraceae	NA	NA	3.79524	-5.5319	2.51139	-2.20273	0.0276141	0.0974378	30	7	13	0	0	0	0	0	0	0	0
ASV_91	Firmicutes	Clostridia	Lachnospirales	Lachnospiraceae	Acetatifactor	NA	28.8257	4.36817	1.98806	2.1972	0.0280061	0.0974378	0	0	0	18	48	0	68	118	0	15	32
ASV_26	Firmicutes	Bacilli	Erysipelotrichales	Erysipelotrichaceae	Faecalibaculum	NA	10.3136	6.97462	3.17156	2.19912	0.0278697	0.0974378	0	0	0	0	13	0	0	139	0	0	0
ASV_93	Firmicutes	Clostridia	Lachnospirales	Lachnospiraceae	Roseburia	NA	7.3031	-6.47918	3.09969	-2.09027	0.0365938	0.124718	72	0	0	54	0	0	0	0	0	0	0
ASV_43	Firmicutes	Clostridia	Lachnospirales	Lachnospiraceae	NA	NA	27.5836	-2.39095	1.17613	-2.0329	0.0420627	0.130612	100	84	54	86	0	11	18	5	39	0	0
ASV_129	Firmicutes	Clostridia	Lachnospirales	Lachnospiraceae	Lachnospiraceae NK4A136 group	NA	6.73237	-6.36136	3.09995	-2.05208	0.0401615	0.130612	77	24	0	0	0	0	0	0	0	0	0
ASV_168	Firmicutes	Clostridia	Lachnospirales	Lachnospiraceae	NA	NA	7.23114	6.45875	3.17317	2.03542	0.0418082	0.130612	0	0	0	0	10	15	0	0	38	0	0
ASV_131	Firmicutes	Bacilli	Lactobacillales	Streptococcaceae	Streptococcus	danieliae	3.21254	5.28557	2.56857	2.05778	0.039611	0.130612	0	0	0	0	5	6	13	0	4	0	0
ASV_161	Firmicutes	Clostridia	Oscillospirales	Ruminococcaceae	NA	NA	4.82808	5.88575	2.89766	2.03121	0.0422339	0.130612	0	0	0	0	0	0	0	29	35	0	0
ASV_105	Firmicutes	Clostridia	Clostridiales	Clostridiaceae	Clostridium sensu stricto 1	NA	5.17298	-5.98246	2.96307	-2.01901	0.0434866	0.132041	0	92	0	0	0	0	0	0	0	0	0
ASV_37	Firmicutes	Clostridia	Lachnospirales	Lachnospiraceae	Lachnospiraceae NK4A136 group	NA	67.2587	1.75618	0.875816	2.00519	0.0449426	0.134025	46	34	26	48	52	76	64	394	35	47	0
ASV_127	Firmicutes	Clostridia	Oscillospirales	Ruminococcaceae	Incertae Sedis	NA	5.00183	-5.93557	2.97682	-1.99393	0.0461596	0.13524	0	0	0	119	0	0	0	0	0	0	0
ASV_123	Firmicutes	Bacilli	Lactobacillales	Lactobacillaceae	Lactobacillus	NA	6.37308	6.28225	3.17387	1.97937	0.0477748	0.137558	0	0	0	0	0	0	61	17	0	0	0
ASV_117	Firmicutes	Clostridia	Oscillospirales	UCG-010	NA	NA	5.12115	-4.30521	2.26704	-1.89905	0.0575583	0.162919	0	26	5	67	0	0	0	6	0	0	0
ASV_109	Firmicutes	Clostridia	Oscillospirales	Oscillospiraceae	Oscillibacter	NA	15.4673	-2.0791	1.12013	-1.85612	0.0634365	0.176565	34	28	46	56	7	11	7	7	9	0	0
ASV_165	Firmicutes	Clostridia	Clostridia vadinBB60 group	NA	NA	NA	3.32068	-5.33641	2.90808	-1.83503	0.0665016	0.182062	0	0	31	5	0	0	0	0	0	0	0
ASV_122	Firmicutes	Clostridia	Lachnospirales	Lachnospiraceae	Lachnoclostridium	NA	3.90899	-5.58039	3.10235	-1.79876	0.0720564	0.194087	0	0	0	93	0	0	0	0	0	0	0
ASV_154	Firmicutes	Clostridia	Lachnospirales	Lachnospiraceae	Roseburia	NA	3.61438	5.45332	3.05838	1.78307	0.0745743	0.197681	0	0	0	0	0	10	0	0	0	16	0
ASV_142	Firmicutes	Clostridia	Lachnospirales	Lachnospiraceae	NA	NA	2.69778	5.04047	2.85582	1.76499	0.0775663	0.198492	0	0	0	0	0	9	0	13	0	0	6
ASV_61	Firmicutes	Clostridia	Oscillospirales	Oscillospiraceae	Intestinimonas	NA	3.0638	-4.78661	2.70773	-1.76776	0.0771011	0.198492	37	0	0	10	0	0	0	33	0	0	0
ASV_150	Firmicutes	Clostridia	Clostridia vadinBB60 group	NA	NA	NA	2.21422	-4.75667	2.703	-1.75978	0.0784459	0.198492	9	0	7	21	0	0	0	0	0	0	0
ASV_152	Firmicutes	Clostridia	Lachnospirales	Lachnospiraceae	NA	NA	3.46687	5.38855	3.07915	1.75001	0.0801159	0.199692	0	0	0	0	9	14	0	0	0	0	0
ASV_92	Firmicutes	Clostridia	Lachnospirales	Lachnospiraceae	Lachnoclostridium	NA	16.6901	2.77194	1.6448	1.68527	0.0919359	0.225784	0	0	0	30	18	0	18	70	0	10	38
ASV_171	Firmicutes	Clostridia	Lachnospirales	Lachnospiraceae	ASF356	NA	2.43611	-4.89499	3.00514	-1.62887	0.10334	0.242666	26	11	0	0	0	0	0	0	0	0	0
ASV_138	Firmicutes	Clostridia	Lachnospirales	Lachnospiraceae	Lachnospiraceae FCS020 group	NA	2.34349	-4.84328	2.99692	-1.61609	0.106076	0.242666	0	20	0	29	0	0	0	0	0	0	0
ASV_36	Firmicutes	Clostridia	Oscillospirales	Oscillospiraceae	NA	NA	60.2414	1.70503	1.04599	1.63007	0.103088	0.242666	39	36	40	6	11	136	193	0	31	14	73
ASV_74	Actinobacteriota	Coriobacteriia	Coriobacteriales	Atopobiaceae	Coriobacteriaceae UCG-002	NA	2.96035	5.15076	3.18106	1.6192	0.105405	0.242666	0	0	0	0	16	0	0	0	0	0	0
ASV_178	Firmicutes	Clostridia	Lachnospirales	Lachnospiraceae	Lachnospiraceae FCS020 group	NA	1.82181	-4.4814	2.74661	-1.63161	0.102762	0.242666	6	7	0	24	0	0	0	0	0	0	0
ASV_187	Firmicutes	Clostridia	Lachnospirales	Lachnospiraceae	NA	NA	2.43787	-4.9012	3.1058	-1.57808	0.114547	0.258505	0	0	0	58	0	0	0	0	0	0	0
ASV_16	Firmicutes	Clostridia	Lachnospirales	Lachnospiraceae	Lachnospiraceae NK4A136 group	NA	167.641	1.00042	0.641257	1.56009	0.118739	0.264391	124	16	83	460	118	147	208	553	162	54	129
ASV_159	Firmicutes	Clostridia	Lachnospirales	Lachnospiraceae	ASF356	NA	2.30696	-4.81561	3.10636	-1.55024	0.121083	0.266064	33	0	0	0	0	0	0	0	0	0	0
ASV_193	Firmicutes	Clostridia	Lachnospirales	Lachnospiraceae	NA	NA	1.59578	-4.28231	2.78161	-1.53951	0.12368	0.268242	7	0	6	12	0	0	0	0	0	0	0
ASV_69	Firmicutes	Clostridia	Oscillospirales	Oscillospiraceae	Oscillibacter	NA	12.495	-4.04419	2.6641	-1.51804	0.129005	0.276203	32	68	0	125	0	0	0	0	13	0	0
ASV_202	Firmicutes	Clostridia	Oscillospirales	Ruminococcaceae	[Eubacterium] siraeum group	NA	1.96798	-4.58983	3.10801	-1.47677	0.139736	0.293771	0	35	0	0	0	0	0	0	0	0	0
ASV_132	Firmicutes	Clostridia	Oscillospirales	Oscillospiraceae	NA	NA	6.43558	-3.21266	2.18091	-1.47308	0.140729	0.293771	22	40	0	40	0	0	0	17	0	0	0
ASV_182	Firmicutes	Clostridia	Oscillospirales	Oscillospiraceae	Intestinimonas	NA	1.89145	-4.53659	3.10844	-1.45945	0.144443	0.297801	0	0	0	45	0	0	0	0	0	0	0
ASV_200	Firmicutes	Clostridia	Lachnospirales	Lachnospiraceae	NA	NA	1.80281	-4.45432	3.10389	-1.43508	0.151265	0.308064	10	0	11	0	0	0	0	0	0	0	0
ASV_96	Firmicutes	Clostridia	Lachnospirales	Lachnospiraceae	Lachnospiraceae UCG-004	NA	6.0055	-2.90192	2.04769	-1.41717	0.156434	0.314754	14	0	23	38	0	0	0	8	0	0	5
ASV_4	Bacteroidota	Bacteroidia	Bacteroidales	Bacteroidaceae	Bacteroides	NA	984.418	0.716629	0.515492	1.39018	0.164473	0.326988	882	817	1304	372	830	738	1612	705	1095	523	925
ASV_180	Firmicutes	Clostridia	Peptostreptococcales-Tissierellales	Anaerovoracaceae	Anaerovorax	NA	1.21056	-3.8919	2.83334	-1.37361	0.169563	0.333141	0	6	2	16	0	0	0	0	0	0	0
ASV_199	Firmicutes	Clostridia	Lachnospirales	Lachnospiraceae	NA	NA	1.15029	-3.81939	2.82246	-1.35322	0.175987	0.341742	3	10	0	9	0	0	0	0	0	0	0
ASV_76	Firmicutes	Bacilli	Erysipelotrichales	Erysipelatoclostridiaceae	Erysipelatoclostridium	NA	15.1736	1.70381	1.28346	1.32751	0.184339	0.348465	9	3	7	18	32	17	13	10	34	0	0
ASV_112	Firmicutes	Clostridia	Clostridia UCG-014	NA	NA	NA	1.51966	4.22539	3.19288	1.32338	0.185709	0.348465	0	0	0	0	0	0	11	0	6	0	0
ASV_137	Firmicutes	Clostridia	Oscillospirales	Oscillospiraceae	Intestinimonas	NA	1.54367	4.24699	3.19251	1.3303	0.18342	0.348465	0	0	0	0	0	0	0	0	17	0	0
ASV_63	Firmicutes	Clostridia	Lachnospirales	Lachnospiraceae	NA	NA	46.5402	-1.58313	1.20271	-1.3163	0.188074	0.348981	0	454	24	33	40	0	9	55	12	22	12
ASV_172	Firmicutes	Clostridia	Clostridia UCG-014	NA	NA	NA	1.29324	-3.98555	3.11391	-1.27992	0.200574	0.365148	0	23	0	0	0	0	0	0	0	0	0
ASV_231	Bacteroidota	Bacteroidia	Bacteroidales	Bacteroidaceae	Bacteroides	NA	1.30441	-3.98045	3.11397	-1.27825	0.20116	0.365148	0	0	13	0	0	0	0	0	0	0	0
ASV_116	Firmicutes	Clostridia	Oscillospirales	Oscillospiraceae	NA	NA	3.70574	-3.06766	2.42939	-1.26273	0.206687	0.371149	16	29	0	8	0	0	7	0	0	0	0
ASV_135	Firmicutes	Clostridia	Oscillospirales	Butyricicoccaceae	UCG-009	NA	1.97444	-3.49716	2.84083	-1.23104	0.218309	0.379767	0	12	0	24	0	0	0	0	0	2	0
ASV_80	Firmicutes	Clostridia	Peptostreptococcales-Tissierellales	Anaerovoracaceae	[Eubacterium] nodatum group	NA	6.29908	2.63845	2.13021	1.23859	0.215498	0.379767	0	4	0	7	0	0	18	22	0	0	22
ASV_1	Firmicutes	Bacilli	Lactobacillales	Streptococcaceae	Lactococcus	NA	706	0.705138	0.570135	1.23679	0.216165	0.379767	914	987	53	1389	617	450	648	400	673	787	713
ASV_65	Firmicutes	Clostridia	Oscillospirales	Oscillospiraceae	Oscillibacter	NA	31.0379	2.4538	2.19316	1.11884	0.263208	0.424869	0	52	0	0	58	0	56	58	70	19	0
ASV_113	Firmicutes	Clostridia	Lachnospirales	Lachnospiraceae	NA	NA	8.69458	-1.78178	1.57647	-1.13023	0.258377	0.424869	15	35	19	21	0	4	0	13	18	0	0
ASV_98	Firmicutes	Clostridia	Lachnospirales	Lachnospiraceae	NA	NA	3.9004	-3.36844	2.98937	-1.12681	0.259824	0.424869	48	0	0	0	0	62	0	0	6	0	0
ASV_206	Firmicutes	Clostridia	Oscillospirales	Ruminococcaceae	NA	NA	0.97483	3.59367	3.20647	1.12076	0.262392	0.424869	0	0	0	0	0	0	11	0	0	0	0
ASV_317	Firmicutes	Bacilli	RF39	NA	NA	NA	1.11013	3.703	3.20368	1.15586	0.24774	0.424869	0	0	0	0	6	0	0	0	0	0	0
ASV_177	Firmicutes	Clostridia	Monoglobales	Monoglobaceae	Monoglobus	NA	4.63266	-2.50357	2.20954	-1.13307	0.257184	0.424869	3	29	17	0	0	5	5	0	0	0	0
ASV_239	Bacteroidota	Bacteroidia	Bacteroidales	Muribaculaceae	NA	NA	0.924708	-3.51106	3.12061	-1.12512	0.260539	0.424869	0	0	0	22	0	0	0	0	0	0	0
ASV_82	Firmicutes	Clostridia	Lachnospirales	Lachnospiraceae	NA	NA	21.0738	3.3715	3.02211	1.11561	0.264589	0.424869	0	0	0	26	60	69	0	0	0	0	0
ASV_335	Firmicutes	Clostridia	Lachnospirales	Lachnospiraceae	NA	NA	0.92511	3.42981	3.21105	1.06813	0.285463	0.441411	0	0	0	0	5	0	0	0	0	0	0
ASV_338	Firmicutes	Clostridia	Oscillospirales	UCG-010	NA	NA	0.92511	3.42981	3.21105	1.06813	0.285463	0.441411	0	0	0	0	5	0	0	0	0	0	0
ASV_336	Firmicutes	Clostridia	Lachnospirales	Lachnospiraceae	NA	NA	0.92511	3.42981	3.21105	1.06813	0.285463	0.441411	0	0	0	0	5	0	0	0	0	0	0
ASV_337	Firmicutes	Clostridia	Lachnospirales	Lachnospiraceae	NA	NA	0.92511	3.42981	3.21105	1.06813	0.285463	0.441411	0	0	0	0	5	0	0	0	0	0	0
ASV_11	Firmicutes	Clostridia	Oscillospirales	Oscillospiraceae	NA	NA	201.424	-1.32658	1.26568	-1.04812	0.294583	0.451334	317	553	194	1093	44	0	172	294	179	0	198
ASV_84	Firmicutes	Clostridia	Lachnospirales	Lachnospiraceae	NA	NA	19.9255	1.34323	1.30238	1.03137	0.302369	0.459051	8	22	0	44	0	30	49	61	0	17	16
ASV_19	Firmicutes	Clostridia	Lachnospirales	Lachnospiraceae	GCA-900066575	NA	192.838	-0.524411	0.524091	-1.00061	0.317016	0.476951	286	293	273	550	62	155	78	249	117	61	254
ASV_44	Firmicutes	Clostridia	Oscillospirales	Oscillospiraceae	NA	NA	59.6985	1.03325	1.05969	0.975045	0.329538	0.491365	44	0	28	170	0	125	42	164	104	29	29
ASV_50	Firmicutes	Clostridia	Oscillospirales	Oscillospiraceae	Oscillibacter	NA	39.2365	-2.05547	2.13089	-0.964608	0.334741	0.494706	65	81	55	310	0	0	0	84	75	0	0
ASV_55	Firmicutes	Clostridia	Oscillospirales	Oscillospiraceae	Colidextribacter	NA	78.7168	1.86812	1.98279	0.942169	0.346106	0.507015	0	0	0	253	84	0	55	165	104	58	153
ASV_166	Firmicutes	Clostridia	Oscillospirales	Oscillospiraceae	NK4A214 group	NA	1.21974	-2.68271	2.93914	-0.912751	0.361374	0.522972	0	2	0	20	0	0	0	0	0	0	2
ASV_31	Firmicutes	Clostridia	Lachnospirales	Lachnospiraceae	Tuzzerella	NA	55.1528	0.772319	0.849479	0.909168	0.363262	0.522972	56	50	25	109	42	26	113	51	101	0	61
ASV_99	Firmicutes	Clostridia	Lachnospirales	Lachnospiraceae	Roseburia	NA	22.6444	-1.10806	1.23042	-0.900556	0.367825	0.525015	29	14	55	99	0	54	0	16	4	5	9
ASV_139	Firmicutes	Clostridia	Oscillospirales	Ruminococcaceae	NA	NA	3.80627	-1.99144	2.23331	-0.891695	0.372556	0.527262	0	18	8	20	0	0	0	10	0	4	0
ASV_53	Firmicutes	Clostridia	Oscillospirales	Ruminococcaceae	Incertae Sedis	NA	58.6931	0.578446	0.663032	0.872426	0.382976	0.532975	56	55	33	140	19	118	44	68	34	55	37
ASV_7	Firmicutes	Clostridia	Peptostreptococcales-Tissierellales	Peptostreptococcaceae	Romboutsia	ilealis	183.913	0.724912	0.826163	0.877444	0.380245	0.532975	395	117	77	127	71	0	240	333	162	258	233
ASV_60	Firmicutes	Clostridia	Oscillospirales	Oscillospiraceae	Intestinimonas	NA	44.8619	-0.928353	1.09832	-0.845246	0.397973	0.544767	31	39	71	282	40	12	0	31	78	0	28
ASV_17	Firmicutes	Clostridia	Lachnospirales	Lachnospiraceae	NA	NA	248.029	0.440573	0.51783	0.850806	0.394877	0.544767	215	165	181	737	170	91	198	531	218	110	359
ASV_83	Actinobacteriota	Coriobacteriia	Coriobacteriales	Eggerthellaceae	Parvibacter	NA	12.4303	1.05615	1.26852	0.832582	0.40508	0.547923	0	9	0	51	7	7	34	27	9	7	9
ASV_130	Firmicutes	Clostridia	Lachnospirales	Lachnospiraceae	Roseburia	NA	8.08338	-1.65509	1.99537	-0.829466	0.406841	0.547923	28	27	0	41	0	0	16	0	0	0	11
ASV_156	Firmicutes	Clostridia	Lachnospirales	Lachnospiraceae	Lachnospiraceae UCG-006	NA	3.40662	-2.20105	2.75458	-0.799052	0.42426	0.566812	0	13	0	42	0	0	0	16	0	0	0
ASV_72	Firmicutes	Clostridia	Oscillospirales	Oscillospiraceae	UCG-005	NA	7.40115	-1.5763	2.01699	-0.78151	0.434503	0.575888	0	26	13	46	0	0	17	21	0	0	0
ASV_110	Firmicutes	Clostridia	Lachnospirales	Lachnospiraceae	NA	NA	3.17881	-2.31356	3.05721	-0.756757	0.449195	0.590674	0	42	0	0	0	0	0	0	9	0	0
ASV_22	Firmicutes	Clostridia	Oscillospirales	Oscillospiraceae	Colidextribacter	NA	118.044	-0.934809	1.25645	-0.744007	0.456872	0.596076	214	250	96	547	59	79	89	385	0	38	0
ASV_87	Firmicutes	Clostridia	Oscillospirales	Oscillospiraceae	Colidextribacter	NA	11.2763	1.15141	1.58329	0.727231	0.467085	0.600024	0	16	0	33	12	12	24	34	0	8	0
ASV_54	Firmicutes	Clostridia	Lachnospirales	Lachnospiraceae	NA	NA	31.2707	0.546451	0.745729	0.732774	0.463696	0.600024	21	33	30	58	20	13	31	18	30	30	47
ASV_51	Firmicutes	Clostridia	Oscillospirales	Oscillospiraceae	NA	NA	40.6468	0.628166	0.882061	0.712158	0.476367	0.607277	31	61	13	96	32	39	61	56	24	0	60
ASV_45	Bacteroidota	Bacteroidia	Bacteroidales	Muribaculaceae	NA	NA	57.1981	-1.28853	1.82955	-0.70429	0.481252	0.608857	153	169	59	172	0	0	0	139	86	0	61
ASV_25	Firmicutes	Clostridia	Lachnospirales	Lachnospiraceae	Lachnoclostridium	NA	99.3536	-0.380113	0.553952	-0.686184	0.492597	0.613908	125	87	133	367	21	84	122	113	75	50	82
ASV_158	Firmicutes	Clostridia	Oscillospirales	Butyricicoccaceae	Butyricicoccus	NA	3.69618	1.92476	2.79473	0.688713	0.491004	0.613908	7	0	0	0	0	0	15	33	0	0	0
ASV_66	Firmicutes	Clostridia	Oscillospirales	Oscillospiraceae	Intestinimonas	NA	20.2469	1.38957	2.10536	0.660018	0.509242	0.625319	0	0	0	86	0	19	31	73	45	22	0
ASV_124	Firmicutes	Clostridia	Oscillospirales	Ruminococcaceae	Incertae Sedis	NA	4.78997	-1.33675	2.01199	-0.664393	0.506439	0.625319	0	13	10	26	0	0	0	0	8	3	6
ASV_191	Firmicutes	Clostridia	Oscillospirales	Oscillospiraceae	NA	NA	1.79156	-1.67316	2.66573	-0.627654	0.53023	0.646339	5	0	4	10	0	0	7	0	0	0	0
ASV_12	Firmicutes	Clostridia	Peptostreptococcales-Tissierellales	Peptostreptococcaceae	Romboutsia	NA	62.5457	1.43644	2.42299	0.592837	0.55329	0.669561	156	0	0	0	0	0	86	158	67	100	108
ASV_222	Firmicutes	Clostridia	Lachnospirales	Lachnospiraceae	NA	NA	1.08809	-1.68794	2.96297	-0.569678	0.568896	0.683494	0	8	0	6	0	3	0	0	0	0	0
ASV_77	Firmicutes	Clostridia	Oscillospirales	Ruminococcaceae	NA	NA	20.1924	0.708083	1.33171	0.531707	0.594929	0.709665	18	17	13	41	13	0	70	68	0	17	0
ASV_100	Firmicutes	Clostridia	Lachnospirales	Lachnospiraceae	NA	NA	15.936	0.528851	1.04004	0.508492	0.611108	0.723795	20	12	12	29	22	18	10	15	13	0	16
ASV_5	Firmicutes	Clostridia	Lachnospirales	Lachnospiraceae	NA	NA	961.139	0.234668	0.481604	0.487265	0.626071	0.736295	1354	1535	1169	382	488	677	1273	2447	765	663	386
ASV_164	Firmicutes	Clostridia	Oscillospirales	Oscillospiraceae	Oscillibacter	NA	4.35049	1.04294	2.25302	0.462908	0.64343	0.748285	0	10	0	9	0	0	17	13	0	8	0
ASV_186	Firmicutes	Clostridia	Peptostreptococcales-Tissierellales	Anaerovoracaceae	[Eubacterium] brachy group	NA	1.02658	-1.24615	2.70666	-0.460402	0.645228	0.748285	0	5	0	8	0	0	0	4	2	0	0
ASV_86	Firmicutes	Bacilli	Lactobacillales	Enterococcaceae	Enterococcus	NA	1.23217	-1.08701	2.7078	-0.401435	0.6881	0.792501	2	6	0	5	0	0	0	0	6	0	0
ASV_57	Firmicutes	Clostridia	Oscillospirales	Ruminococcaceae	Anaerotruncus	NA	8.89578	-0.644822	1.69474	-0.380484	0.703586	0.797803	18	40	6	3	0	0	0	47	16	0	4
ASV_10	Bacteroidota	Bacteroidia	Bacteroidales	Muribaculaceae	NA	NA	244.813	0.213775	0.568791	0.375841	0.707035	0.797803	435	442	87	401	129	45	467	636	250	69	180
ASV_34	Firmicutes	Clostridia	Lachnospirales	Lachnospiraceae	NA	NA	69.8377	-0.746765	1.95163	-0.382637	0.701989	0.797803	97	144	104	211	0	0	0	109	0	87	126
ASV_59	Firmicutes	Clostridia	Lachnospirales	Lachnospiraceae	A2	NA	36.3119	-0.342974	1.13359	-0.302556	0.762228	0.849258	35	73	30	136	20	28	0	187	0	13	9
ASV_81	Firmicutes	Clostridia	Oscillospirales	Ruminococcaceae	NA	NA	18.429	-0.634045	2.10759	-0.300839	0.763537	0.849258	0	32	32	87	0	0	0	39	17	0	45
ASV_21	Firmicutes	Clostridia	Oscillospirales	[Eubacterium] coprostanoligenes group	NA	NA	115.098	0.162332	0.56271	0.288482	0.772978	0.849258	218	125	67	237	24	57	157	308	65	85	110
ASV_47	Firmicutes	Clostridia	Lachnospirales	Lachnospiraceae	NA	NA	41.6321	-0.703244	2.40627	-0.292255	0.770092	0.849258	15	55	92	159	0	0	0	0	0	108	44
ASV_64	Firmicutes	Clostridia	Lachnospirales	Lachnospiraceae	Lachnoclostridium	NA	21.4413	-0.573673	2.14666	-0.26724	0.789285	0.860264	24	62	31	38	0	0	66	0	63	0	0
ASV_62	Firmicutes	Clostridia	Lachnospirales	Lachnospiraceae	Lachnospiraceae UCG-006	NA	20.0044	0.263201	1.00446	0.262031	0.793297	0.860264	10	23	31	32	20	17	13	17	20	0	28
ASV_153	Firmicutes	Clostridia	Oscillospirales	Ruminococcaceae	Incertae Sedis	NA	7.46992	-0.419376	1.6992	-0.246809	0.805056	0.867383	0	14	11	32	7	5	0	18	14	0	0
ASV_197	Firmicutes	Clostridia	Lachnospirales	Lachnospiraceae	NA	NA	1.06452	-0.692121	2.99754	-0.230896	0.817395	0.869459	0	7	0	3	0	0	0	0	6	0	0
ASV_125	Firmicutes	Bacilli	RF39	NA	NA	NA	3.38984	-0.549612	2.34476	-0.2344	0.814674	0.869459	0	10	3	16	0	0	0	0	6	9	0
ASV_101	Firmicutes	Clostridia	Lachnospirales	Lachnospiraceae	Lachnoclostridium	NA	7.5477	-0.340084	1.86566	-0.182286	0.855358	0.893143	0	24	9	22	0	17	15	15	0	0	0
ASV_46	Firmicutes	Clostridia	Oscillospirales	Oscillospiraceae	Colidextribacter	NA	33.6452	0.438769	2.29383	0.191283	0.848304	0.893143	0	0	40	142	0	30	87	86	0	0	54
ASV_102	Firmicutes	Clostridia	Oscillospirales	Oscillospiraceae	Colidextribacter	NA	15.2116	-0.304451	1.67426	-0.181843	0.855706	0.893143	29	46	0	40	0	0	0	28	39	26	0
ASV_108	Firmicutes	Clostridia	Lachnospirales	Lachnospiraceae	GCA-900066575	NA	7.1113	0.110713	2.13268	0.0519125	0.958598	0.994323	14	20	0	8	13	0	0	0	0	0	17
ASV_78	Firmicutes	Clostridia	Peptococcales	Peptococcaceae	NA	NA	19.1543	-0.0275327	0.816498	-0.0337205	0.9731	0.994785	29	19	20	47	7	5	20	48	20	18	9
ASV_41	Firmicutes	Clostridia	Lachnospirales	Lachnospiraceae	NA	NA	63.0009	0.0148883	0.55755	0.0267031	0.978697	0.994785	77	116	40	161	36	40	40	89	48	50	62
ASV_155	Firmicutes	Clostridia	Lachnospirales	Lachnospiraceae	GCA-900066575	NA	4.47679	-0.0572182	2.27408	-0.0251611	0.979926	0.994785	0	10	6	12	0	17	7	0	0	0	0
ASV_169	Firmicutes	Clostridia	Lachnospirales	Lachnospiraceae	NA	NA	3.23931	-0.0652407	3.0388	-0.0214692	0.982871	0.994785	0	0	12	0	11	0	0	0	0	0	0
ASV_157	Firmicutes	Clostridia	Oscillospirales	Ruminococcaceae	Harryflintia	NA	2.41444	0.0061811	2.63548	0.00234534	0.998129	0.998129	0	6	0	13	0	0	7	16	0	0	0
ASV_75	Firmicutes	Clostridia	Lachnospirales	Lachnospiraceae	Roseburia	NA	16.2033	-0.0115327	1.21639	-0.00948106	0.992435	0.998129	15	16	20	46	14	14	0	11	0	19	19
ASV_368	Bacteroidota	Bacteroidia	Bacteroidales	Muribaculaceae	NA	NA	0	NA	NA	NA	NA	NA	0	0	0	0	0	0	0	0	0	0	0
ASV_416	Firmicutes	Clostridia	Lachnospirales	Lachnospiraceae	NA	NA	0	NA	NA	NA	NA	NA	0	0	0	0	0	0	0	0	0	0	0
ASV_147	Firmicutes	Clostridia	Clostridia vadinBB60 group	NA	NA	NA	0	NA	NA	NA	NA	NA	0	0	0	0	0	0	0	0	0	0	0
ASV_260	Firmicutes	Clostridia	Lachnospirales	Lachnospiraceae	NA	NA	0.126097	-0.804303	3.23364	-0.24873	0.80357	NA	0	0	0	3	0	0	0	0	0	0	0
ASV_302	Firmicutes	Clostridia	Clostridia vadinBB60 group	NA	NA	NA	0.168129	-1.13424	3.21396	-0.35291	0.724156	NA	0	0	0	4	0	0	0	0	0	0	0
ASV_247	Firmicutes	Clostridia	Lachnospirales	Lachnospiraceae	NA	NA	0.349539	-2.08928	3.16026	-0.66111	0.508542	NA	5	0	0	0	0	0	0	0	0	0	0
ASV_408	Firmicutes	Clostridia	Lachnospirales	Lachnospiraceae	Roseburia	NA	0	NA	NA	NA	NA	NA	0	0	0	0	0	0	0	0	0	0	0
ASV_219	Firmicutes	Clostridia	Lachnospirales	Lachnospiraceae	NA	NA	0	NA	NA	NA	NA	NA	0	0	0	0	0	0	0	0	0	0	0
ASV_325	Firmicutes	Bacilli	Lactobacillales	Streptococcaceae	NA	NA	0.252193	-1.66881	3.18134	-0.524563	0.599887	NA	0	0	0	6	0	0	0	0	0	0	0
ASV_189	Firmicutes	Bacilli	Erysipelotrichales	Erysipelatoclostridiaceae	Candidatus Stoquefichus	NA	0	NA	NA	NA	NA	NA	0	0	0	0	0	0	0	0	0	0	0
ASV_341	Firmicutes	Clostridia	Oscillospirales	Ruminococcaceae	Harryflintia	NA	0.666613	3.00006	3.22577	0.930029	0.352356	NA	0	0	0	0	0	0	0	0	0	0	5
ASV_364	Firmicutes	Clostridia	Lachnospirales	Lachnospiraceae	NA	NA	0	NA	NA	NA	NA	NA	0	0	0	0	0	0	0	0	0	0	0
ASV_235	Bacteroidota	Bacteroidia	Bacteroidales	Muribaculaceae	NA	NA	0.674736	-3.05066	3.12956	-0.974788	0.329666	NA	0	12	0	0	0	0	0	0	0	0	0
ASV_295	Firmicutes	Clostridia	Lachnospirales	Lachnospiraceae	NA	NA	0.620347	2.95618	3.22734	0.915981	0.359677	NA	0	0	0	0	0	0	7	0	0	0	0
ASV_301	Firmicutes	Clostridia	Oscillospirales	Butyricicoccaceae	Butyricicoccus	NA	0.294225	-1.88532	3.16974	-0.594786	0.551987	NA	0	0	0	7	0	0	0	0	0	0	0
ASV_485	Firmicutes	Clostridia	Lachnospirales	Lachnospiraceae	NA	NA	0.177242	1.67585	3.25706	0.51453	0.606882	NA	0	0	0	0	0	0	2	0	0	0	0
ASV_339	Firmicutes	Clostridia	Lachnospirales	Lachnospiraceae	Lachnoclostridium	NA	0.454021	2.56576	3.24114	0.791623	0.42858	NA	0	0	0	0	0	0	0	0	5	0	0
ASV_211	Firmicutes	Clostridia	Christensenellales	Christensenellaceae	NA	NA	0	0	0	0	1	NA	0	0	0	0	0	33	0	0	0	0	0
ASV_422	Firmicutes	Clostridia	Lachnospirales	Lachnospiraceae	NA	NA	0.301018	-1.8229	3.17292	-0.574518	0.565617	NA	0	0	3	0	0	0	0	0	0	0	0
ASV_345	Firmicutes	Clostridia	Lachnospirales	Lachnospiraceae	NA	NA	0.28114	-1.79736	3.17425	-0.566231	0.571237	NA	0	5	0	0	0	0	0	0	0	0	0
ASV_344	Firmicutes	Clostridia	Lachnospirales	Lachnospiraceae	NA	NA	0	NA	NA	NA	NA	NA	0	0	0	0	0	0	0	0	0	0	0
ASV_371	Bacteroidota	Bacteroidia	NA	NA	NA	NA	0.279631	-1.76613	3.17592	-0.556101	0.578142	NA	4	0	0	0	0	0	0	0	0	0	0
ASV_400	Firmicutes	Clostridia	Oscillospirales	Oscillospiraceae	NA	NA	0.170683	1.77903	3.25632	0.54633	0.584839	NA	0	0	0	0	0	0	0	3	0	0	0
ASV_321	Firmicutes	Clostridia	Oscillospirales	Oscillospiraceae	Oscillibacter	NA	0	NA	NA	NA	NA	NA	0	0	0	0	0	0	0	0	0	0	0
ASV_145	Firmicutes	Bacilli	Staphylococcales	Staphylococcaceae	Staphylococcus	NA	0.562498	0.624898	3.22194	0.19395	0.846215	NA	0	0	0	3	0	0	0	0	0	3	0
ASV_501	Firmicutes	Clostridia	Clostridia vadinBB60 group	NA	NA	NA	0.112456	-0.65652	3.24068	-0.202587	0.839458	NA	0	2	0	0	0	0	0	0	0	0	0
ASV_209	Firmicutes	Bacilli	RF39	NA	NA	NA	0.386072	2.23166	3.24871	0.686939	0.492121	NA	0	0	0	0	0	3	0	0	0	0	0
ASV_221	Firmicutes	Clostridia	Clostridia UCG-014	NA	NA	NA	0.210161	-1.41372	3.19731	-0.442159	0.658374	NA	0	0	0	5	0	0	0	0	0	0	0
ASV_228	Firmicutes	Clostridia	Christensenellales	Christensenellaceae	NA	NA	0.631038	-2.96286	3.13161	-0.946114	0.344091	NA	0	3	0	11	0	0	0	0	0	0	0
ASV_170	Firmicutes	Clostridia	Lachnospirales	Lachnospiraceae	ASF356	NA	0	NA	NA	NA	NA	NA	0	0	0	0	0	0	0	0	0	0	0
ASV_484	Firmicutes	Clostridia	Lachnospirales	Lachnospiraceae	NA	NA	0.177242	1.67585	3.25706	0.51453	0.606882	NA	0	0	0	0	0	0	2	0	0	0	0
ASV_224	Firmicutes	Clostridia	Oscillospirales	Ruminococcaceae	Incertae Sedis	NA	0	NA	NA	NA	NA	NA	0	0	0	0	0	0	0	0	0	0	0
ASV_500	Firmicutes	Bacilli	Lactobacillales	Streptococcaceae	Lactococcus	NA	0	NA	NA	NA	NA	NA	0	0	0	0	0	0	0	0	0	0	0
ASV_198	Firmicutes	Clostridia	Lachnospirales	Lachnospiraceae	Lachnoclostridium	NA	0.643453	2.95682	3.22732	0.916184	0.35957	NA	0	0	0	0	0	5	0	0	0	0	0
ASV_406	Firmicutes	Clostridia	Lachnospirales	Lachnospiraceae	NA	NA	0.399968	2.23166	3.24871	0.686939	0.492121	NA	0	0	0	0	0	0	0	0	0	0	3
ASV_402	Firmicutes	Clostridia	Lachnospirales	Lachnospiraceae	NA	NA	0.272413	2.08345	3.25185	0.640697	0.521719	NA	0	0	0	0	0	0	0	0	3	0	0
ASV_367	Firmicutes	Clostridia	Lachnospirales	Lachnospiraceae	NA	NA	0	NA	NA	NA	NA	NA	0	0	0	0	0	0	0	0	0	0	0
ASV_298	Firmicutes	Clostridia	Lachnospirales	Lachnospiraceae	NA	NA	0	NA	NA	NA	NA	NA	0	0	0	0	0	0	0	0	0	0	0
ASV_234	Firmicutes	Bacilli	Erysipelotrichales	Erysipelotrichaceae	NA	NA	0	NA	NA	NA	NA	NA	0	0	0	0	0	0	0	0	0	0	0
ASV_257	Firmicutes	Clostridia	Lachnospirales	Lachnospiraceae	NA	NA	0.796519	3.33971	3.21379	1.03918	0.29872	NA	0	0	0	0	0	0	0	14	0	0	0
ASV_300	Firmicutes	Clostridia	Oscillospirales	Oscillospiraceae	Intestinimonas	NA	0.393596	-2.27821	3.15256	-0.722654	0.469892	NA	0	7	0	0	0	0	0	0	0	0	0
ASV_256	Firmicutes	Clostridia	Clostridia vadinBB60 group	NA	NA	NA	0	NA	NA	NA	NA	NA	0	0	0	0	0	0	0	0	0	0	0
ASV_149	Bacteroidota	Bacteroidia	Bacteroidales	Muribaculaceae	NA	NA	0	NA	NA	NA	NA	NA	0	0	0	0	0	0	0	0	0	0	0
ASV_285	Firmicutes	Clostridia	Lachnospirales	Lachnospiraceae	NA	NA	0.37829	-2.23972	3.15405	-0.710108	0.477637	NA	0	0	0	9	0	0	0	0	0	0	0
ASV_258	Firmicutes	Clostridia	Lachnospirales	Lachnospiraceae	NA	NA	0.0840644	-0.425263	3.25064	-0.130824	0.895914	NA	0	0	0	2	0	0	0	0	0	0	0
ASV_70	Firmicutes	Clostridia	Lachnospirales	Lachnospiraceae	NA	NA	0	NA	NA	NA	NA	NA	0	0	0	0	0	0	0	0	0	0	0
ASV_343	Firmicutes	Clostridia	Lachnospirales	Lachnospiraceae	Roseburia	NA	0	NA	NA	NA	NA	NA	0	0	0	0	0	0	0	0	0	0	0
ASV_497	Firmicutes	Clostridia	Oscillospirales	Ruminococcaceae	NA	NA	0	NA	NA	NA	NA	NA	0	0	0	0	0	0	0	0	0	0	0
ASV_420	Bacteroidota	Bacteroidia	Bacteroidales	Bacteroidaceae	Bacteroides	NA	0.209723	-1.349	3.20182	-0.421324	0.673519	NA	3	0	0	0	0	0	0	0	0	0	0
ASV_162	Firmicutes	Bacilli	Erysipelotrichales	Erysipelatoclostridiaceae	Erysipelatoclostridium	NA	0	NA	NA	NA	NA	NA	0	0	0	0	0	0	0	0	0	0	0
ASV_185	Firmicutes	Clostridia	Clostridia UCG-014	NA	NA	NA	0.872922	-1.50129	3.12331	-0.480671	0.63075	NA	0	0	0	14	0	0	0	5	0	0	0
ASV_493	Firmicutes	Clostridia	Peptostreptococcales-Tissierellales	Anaerovoracaceae	[Eubacterium] brachy group	NA	0	NA	NA	NA	NA	NA	0	0	0	0	0	0	0	0	0	0	0
ASV_144	Firmicutes	Clostridia	Lachnospirales	Lachnospiraceae	A2	NA	0	NA	NA	NA	NA	NA	0	0	0	0	0	0	0	0	0	0	0
ASV_503	Bacteroidota	Bacteroidia	Bacteroidales	NA	NA	NA	0.200679	-1.05234	3.21847	-0.326968	0.743692	NA	0	0	2	0	0	0	0	0	0	0	0
ASV_128	Firmicutes	Clostridia	Lachnospirales	Lachnospiraceae	Lachnoclostridium	NA	0	0	0	0	1	NA	0	0	0	0	0	49	0	0	0	0	0
ASV_283	Firmicutes	Clostridia	Lachnospirales	Lachnospiraceae	GCA-900066575	NA	0.512048	2.75577	3.23426	0.852057	0.394182	NA	0	0	0	0	0	0	0	9	0	0	0
ASV_415	Firmicutes	Clostridia	Oscillospirales	Oscillospiraceae	NA	NA	0	NA	NA	NA	NA	NA	0	0	0	0	0	0	0	0	0	0	0
ASV_421	Firmicutes	Clostridia	Lachnospirales	Lachnospiraceae	NA	NA	0.209723	-1.349	3.20182	-0.421324	0.673519	NA	3	0	0	0	0	0	0	0	0	0	0
ASV_414	Firmicutes	Clostridia	Lachnospirales	Lachnospiraceae	NA	NA	0	NA	NA	NA	NA	NA	0	0	0	0	0	0	0	0	0	0	0
ASV_188	Firmicutes	Clostridia	Clostridia UCG-014	NA	NA	NA	0.200679	-1.05234	3.21847	-0.326968	0.743692	NA	0	0	2	0	0	0	0	0	0	0	0
ASV_490	Firmicutes	Clostridia	Lachnospirales	Lachnospiraceae	NA	NA	0.266645	1.67585	3.25706	0.51453	0.606882	NA	0	0	0	0	0	0	0	0	0	0	2
ASV_486	Bacteroidota	Bacteroidia	Bacteroidales	Muribaculaceae	NA	NA	0.181609	1.67585	3.25706	0.51453	0.606882	NA	0	0	0	0	0	0	0	0	2	0	0
ASV_340	Firmicutes	Clostridia	Lachnospirales	Lachnospiraceae	Lachnospiraceae UCG-006	NA	0.727335	3.11336	3.22147	0.966443	0.333822	NA	0	0	0	0	0	0	0	0	0	5	0
ASV_275	Firmicutes	Clostridia	Lachnospirales	Lachnospiraceae	Lachnospiraceae UCG-006	NA	0.252193	-1.66881	3.18134	-0.524563	0.599887	NA	0	0	0	6	0	0	0	0	0	0	0
ASV_370	Firmicutes	Clostridia	Lachnospirales	Lachnospiraceae	NA	NA	0.279631	-1.76613	3.17592	-0.556101	0.578142	NA	4	0	0	0	0	0	0	0	0	0	0
ASV_399	Actinobacteriota	Coriobacteriia	Coriobacteriales	Atopobiaceae	Coriobacteriaceae UCG-002	NA	0.555066	2.23166	3.24871	0.686939	0.492121	NA	0	0	0	0	3	0	0	0	0	0	0
ASV_240	Firmicutes	Clostridia	Clostridia vadinBB60 group	NA	NA	NA	0.420322	-2.38877	3.14848	-0.758706	0.448029	NA	0	0	0	10	0	0	0	0	0	0	0
ASV_372	Firmicutes	Clostridia	Oscillospirales	Ruminococcaceae	NA	NA	0.279631	-1.76613	3.17592	-0.556101	0.578142	NA	4	0	0	0	0	0	0	0	0	0	0
ASV_238	Firmicutes	Clostridia	Clostridia vadinBB60 group	NA	NA	NA	0.112456	-0.65652	3.24068	-0.202587	0.839458	NA	0	2	0	0	0	0	0	0	0	0	0
ASV_405	Firmicutes	Clostridia	Lachnospirales	Lachnospiraceae	NA	NA	0.399968	2.23166	3.24871	0.686939	0.492121	NA	0	0	0	0	0	0	0	0	0	0	3
ASV_403	Firmicutes	Clostridia	Peptostreptococcales-Tissierellales	Anaerovoracaceae	[Eubacterium] nodatum group	NA	0.272413	2.08345	3.25185	0.640697	0.521719	NA	0	0	0	0	0	0	0	0	3	0	0
ASV_504	Firmicutes	Clostridia	Oscillospirales	Ruminococcaceae	NA	NA	0.0840644	-0.425263	3.25064	-0.130824	0.895914	NA	0	0	0	2	0	0	0	0	0	0	0
ASV_361	Firmicutes	Bacilli	Lactobacillales	Streptococcaceae	NA	NA	0.53329	2.70549	3.23614	0.836022	0.403143	NA	0	0	0	0	0	0	0	0	0	0	4
ASV_245	Firmicutes	Clostridia	Lachnospirales	Lachnospiraceae	A2	NA	0	NA	NA	NA	NA	NA	0	0	0	0	0	0	0	0	0	0	0
ASV_270	Firmicutes	Clostridia	Lachnospirales	Lachnospiraceae	Lachnospiraceae NK4A136 group	NA	0.252193	-1.66881	3.18134	-0.524563	0.599887	NA	0	0	0	6	0	0	0	0	0	0	0
ASV_220	Firmicutes	Bacilli	Erysipelotrichales	Erysipelotrichaceae	NA	NA	0	NA	NA	NA	NA	NA	0	0	0	0	0	0	0	0	0	0	0
ASV_259	Firmicutes	Clostridia	Oscillospirales	Ruminococcaceae	UBA1819	NA	0.112456	-0.65652	3.24068	-0.202587	0.839458	NA	0	2	0	0	0	0	0	0	0	0	0
ASV_494	Firmicutes	Clostridia	Oscillospirales	Oscillospiraceae	NA	NA	0	NA	NA	NA	NA	NA	0	0	0	0	0	0	0	0	0	0	0
ASV_215	Firmicutes	Clostridia	Lachnospirales	Lachnospiraceae	NA	NA	0	NA	NA	NA	NA	NA	0	0	0	0	0	0	0	0	0	0	0
ASV_218	Firmicutes	Clostridia	Oscillospirales	Ruminococcaceae	NA	NA	0.883786	-3.44328	3.12176	-1.10299	0.27003	NA	0	6	0	13	0	0	0	0	0	0	0
ASV_404	Firmicutes	Clostridia	Lachnospirales	Lachnospiraceae	NA	NA	0.272413	2.08345	3.25185	0.640697	0.521719	NA	0	0	0	0	0	0	0	0	3	0	0
ASV_115	Firmicutes	Clostridia	Peptococcales	Peptococcaceae	NA	NA	0	0	0	0	1	NA	0	0	0	0	0	0	0	0	0	110	0
ASV_255	Actinobacteriota	Coriobacteriia	Coriobacteriales	Eggerthellaceae	Enterorhabdus	NA	0.168129	-1.13424	3.21396	-0.35291	0.724156	NA	0	0	0	4	0	0	0	0	0	0	0
ASV_489	Firmicutes	Clostridia	Lachnospirales	Lachnospiraceae	NA	NA	0.290934	1.67585	3.25706	0.51453	0.606882	NA	0	0	0	0	0	0	0	0	0	2	0
ASV_496	Firmicutes	Clostridia	Christensenellales	Christensenellaceae	NA	NA	0	NA	NA	NA	NA	NA	0	0	0	0	0	0	0	0	0	0	0
ASV_284	Firmicutes	Clostridia	Oscillospirales	Oscillospiraceae	NA	NA	0.512048	2.75577	3.23426	0.852057	0.394182	NA	0	0	0	0	0	0	0	9	0	0	0
ASV_246	Firmicutes	Clostridia	Lachnospirales	Lachnospiraceae	Lachnoclostridium	NA	0	NA	NA	NA	NA	NA	0	0	0	0	0	0	0	0	0	0	0
ASV_175	Firmicutes	Clostridia	Lachnospirales	Lachnospiraceae	Lachnoclostridium	NA	0	NA	NA	NA	NA	NA	0	0	0	0	0	0	0	0	0	0	0
ASV_375	Firmicutes	Clostridia	Oscillospirales	Oscillospiraceae	Intestinimonas	NA	0.401357	-2.25128	3.1536	-0.713877	0.475303	NA	0	0	4	0	0	0	0	0	0	0	0
ASV_412	Firmicutes	Clostridia	Lachnospirales	Lachnospiraceae	GCA-900066575	NA	0	NA	NA	NA	NA	NA	0	0	0	0	0	0	0	0	0	0	0
ASV_318	Firmicutes	Clostridia	Lachnospirales	Lachnospiraceae	NA	NA	0.772144	3.21986	3.21771	1.00067	0.316987	NA	0	0	0	0	0	6	0	0	0	0	0
ASV_299	Firmicutes	Clostridia	Lachnospirales	Lachnospiraceae	Marvinbryantia	NA	0	NA	NA	NA	NA	NA	0	0	0	0	0	0	0	0	0	0	0
ASV_174	Firmicutes	Clostridia	Clostridia UCG-014	NA	NA	NA	0	NA	NA	NA	NA	NA	0	0	0	0	0	0	0	0	0	0	0
ASV_297	Firmicutes	Clostridia	Lachnospirales	Lachnospiraceae	NA	NA	0.39826	2.46958	3.24408	0.761257	0.446503	NA	0	0	0	0	0	0	0	7	0	0	0
ASV_290	Firmicutes	Clostridia	Lachnospirales	Lachnospiraceae	[Eubacterium] ventriosum group	NA	0	NA	NA	NA	NA	NA	0	0	0	0	0	0	0	0	0	0	0
ASV_410	Firmicutes	Bacilli	RF39	NA	NA	NA	0	NA	NA	NA	NA	NA	0	0	0	0	0	0	0	0	0	0	0
ASV_374	Firmicutes	Bacilli	Lactobacillales	Streptococcaceae	Lactococcus	NA	0.279631	-1.76613	3.17592	-0.556101	0.578142	NA	4	0	0	0	0	0	0	0	0	0	0
ASV_140	Actinobacteriota	Coriobacteriia	Coriobacteriales	Atopobiaceae	Coriobacteriaceae UCG-002	NA	0	NA	NA	NA	NA	NA	0	0	0	0	0	0	0	0	0	0	0
ASV_243	Firmicutes	Clostridia	Lachnospirales	Defluviitaleaceae	Defluviitaleaceae UCG-011	NA	0.168684	-1.10731	3.21542	-0.344375	0.730564	NA	0	3	0	0	0	0	0	0	0	0	0
ASV_424	Firmicutes	Clostridia	Oscillospirales	Ruminococcaceae	NA	NA	0.126097	-0.804303	3.23364	-0.24873	0.80357	NA	0	0	0	3	0	0	0	0	0	0	0
ASV_319	Firmicutes	Clostridia	Lachnospirales	Lachnospiraceae	Roseburia	NA	0.544826	2.78893	3.23305	0.86263	0.388341	NA	0	0	0	0	0	0	0	0	6	0	0
ASV_196	Actinobacteriota	Coriobacteriia	Coriobacteriales	Eggerthellaceae	Enterorhabdus	NA	0.210161	-1.41372	3.19731	-0.442159	0.658374	NA	0	0	0	5	0	0	0	0	0	0	0
ASV_320	Firmicutes	Bacilli	Lactobacillales	Enterococcaceae	Enterococcus	faecalis	0.872802	3.38165	3.2125	1.05265	0.292499	NA	0	0	0	0	0	0	0	0	0	6	0
ASV_342	Firmicutes	Clostridia	Clostridia UCG-014	NA	NA	NA	0.666613	3.00006	3.22577	0.930029	0.352356	NA	0	0	0	0	0	0	0	0	0	0	5
ASV_491	Firmicutes	Clostridia	Lachnospirales	Lachnospiraceae	NA	NA	0.266645	1.67585	3.25706	0.51453	0.606882	NA	0	0	0	0	0	0	0	0	0	0	2
ASV_362	Firmicutes	Clostridia	Oscillospirales	Oscillospiraceae	NA	NA	0.53329	2.70549	3.23614	0.836022	0.403143	NA	0	0	0	0	0	0	0	0	0	0	4
ASV_418	Firmicutes	Clostridia	Lachnospirales	Lachnospiraceae	NA	NA	0	NA	NA	NA	NA	NA	0	0	0	0	0	0	0	0	0	0	0
ASV_411	Firmicutes	Clostridia	Lachnospirales	Lachnospiraceae	NA	NA	0	NA	NA	NA	NA	NA	0	0	0	0	0	0	0	0	0	0	0
ASV_121	Firmicutes	Bacilli	Lactobacillales	Streptococcaceae	Streptococcus	NA	0	NA	NA	NA	NA	NA	0	0	0	0	0	0	0	0	0	0	0
ASV_495	Firmicutes	Bacilli	Lactobacillales	Enterococcaceae	NA	NA	0	NA	NA	NA	NA	NA	0	0	0	0	0	0	0	0	0	0	0
ASV_176	Firmicutes	Clostridia	Lachnospirales	Lachnospiraceae	GCA-900066575	NA	0	NA	NA	NA	NA	NA	0	0	0	0	0	0	0	0	0	0	0
ASV_346	Bacteroidota	Bacteroidia	Bacteroidales	Bacteroidaceae	Bacteroides	NA	0.210161	-1.41372	3.19731	-0.442159	0.658374	NA	0	0	0	5	0	0	0	0	0	0	0
ASV_261	Firmicutes	Clostridia	Lachnospirales	Lachnospiraceae	Lachnospiraceae UCG-006	NA	0	NA	NA	NA	NA	NA	0	0	0	0	0	0	0	0	0	0	0
ASV_423	Firmicutes	Clostridia	Lachnospirales	Lachnospiraceae	Lachnospiraceae UCG-010	NA	0.126097	-0.804303	3.23364	-0.24873	0.80357	NA	0	0	0	3	0	0	0	0	0	0	0
ASV_407	Bacteroidota	Bacteroidia	Bacteroidales	Bacteroidaceae	Bacteroides	NA	0	NA	NA	NA	NA	NA	0	0	0	0	0	0	0	0	0	0	0
ASV_184	Firmicutes	Clostridia	Lachnospirales	Lachnospiraceae	NA	NA	0	0	0	0	1	NA	0	0	0	0	0	0	0	78	0	0	0
ASV_179	Firmicutes	Clostridia	Oscillospirales	Ruminococcaceae	Incertae Sedis	NA	0	NA	NA	NA	NA	NA	0	0	0	0	0	0	0	0	0	0	0
ASV_322	Firmicutes	Clostridia	Lachnospirales	Lachnospiraceae	NA	NA	0	NA	NA	NA	NA	NA	0	0	0	0	0	0	0	0	0	0	0
ASV_120	Firmicutes	Clostridia	Oscillospirales	Oscillospiraceae	Intestinimonas	NA	0	0	0	0	1	NA	0	0	0	0	0	0	0	0	84	0	0
ASV_289	Firmicutes	Clostridia	Lachnospirales	Lachnospiraceae	NA	NA	0.726434	3.17429	3.21928	0.986024	0.324121	NA	0	0	0	0	0	0	0	0	8	0	0
ASV_225	Firmicutes	Clostridia	Lachnospirales	Lachnospiraceae	Marvinbryantia	NA	0.726434	3.17429	3.21928	0.986024	0.324121	NA	0	0	0	0	0	0	0	0	8	0	0
ASV_487	Firmicutes	Bacilli	Lactobacillales	Streptococcaceae	NA	NA	0.290934	1.67585	3.25706	0.51453	0.606882	NA	0	0	0	0	0	0	0	0	0	2	0
ASV_502	Firmicutes	Bacilli	Lactobacillales	Streptococcaceae	NA	NA	0.112456	-0.65652	3.24068	-0.202587	0.839458	NA	0	2	0	0	0	0	0	0	0	0	0
ASV_227	Bacteroidota	Bacteroidia	Bacteroidales	Muribaculaceae	NA	NA	0	NA	NA	NA	NA	NA	0	0	0	0	0	0	0	0	0	0	0
ASV_226	Firmicutes	Clostridia	Lachnospirales	Lachnospiraceae	GCA-900066575	NA	0.363217	2.34232	3.24653	0.721482	0.470613	NA	0	0	0	0	0	0	0	0	4	0	0
ASV_413	Firmicutes	Clostridia	Lachnospirales	Lachnospiraceae	NA	NA	0	NA	NA	NA	NA	NA	0	0	0	0	0	0	0	0	0	0	0
ASV_296	Firmicutes	Clostridia	Lachnospirales	Lachnospiraceae	Lachnospiraceae NK4A136 group	NA	0.39826	2.46958	3.24408	0.761257	0.446503	NA	0	0	0	0	0	0	0	7	0	0	0
ASV_359	Firmicutes	Clostridia	Lachnospirales	Lachnospiraceae	NA	NA	0.363217	2.34232	3.24653	0.721482	0.470613	NA	0	0	0	0	0	0	0	0	4	0	0
ASV_419	Firmicutes	Clostridia	Oscillospirales	Oscillospiraceae	NA	NA	0	NA	NA	NA	NA	NA	0	0	0	0	0	0	0	0	0	0	0
ASV_365	Firmicutes	Clostridia	Lachnospirales	Lachnospiraceae	Lachnospiraceae NK4A136 group	NA	0	NA	NA	NA	NA	NA	0	0	0	0	0	0	0	0	0	0	0
ASV_230	Firmicutes	Clostridia	Lachnospirales	Lachnospiraceae	NA	NA	0	NA	NA	NA	NA	NA	0	0	0	0	0	0	0	0	0	0	0
ASV_366	Firmicutes	Clostridia	Oscillospirales	Oscillospiraceae	Oscillibacter	NA	0	NA	NA	NA	NA	NA	0	0	0	0	0	0	0	0	0	0	0
ASV_210	Bacteroidota	Bacteroidia	Bacteroidales	Bacteroidaceae	Bacteroides	NA	0	NA	NA	NA	NA	NA	0	0	0	0	0	0	0	0	0	0	0
ASV_373	Firmicutes	Clostridia	Oscillospirales	Oscillospiraceae	Colidextribacter	NA	0.279631	-1.76613	3.17592	-0.556101	0.578142	NA	4	0	0	0	0	0	0	0	0	0	0
ASV_207	Firmicutes	Clostridia	Lachnospirales	Lachnospiraceae	A2	NA	0.908801	-3.47065	3.12129	-1.11193	0.266169	NA	13	0	0	0	0	0	0	0	0	0	0
ASV_401	Firmicutes	Clostridia	Lachnospirales	Lachnospiraceae	[Eubacterium] xylanophilum group	NA	0.272413	2.08345	3.25185	0.640697	0.521719	NA	0	0	0	0	0	0	0	0	3	0	0
ASV_360	Firmicutes	Clostridia	Lachnospirales	Lachnospiraceae	Lachnospiraceae UCG-008	NA	0.581868	2.80435	3.2325	0.867548	0.385642	NA	0	0	0	0	0	0	0	0	0	4	0
ASV_363	Firmicutes	Bacilli	Lactobacillales	NA	NA	NA	0	NA	NA	NA	NA	NA	0	0	0	0	0	0	0	0	0	0	0
ASV_212	Firmicutes	Clostridia	Christensenellales	Christensenellaceae	NA	NA	0.714109	-3.13636	3.12767	-1.00278	0.315968	NA	3	0	0	12	0	0	0	0	0	0	0
ASV_369	Firmicutes	Clostridia	Lachnospirales	Lachnospiraceae	[Eubacterium] oxidoreducens group	NA	0	NA	NA	NA	NA	NA	0	0	0	0	0	0	0	0	0	0	0
ASV_250	Firmicutes	Clostridia	Oscillospirales	Ruminococcaceae	Anaerotruncus	NA	0.336257	-2.07341	3.16095	-0.655944	0.51186	NA	0	0	0	8	0	0	0	0	0	0	0
ASV_499	Firmicutes	Clostridia	Lachnospirales	Lachnospiraceae	NA	NA	0	NA	NA	NA	NA	NA	0	0	0	0	0	0	0	0	0	0	0
ASV_409	Firmicutes	Clostridia	Lachnospirales	Lachnospiraceae	NA	NA	0	NA	NA	NA	NA	NA	0	0	0	0	0	0	0	0	0	0	0
ASV_167	Actinobacteriota	Coriobacteriia	Coriobacteriales	Eggerthellaceae	Parvibacter	NA	0.867983	-0.114892	3.13388	-0.0366611	0.970755	NA	0	0	0	8	0	0	6	0	0	0	0
ASV_376	Firmicutes	Clostridia	NA	NA	NA	NA	0.401357	-2.25128	3.1536	-0.713877	0.475303	NA	0	0	4	0	0	0	0	0	0	0	0
ASV_358	Firmicutes	Clostridia	Oscillospirales	Oscillospiraceae	NK4A214 group	NA	0.227577	1.97834	3.25424	0.607926	0.543236	NA	0	0	0	0	0	0	0	4	0	0	0
ASV_323	Firmicutes	Clostridia	Lachnospirales	Lachnospiraceae	NA	NA	0	NA	NA	NA	NA	NA	0	0	0	0	0	0	0	0	0	0	0
ASV_492	Firmicutes	Clostridia	Oscillospirales	Oscillospiraceae	Oscillibacter	NA	0	NA	NA	NA	NA	NA	0	0	0	0	0	0	0	0	0	0	0
ASV_213	Actinobacteriota	Coriobacteriia	Coriobacteriales	Eggerthellaceae	Enterorhabdus	NA	0.462354	-2.52383	3.1439	-0.802768	0.422109	NA	0	0	0	11	0	0	0	0	0	0	0
ASV_498	Firmicutes	Clostridia	Clostridia UCG-014	NA	NA	NA	0	NA	NA	NA	NA	NA	0	0	0	0	0	0	0	0	0	0	0
ASV_324	Firmicutes	Clostridia	Lachnospirales	Lachnospiraceae	NA	NA	0.252193	-1.66881	3.18134	-0.524563	0.599887	NA	0	0	0	6	0	0	0	0	0	0	0
ASV_483	Firmicutes	Bacilli	Staphylococcales	Staphylococcaceae	Staphylococcus	NA	0.370044	1.67585	3.25706	0.51453	0.606882	NA	0	0	0	0	2	0	0	0	0	0	0
ASV_223	Firmicutes	Clostridia	Monoglobales	Monoglobaceae	Monoglobus	NA	0.210161	-1.41372	3.19731	-0.442159	0.658374	NA	0	0	0	5	0	0	0	0	0	0	0
ASV_251	Bacteroidota	Bacteroidia	Bacteroidales	Muribaculaceae	NA	NA	0.714547	-3.14294	3.12753	-1.00493	0.314932	NA	0	0	0	17	0	0	0	0	0	0	0
ASV_97	Firmicutes	Clostridia	Lachnospirales	Lachnospiraceae	NA	NA	0	NA	NA	NA	NA	NA	0	0	0	0	0	0	0	0	0	0	0
ASV_190	Bacteroidota	Bacteroidia	Bacteroidales	Muribaculaceae	NA	NA	0	NA	NA	NA	NA	NA	0	0	0	0	0	0	0	0	0	0	0
ASV_201	Firmicutes	Clostridia	Lachnospirales	Lachnospiraceae	A2	NA	0	NA	NA	NA	NA	NA	0	0	0	0	0	0	0	0	0	0	0

## Sheet: SFA vs MUFA cecum
ASV	Phylum	Class	Order	Family	Genus	Species	Base mean	Log2(fold-change)	lfcSE	Stat	P-value	Padj	SFA_1	SFA_2	SFA_3	SFA_4	MUFA_1	MUFA_2	MUFA_3	MUFA_4	MUFA_5	MUFA_6	MUFA_7
ASV_55	Firmicutes	Clostridia	Oscillospirales	Oscillospiraceae	Colidextribacter	NA	9.95092	22.1176	2.83226	7.80916	5.75725e-15	6.96627e-13	0	0	0	253	0	0	0	0	0	0	50
ASV_111	Actinobacteriota	Actinobacteria	Bifidobacteriales	Bifidobacteriaceae	Bifidobacterium	NA	8.57431	22.2398	2.93883	7.56757	3.80263e-14	2.30059e-12	0	0	0	218	0	0	0	0	0	0	0
ASV_71	Firmicutes	Bacilli	Erysipelotrichales	Erysipelotrichaceae	Turicibacter	NA	7.945	22.1446	2.99357	7.39737	1.38905e-13	5.60251e-12	0	0	0	202	0	0	0	0	0	0	140
ASV_38	Firmicutes	Clostridia	Lachnospirales	Lachnospiraceae	Lachnospiraceae NK4A136 group	NA	99.95	-10.1171	1.45799	-6.93907	3.94696e-12	1.19396e-10	0	0	0	0	14	76	105	311	371	166	16
ASV_97	Firmicutes	Clostridia	Lachnospirales	Lachnospiraceae	NA	NA	20.8646	-21.6597	3.16975	-6.83326	8.30083e-12	2.0088e-10	0	0	0	0	0	0	136	127	0	0	0
ASV_2	Firmicutes	Bacilli	Lactobacillales	Lactobacillaceae	Lactobacillus	NA	390.521	-6.59175	0.994238	-6.62995	3.358e-11	6.77197e-10	8	7	3	21	1009	54	217	29	322	1554	28
ASV_30	Firmicutes	Clostridia	Lachnospirales	Lachnospiraceae	NA	NA	103.162	-10.1615	1.59146	-6.38499	1.71407e-10	2.96289e-09	0	0	0	0	42	107	290	244	84	201	0
ASV_18	Firmicutes	Clostridia	Lachnospirales	Lachnospiraceae	[Eubacterium] fissicatena group	NA	22.398	-7.96469	2.0236	-3.93591	8.28827e-05	0.0012536	0	0	0	0	2	0	14	0	230	29	11
ASV_79	Firmicutes	Clostridia	Lachnospirales	Lachnospiraceae	Lachnoclostridium	NA	22.9299	-4.28522	1.22506	-3.49797	0.000468819	0.00630301	0	4	0	8	28	8	46	59	15	53	11
ASV_40	Firmicutes	Clostridia	Lachnospirales	Lachnospiraceae	NA	NA	54.9937	-4.65414	1.4687	-3.16889	0.00153024	0.0182002	0	16	0	0	47	33	122	123	83	116	0
ASV_24	Firmicutes	Clostridia	Lachnospirales	Lachnospiraceae	NA	NA	65.409	-4.76637	1.515	-3.14611	0.00165456	0.0182002	0	0	13	0	24	0	125	30	327	267	21
ASV_70	Firmicutes	Clostridia	Lachnospirales	Lachnospiraceae	NA	NA	40.3496	-8.80776	2.85939	-3.0803	0.00206795	0.0208518	0	0	0	0	0	50	125	103	0	108	0
ASV_58	Firmicutes	Clostridia	Lachnospirales	Lachnospiraceae	Lachnospiraceae UCG-006	NA	27.5877	-4.43968	1.53909	-2.88461	0.00391897	0.0364766	0	0	7	0	14	25	53	41	67	55	0
ASV_57	Firmicutes	Clostridia	Oscillospirales	Ruminococcaceae	Anaerotruncus	NA	68.0711	-2.80595	1.06276	-2.64024	0.00828467	0.0668297	18	40	6	3	90	13	192	243	19	25	37
ASV_94	Firmicutes	Clostridia	Lachnospirales	Lachnospiraceae	NA	NA	26.6963	4.56066	1.72082	2.65028	0.00804253	0.0668297	94	47	113	58	0	0	0	0	0	0	26
ASV_43	Firmicutes	Clostridia	Lachnospirales	Lachnospiraceae	NA	NA	25.3028	4.06482	1.57668	2.57809	0.00993485	0.0751323	100	84	54	86	0	0	0	0	5	59	0
ASV_144	Firmicutes	Clostridia	Lachnospirales	Lachnospiraceae	A2	NA	8.73553	-6.60116	2.64017	-2.50028	0.0124095	0.0883263	0	0	0	0	14	0	55	18	0	0	0
ASV_119	Firmicutes	Clostridia	Lachnospirales	Lachnospiraceae	Lachnoclostridium	NA	13.2075	4.39513	1.82672	2.40603	0.0161271	0.0975689	58	46	14	75	0	0	0	0	0	0	14
ASV_129	Firmicutes	Clostridia	Lachnospirales	Lachnospiraceae	Lachnospiraceae NK4A136 group	NA	7.53649	6.59914	2.71014	2.43499	0.0148924	0.0975689	77	24	0	0	0	0	0	0	0	0	0
ASV_85	Firmicutes	Clostridia	Lachnospirales	Lachnospiraceae	NA	NA	26.3577	4.18403	1.73494	2.41163	0.0158815	0.0975689	110	61	55	138	0	0	0	0	0	0	108
ASV_95	Firmicutes	Clostridia	Oscillospirales	Ruminococcaceae	NA	NA	15.9183	4.22909	1.78611	2.36777	0.0178956	0.103113	46	39	41	98	0	0	0	0	0	0	43
ASV_15	Firmicutes	Clostridia	Lachnospirales	Lachnospiraceae	Lachnospiraceae NK4A136 group	NA	195.321	2.44144	1.03946	2.34876	0.0188361	0.103599	506	518	227	1174	11	64	158	78	0	4	120
ASV_114	Firmicutes	Clostridia	Oscillospirales	Ruminococcaceae	Incertae Sedis	NA	20.6835	4.10903	1.7619	2.33215	0.0196926	0.1036	43	67	46	143	0	0	0	0	0	0	102
ASV_149	Bacteroidota	Bacteroidia	Bacteroidales	Muribaculaceae	NA	NA	11.0156	-6.93792	3.17149	-2.18759	0.0286996	0.144694	0	0	0	0	0	3	73	55	0	0	0
ASV_141	Firmicutes	Clostridia	Clostridia UCG-014	NA	NA	NA	4.49993	-5.64646	2.87564	-1.96355	0.0495822	0.239978	0	0	0	0	6	0	0	27	0	15	0
ASV_37	Firmicutes	Clostridia	Lachnospirales	Lachnospiraceae	Lachnospiraceae NK4A136 group	NA	66.4356	-1.57417	0.817287	-1.92609	0.0540936	0.251743	46	34	26	48	60	37	127	83	20	138	62
ASV_127	Firmicutes	Clostridia	Oscillospirales	Ruminococcaceae	Incertae Sedis	NA	4.68047	5.91581	3.10191	1.90715	0.0565006	0.253207	0	0	0	119	0	0	0	0	0	0	108
ASV_92	Firmicutes	Clostridia	Lachnospirales	Lachnospiraceae	Lachnoclostridium	NA	17.2301	-2.90699	1.56087	-1.86241	0.062545	0.270284	0	0	0	30	21	0	24	25	36	46	23
ASV_33	Actinobacteriota	Coriobacteriia	Coriobacteriales	Eggerthellaceae	Enterorhabdus	NA	37.8197	-2.00431	1.08564	-1.84619	0.0648639	0.270639	12	13	5	58	26	0	137	56	104	36	23
ASV_88	Firmicutes	Clostridia	Oscillospirales	Ruminococcaceae	NA	NA	4.73752	-5.72763	3.14697	-1.82004	0.0687522	0.277301	0	0	0	0	0	0	0	0	21	42	0
ASV_179	Firmicutes	Clostridia	Oscillospirales	Ruminococcaceae	Incertae Sedis	NA	4.3568	-5.5928	3.17715	-1.76032	0.078353	0.30583	0	0	0	0	0	5	0	37	0	0	0
ASV_20	Firmicutes	Clostridia	Lachnospirales	Lachnospiraceae	NA	NA	143.982	3.74403	2.24279	1.66936	0.0950455	0.359391	389	377	279	1014	0	0	0	0	0	49	732
ASV_177	Firmicutes	Clostridia	Monoglobales	Monoglobaceae	Monoglobus	NA	4.82001	3.54791	2.3318	1.52153	0.128126	0.45613	3	29	17	0	0	0	0	0	0	3	5
ASV_126	Firmicutes	Bacilli	Acholeplasmatales	Acholeplasmataceae	Anaeroplasma	NA	5.53197	3.81777	2.50944	1.52136	0.128169	0.45613	42	5	14	0	0	0	0	0	0	0	8
ASV_14	Firmicutes	Clostridia	Oscillospirales	Oscillospiraceae	NA	NA	60.2401	1.72807	1.32125	1.30791	0.190903	0.659979	114	101	84	365	0	0	0	31	72	122	54
ASV_39	Firmicutes	Clostridia	Lachnospirales	Lachnospiraceae	NA	NA	121.066	-3.05249	2.55258	-1.19585	0.231757	0.719041	0	102	0	0	24	113	523	339	0	0	111
ASV_89	Firmicutes	Clostridia	Lachnospirales	Lachnospiraceae	Lachnoclostridium	NA	28.4485	1.92033	1.5757	1.21871	0.222953	0.719041	107	43	52	68	0	8	0	25	0	0	70
ASV_105	Firmicutes	Clostridia	Clostridiales	Clostridiaceae	Clostridium sensu stricto 1	NA	8.31193	3.23157	2.67505	1.20804	0.227031	0.719041	0	92	0	0	0	0	0	0	5	12	0
ASV_36	Firmicutes	Clostridia	Oscillospirales	Oscillospiraceae	NA	NA	62.348	-1.55764	1.26128	-1.23496	0.216844	0.719041	39	36	40	6	41	17	100	367	11	0	13
ASV_7	Firmicutes	Clostridia	Peptostreptococcales-Tissierellales	Peptostreptococcaceae	Romboutsia	ilealis	98.3426	0.941034	0.831411	1.13185	0.257697	0.760519	395	117	77	127	29	29	52	19	60	161	153
ASV_11	Firmicutes	Clostridia	Oscillospirales	Oscillospiraceae	NA	NA	176.772	2.26044	1.99537	1.13284	0.257282	0.760519	317	553	194	1093	0	0	0	0	94	149	428
ASV_146	Firmicutes	Clostridia	Lachnospirales	Lachnospiraceae	[Eubacterium] xylanophilum group	NA	9.42581	1.84853	1.70936	1.08142	0.279512	0.805259	21	16	21	35	0	0	0	17	0	9	15
ASV_99	Firmicutes	Clostridia	Lachnospirales	Lachnospiraceae	Roseburia	NA	22.0608	1.30174	1.22664	1.06123	0.288587	0.812071	29	14	55	99	0	0	45	27	18	18	9
ASV_117	Firmicutes	Clostridia	Oscillospirales	UCG-010	NA	NA	7.22358	2.13577	2.07474	1.02942	0.303284	0.821015	0	26	5	67	0	2	0	0	0	12	9
ASV_84	Firmicutes	Clostridia	Lachnospirales	Lachnospiraceae	NA	NA	22.8544	-1.42929	1.39435	-1.02506	0.305336	0.821015	8	22	0	44	0	0	62	50	48	54	33
ASV_54	Firmicutes	Clostridia	Lachnospirales	Lachnospiraceae	NA	NA	42.6449	-0.986317	0.996984	-0.9893	0.322516	0.838675	21	33	30	58	39	0	88	62	91	43	40
ASV_132	Firmicutes	Clostridia	Oscillospirales	Oscillospiraceae	NA	NA	8.35494	2.35306	2.39454	0.982677	0.325766	0.838675	22	40	0	40	0	0	0	0	0	0	31
ASV_153	Firmicutes	Clostridia	Oscillospirales	Ruminococcaceae	Incertae Sedis	NA	4.65579	2.36486	2.57229	0.91936	0.357907	0.871763	0	14	11	32	0	0	0	0	0	0	17
ASV_32	Firmicutes	Clostridia	Lachnospirales	Lachnospiraceae	Lachnospiraceae NK4A136 group	bacterium	143.259	1.03183	1.17989	0.874513	0.381839	0.871763	297	197	244	356	47	33	160	187	0	0	285
ASV_63	Firmicutes	Clostridia	Lachnospirales	Lachnospiraceae	NA	NA	66.781	1.26269	1.4439	0.874499	0.381847	0.871763	0	454	24	33	41	11	6	139	7	60	0
ASV_1	Firmicutes	Bacilli	Lactobacillales	Streptococcaceae	Lactococcus	NA	730.625	-0.566577	0.612915	-0.924397	0.35528	0.871763	914	987	53	1389	154	145	1492	1097	1061	1628	666
ASV_130	Firmicutes	Clostridia	Lachnospirales	Lachnospiraceae	Roseburia	NA	8.7564	1.71445	1.95412	0.877351	0.380296	0.871763	28	27	0	41	0	0	0	11	16	12	0
ASV_62	Firmicutes	Clostridia	Lachnospirales	Lachnospiraceae	Lachnospiraceae UCG-006	NA	29.5396	-0.871625	0.984396	-0.885441	0.375919	0.871763	10	23	31	32	9	7	42	113	21	53	11
ASV_28	Firmicutes	Clostridia	Clostridiales	Clostridiaceae	Clostridium sensu stricto 1	NA	74.8049	2.45178	2.88862	0.848773	0.396008	0.887351	157	341	119	159	0	0	0	0	0	0	268
ASV_116	Firmicutes	Clostridia	Oscillospirales	Oscillospiraceae	NA	NA	5.81075	1.59005	1.91449	0.830535	0.406236	0.89372	16	29	0	8	0	0	0	8	8	4	8
ASV_29	Firmicutes	Clostridia	Lachnospirales	Lachnospiraceae	Lachnospiraceae NK4A136 group	NA	102.072	1.12671	1.37858	0.817299	0.413758	0.894012	198	180	102	441	0	21	136	92	0	0	315
ASV_50	Firmicutes	Clostridia	Oscillospirales	Oscillospiraceae	Oscillibacter	NA	55.6294	0.929361	1.15851	0.802205	0.422435	0.896747	65	81	55	310	0	0	43	35	79	42	164
ASV_75	Firmicutes	Clostridia	Lachnospirales	Lachnospiraceae	Roseburia	NA	25.9604	-0.843992	1.07259	-0.786874	0.431356	0.899897	15	16	20	46	0	12	50	79	16	28	40
ASV_136	Firmicutes	Clostridia	Lachnospirales	Lachnospiraceae	Lachnospiraceae NK4A136 group	NA	18.6073	2.29582	3.00968	0.762812	0.445576	0.913808	60	0	56	84	0	0	0	0	0	0	72
ASV_109	Firmicutes	Clostridia	Oscillospirales	Oscillospiraceae	Oscillibacter	NA	22.6552	0.910613	1.22771	0.741715	0.45826	0.920255	34	28	46	56	9	0	18	32	27	0	43
ASV_47	Firmicutes	Clostridia	Lachnospirales	Lachnospiraceae	NA	NA	42.7947	0.808785	1.10431	0.732391	0.46393	0.920255	15	55	92	159	21	6	82	26	0	30	66
ASV_5	Firmicutes	Clostridia	Lachnospirales	Lachnospiraceae	NA	NA	1165.07	-0.36726	0.522279	-0.703188	0.481939	0.928556	1354	1535	1169	382	398	188	2393	2072	946	1751	1668
ASV_52	Firmicutes	Clostridia	Oscillospirales	Oscillospiraceae	Oscillibacter	NA	58.5364	0.713603	1.02855	0.693794	0.487811	0.928556	77	113	31	272	0	13	56	82	106	11	95
ASV_17	Firmicutes	Clostridia	Lachnospirales	Lachnospiraceae	NA	NA	118.478	1.6937	2.45997	0.688502	0.491137	0.928556	215	165	181	737	0	0	0	0	278	269	0
ASV_44	Firmicutes	Clostridia	Oscillospirales	Oscillospiraceae	NA	NA	50.0608	-0.715547	1.08902	-0.657057	0.511144	0.93068	44	0	28	170	5	7	83	73	90	131	74
ASV_60	Firmicutes	Clostridia	Oscillospirales	Oscillospiraceae	Intestinimonas	NA	39.1593	1.46109	2.24592	0.650553	0.515335	0.93068	31	39	71	282	0	0	0	0	94	0	116
ASV_42	Firmicutes	Clostridia	Oscillospirales	Ruminococcaceae	NA	NA	31.8981	-0.678835	1.02831	-0.660149	0.509158	0.93068	3	24	23	98	14	13	54	22	16	119	12
ASV_78	Firmicutes	Clostridia	Peptococcales	Peptococcaceae	NA	NA	16.5494	0.544392	1.10035	0.494743	0.620781	0.958367	29	19	20	47	5	0	11	9	39	16	31
ASV_19	Firmicutes	Clostridia	Lachnospirales	Lachnospiraceae	GCA-900066575	NA	221.555	0.376095	0.65886	0.570827	0.568117	0.958367	286	293	273	550	41	47	149	95	392	240	553
ASV_8	Firmicutes	Bacilli	Erysipelotrichales	Erysipelotrichaceae	Turicibacter	NA	290.625	1.68073	2.87156	0.585301	0.558345	0.958367	173	802	169	2435	0	0	0	0	0	3	1516
ASV_45	Bacteroidota	Bacteroidia	Bacteroidales	Muribaculaceae	NA	NA	76.8041	0.722052	1.35983	0.530987	0.595428	0.958367	153	169	59	172	0	0	0	172	191	74	81
ASV_53	Firmicutes	Clostridia	Oscillospirales	Ruminococcaceae	Incertae Sedis	NA	38.4083	0.533912	1.09947	0.48561	0.627244	0.958367	56	55	33	140	14	10	39	0	14	24	137
ASV_49	Firmicutes	Clostridia	Oscillospirales	Oscillospiraceae	NA	NA	57.6654	1.79457	3.00195	0.597803	0.549971	0.958367	0	125	0	732	0	0	0	0	0	0	286
ASV_59	Firmicutes	Clostridia	Lachnospirales	Lachnospiraceae	A2	NA	34.4281	0.737086	1.61676	0.455904	0.648459	0.958367	35	73	30	136	0	30	67	0	0	0	56
ASV_77	Firmicutes	Clostridia	Oscillospirales	Ruminococcaceae	NA	NA	20.6694	-0.596713	1.13739	-0.524635	0.599837	0.958367	18	17	13	41	15	11	0	45	21	37	12
ASV_21	Firmicutes	Clostridia	Oscillospirales	[Eubacterium] coprostanoligenes group	NA	NA	141.829	-0.431814	0.835434	-0.516873	0.605244	0.958367	218	125	67	237	6	78	49	107	362	308	188
ASV_96	Firmicutes	Clostridia	Lachnospirales	Lachnospiraceae	Lachnospiraceae UCG-004	NA	26.5945	-1.30046	2.35043	-0.553287	0.580067	0.958367	14	0	23	38	50	23	57	0	0	0	0
ASV_87	Firmicutes	Clostridia	Oscillospirales	Oscillospiraceae	Colidextribacter	NA	10.5896	-0.875388	1.92606	-0.454496	0.649472	0.958367	0	16	0	33	0	0	0	18	34	33	23
ASV_108	Firmicutes	Clostridia	Lachnospirales	Lachnospiraceae	GCA-900066575	NA	13.1974	-1.0443	1.71095	-0.610362	0.541622	0.958367	14	20	0	8	0	0	40	56	13	0	25
ASV_12	Firmicutes	Clostridia	Peptostreptococcales-Tissierellales	Peptostreptococcaceae	Romboutsia	NA	19.1761	1.39972	3.00689	0.465503	0.641572	0.958367	156	0	0	0	0	0	0	0	0	43	66
ASV_34	Firmicutes	Clostridia	Lachnospirales	Lachnospiraceae	NA	NA	121.42	-0.346393	0.727111	-0.476396	0.633792	0.958367	97	144	104	211	17	72	104	93	266	181	146
ASV_110	Firmicutes	Clostridia	Lachnospirales	Lachnospiraceae	NA	NA	17.2533	-1.32515	2.65359	-0.499379	0.617512	0.958367	0	42	0	0	0	0	0	84	43	8	51
ASV_65	Firmicutes	Clostridia	Oscillospirales	Oscillospiraceae	Oscillibacter	NA	19.2182	-1.13419	3.00833	-0.377016	0.706162	0.963642	0	52	0	0	0	0	0	0	71	49	90
ASV_16	Firmicutes	Clostridia	Lachnospirales	Lachnospiraceae	Lachnospiraceae NK4A136 group	NA	86.1819	0.428865	1.1582	0.370286	0.71117	0.963642	124	16	83	460	24	61	17	0	133	18	196
ASV_4	Bacteroidota	Bacteroidia	Bacteroidales	Bacteroidaceae	Bacteroides	NA	714.035	0.191269	0.552955	0.345904	0.729415	0.963642	882	817	1304	372	166	189	550	1167	1103	853	857
ASV_46	Firmicutes	Clostridia	Oscillospirales	Oscillospiraceae	Colidextribacter	NA	35.3136	-0.563609	1.65013	-0.341554	0.732687	0.963642	0	0	40	142	0	0	19	9	157	121	30
ASV_122	Firmicutes	Clostridia	Lachnospirales	Lachnospiraceae	Lachnoclostridium	NA	18.0222	-1.16399	3.00904	-0.386831	0.698881	0.963642	0	0	0	93	0	0	105	76	0	0	0
ASV_23	Firmicutes	Clostridia	Lachnospirales	Lachnospiraceae	NA	NA	188.797	0.394611	1.13875	0.34653	0.728945	0.963642	456	170	35	772	16	168	161	460	0	16	91
ASV_27	Firmicutes	Clostridia	Oscillospirales	Oscillospiraceae	Intestinimonas	NA	79.9777	-0.38291	0.969103	-0.395118	0.692756	0.963642	88	84	43	175	0	12	142	81	115	158	204
ASV_6	Firmicutes	Bacilli	Erysipelotrichales	Erysipelotrichaceae	Dubosiella	newyorkensis	285.94	0.287319	0.827973	0.347015	0.72858	0.963642	211	246	132	1753	41	38	312	119	1196	86	220
ASV_22	Firmicutes	Clostridia	Oscillospirales	Oscillospiraceae	Colidextribacter	NA	163.185	0.274623	0.788059	0.34848	0.72748	0.963642	214	250	96	547	6	42	92	92	317	253	372
ASV_169	Firmicutes	Clostridia	Lachnospirales	Lachnospiraceae	NA	NA	6.14772	-1.10361	2.92581	-0.377197	0.706027	0.963642	0	0	12	0	15	6	0	0	0	0	0
ASV_107	Firmicutes	Clostridia	Lachnospirales	Lachnospiraceae	NA	NA	15.9688	0.195054	1.44974	0.134544	0.892972	0.977831	0	30	23	41	0	0	24	25	22	12	46
ASV_25	Firmicutes	Clostridia	Lachnospirales	Lachnospiraceae	Lachnoclostridium	NA	131.715	-0.157717	0.911319	-0.173065	0.8626	0.977831	125	87	133	367	43	64	308	301	62	4	94
ASV_101	Firmicutes	Clostridia	Lachnospirales	Lachnospiraceae	Lachnoclostridium	NA	12.1881	-0.410555	1.55151	-0.264616	0.791305	0.977831	0	24	9	22	15	0	18	22	0	18	13
ASV_139	Firmicutes	Clostridia	Oscillospirales	Ruminococcaceae	NA	NA	6.4614	0.62785	2.3588	0.266174	0.790105	0.977831	0	18	8	20	9	0	0	0	0	0	23
ASV_113	Firmicutes	Clostridia	Lachnospirales	Lachnospiraceae	NA	NA	19.8047	-0.181243	1.52022	-0.119221	0.9051	0.977831	15	35	19	21	21	0	0	12	16	0	97
ASV_35	Firmicutes	Clostridia	Lachnospirales	Lachnospiraceae	Roseburia	NA	104.245	0.30288	1.42279	0.212878	0.831422	0.977831	217	51	166	136	0	59	254	230	0	0	87
ASV_100	Firmicutes	Clostridia	Lachnospirales	Lachnospiraceae	NA	NA	11.2406	0.413022	1.77777	0.232326	0.816285	0.977831	20	12	12	29	21	0	10	0	0	0	18
ASV_41	Firmicutes	Clostridia	Lachnospirales	Lachnospiraceae	NA	NA	74.5976	-0.160076	0.786406	-0.203554	0.838702	0.977831	77	116	40	161	63	23	68	88	28	54	164
ASV_138	Firmicutes	Clostridia	Lachnospirales	Lachnospiraceae	Lachnospiraceae FCS020 group	NA	6.24949	0.372026	2.85689	0.130221	0.896392	0.977831	0	20	0	29	0	0	0	0	0	0	53
ASV_66	Firmicutes	Clostridia	Oscillospirales	Oscillospiraceae	Intestinimonas	NA	11.892	-0.523234	2.11816	-0.247023	0.804891	0.977831	0	0	0	86	0	0	33	0	18	47	15
ASV_124	Firmicutes	Clostridia	Oscillospirales	Ruminococcaceae	Incertae Sedis	NA	7.59892	0.253932	1.68632	0.150584	0.880304	0.977831	0	13	10	26	6	0	15	9	6	0	13
ASV_102	Firmicutes	Clostridia	Oscillospirales	Oscillospiraceae	Colidextribacter	NA	15.4561	0.618099	2.61837	0.236063	0.813384	0.977831	29	46	0	40	0	0	0	0	93	0	14
ASV_51	Firmicutes	Clostridia	Oscillospirales	Oscillospiraceae	NA	NA	28.7655	0.37035	1.31672	0.281268	0.778505	0.977831	31	61	13	96	15	24	22	0	14	0	56
ASV_10	Bacteroidota	Bacteroidia	Bacteroidales	Muribaculaceae	NA	NA	271.085	-0.175755	0.664832	-0.26436	0.791502	0.977831	435	442	87	401	75	80	99	454	572	489	249
ASV_64	Firmicutes	Clostridia	Lachnospirales	Lachnospiraceae	Lachnoclostridium	NA	28.5926	0.205957	1.28061	0.160828	0.872229	0.977831	24	62	31	38	44	0	29	23	24	0	30
ASV_9	Firmicutes	Clostridia	Lachnospirales	Lachnospiraceae	NA	NA	246.638	-0.151969	0.636384	-0.2388	0.81126	0.977831	211	402	132	593	46	67	267	269	148	506	631
ASV_72	Firmicutes	Clostridia	Oscillospirales	Oscillospiraceae	UCG-005	NA	15.7627	-0.235076	1.46208	-0.160782	0.872265	0.977831	0	26	13	46	0	0	10	24	49	32	25
ASV_133	Firmicutes	Clostridia	Lachnospirales	Lachnospiraceae	Lachnoclostridium	NA	13.3269	0.250252	1.93878	0.129078	0.897296	0.977831	13	38	0	39	0	4	0	14	0	0	84
ASV_69	Firmicutes	Clostridia	Oscillospirales	Oscillospiraceae	Oscillibacter	NA	37.7624	-0.204511	1.0807	-0.189239	0.849905	0.977831	32	68	0	125	8	19	20	73	69	22	56
ASV_104	Firmicutes	Clostridia	Lachnospirales	Lachnospiraceae	Lachnoclostridium	NA	21.5042	0.46403	1.68141	0.275976	0.782566	0.977831	28	41	24	41	0	30	0	15	30	0	0
ASV_160	Firmicutes	Clostridia	Lachnospirales	Lachnospiraceae	NA	NA	10.5117	0.18047	2.02666	0.0890479	0.929044	0.979015	30	7	13	0	0	3	0	38	0	0	37
ASV_56	Firmicutes	Clostridia	Lachnospirales	Lachnospiraceae	Lachnoclostridium	NA	53.2673	-0.153932	1.46543	-0.105042	0.916342	0.979015	128	36	34	57	10	0	71	215	0	0	154
ASV_81	Firmicutes	Clostridia	Oscillospirales	Ruminococcaceae	NA	NA	26.9253	-0.111716	1.28033	-0.0872553	0.930469	0.979015	0	32	32	87	13	12	37	29	42	40	0
ASV_135	Firmicutes	Clostridia	Oscillospirales	Butyricicoccaceae	UCG-009	NA	5.46355	-0.158125	2.37918	-0.0664619	0.94701	0.979386	0	12	0	24	0	0	0	0	9	10	32
ASV_156	Firmicutes	Clostridia	Lachnospirales	Lachnospiraceae	Lachnospiraceae UCG-006	NA	6.74948	0.163072	2.31117	0.0705583	0.943749	0.979386	0	13	0	42	0	0	0	0	18	21	17
ASV_83	Actinobacteriota	Coriobacteriia	Coriobacteriales	Eggerthellaceae	Parvibacter	NA	7.06773	0.0975083	2.09295	0.0465889	0.962841	0.982894	0	9	0	51	0	0	0	5	12	22	21
ASV_93	Firmicutes	Clostridia	Lachnospirales	Lachnospiraceae	Roseburia	NA	21.3438	-0.0926942	3.00559	-0.0308406	0.975397	0.982894	72	0	0	54	0	0	104	71	0	0	0
ASV_61	Firmicutes	Clostridia	Oscillospirales	Oscillospiraceae	Intestinimonas	NA	8.7531	-0.0480402	2.24053	-0.0214414	0.982894	0.982894	37	0	0	10	0	0	0	22	27	24	0
ASV_31	Firmicutes	Clostridia	Lachnospirales	Lachnospiraceae	Tuzzerella	NA	40.5178	0.0326501	1.09292	0.0298741	0.976167	0.982894	56	50	25	109	46	0	7	99	50	31	20
ASV_368	Bacteroidota	Bacteroidia	Bacteroidales	Muribaculaceae	NA	NA	0.294804	-2.09603	3.2396	-0.647003	0.51763	NA	0	0	0	0	0	0	0	0	0	4	0
ASV_416	Firmicutes	Clostridia	Lachnospirales	Lachnospiraceae	NA	NA	0.202595	-1.71526	3.25343	-0.527217	0.598043	NA	0	0	0	0	0	0	0	0	0	0	3
ASV_147	Firmicutes	Clostridia	Clostridia vadinBB60 group	NA	NA	NA	0.556819	-2.7899	3.22165	-0.865985	0.386498	NA	0	0	0	0	31	0	7	0	0	0	0
ASV_181	Firmicutes	Clostridia	Lachnospirales	Lachnospiraceae	Acetatifactor	muris	4.18625	4.22438	2.20776	1.91343	0.0556933	NA	9	21	8	20	0	0	0	0	0	0	29
ASV_260	Firmicutes	Clostridia	Lachnospirales	Lachnospiraceae	NA	NA	0.117995	0.874466	3.24139	0.269781	0.787329	NA	0	0	0	3	0	0	0	0	0	0	0
ASV_302	Firmicutes	Clostridia	Clostridia vadinBB60 group	NA	NA	NA	0.157327	1.16922	3.22597	0.362438	0.717025	NA	0	0	0	4	0	0	0	0	0	0	0
ASV_335	Firmicutes	Clostridia	Lachnospirales	Lachnospiraceae	NA	NA	0	NA	NA	NA	NA	NA	0	0	0	0	0	0	0	0	0	0	0
ASV_247	Firmicutes	Clostridia	Lachnospirales	Lachnospiraceae	NA	NA	0.370187	2.25123	3.16283	0.711778	0.476602	NA	5	0	0	0	0	0	0	0	0	0	0
ASV_408	Firmicutes	Clostridia	Lachnospirales	Lachnospiraceae	Roseburia	NA	0.85793	-2.29369	3.23364	-0.709321	0.478125	NA	0	0	0	0	0	3	0	0	0	0	0
ASV_219	Firmicutes	Clostridia	Lachnospirales	Lachnospiraceae	NA	NA	0.795455	-3.21488	3.21269	-1.00068	0.316982	NA	0	0	0	0	0	0	10	0	0	0	0
ASV_76	Firmicutes	Bacilli	Erysipelotrichales	Erysipelatoclostridiaceae	Erysipelatoclostridium	NA	3.85816	1.3992	2.15825	0.648302	0.51679	NA	9	3	7	18	0	0	0	0	0	14	7
ASV_193	Firmicutes	Clostridia	Lachnospirales	Lachnospiraceae	NA	NA	1.76804	3.57393	2.54474	1.40444	0.160188	NA	7	0	6	12	0	0	0	0	0	0	31
ASV_325	Firmicutes	Bacilli	Lactobacillales	Streptococcaceae	NA	NA	0.23599	1.66907	3.19492	0.522414	0.601382	NA	0	0	0	6	0	0	0	0	0	0	0
ASV_180	Firmicutes	Clostridia	Peptostreptococcales-Tissierellales	Anaerovoracaceae	Anaerovorax	NA	2.65309	0.716271	2.67245	0.268021	0.788683	NA	0	6	2	16	0	0	0	0	0	0	20
ASV_189	Firmicutes	Bacilli	Erysipelotrichales	Erysipelatoclostridiaceae	Candidatus Stoquefichus	NA	0.93833	-3.42592	3.20827	-1.06784	0.285593	NA	0	0	0	0	0	0	0	0	12	0	0
ASV_341	Firmicutes	Clostridia	Oscillospirales	Ruminococcaceae	Harryflintia	NA	0	NA	NA	NA	NA	NA	0	0	0	0	0	0	0	0	0	0	0
ASV_199	Firmicutes	Clostridia	Lachnospirales	Lachnospiraceae	NA	NA	2.62404	0.828307	2.65918	0.311489	0.755429	NA	3	10	0	9	0	0	0	0	0	0	19
ASV_364	Firmicutes	Clostridia	Lachnospirales	Lachnospiraceae	NA	NA	0.316423	-2.16382	3.23747	-0.668367	0.503899	NA	0	0	0	0	0	0	0	4	0	0	0
ASV_235	Bacteroidota	Bacteroidia	Bacteroidales	Muribaculaceae	NA	NA	1.80222	0.801904	3.07076	0.261142	0.793983	NA	0	12	0	0	0	0	0	0	0	12	0
ASV_295	Firmicutes	Clostridia	Lachnospirales	Lachnospiraceae	NA	NA	0	NA	NA	NA	NA	NA	0	0	0	0	0	0	0	0	0	0	0
ASV_301	Firmicutes	Clostridia	Oscillospirales	Butyricicoccaceae	Butyricicoccus	NA	0.275322	1.88303	3.18166	0.591838	0.553959	NA	0	0	0	7	0	0	0	0	0	0	0
ASV_485	Firmicutes	Clostridia	Lachnospirales	Lachnospiraceae	NA	NA	0	NA	NA	NA	NA	NA	0	0	0	0	0	0	0	0	0	0	0
ASV_168	Firmicutes	Clostridia	Lachnospirales	Lachnospiraceae	NA	NA	0	0	0	0	1	NA	0	0	0	0	0	0	0	0	35	0	0
ASV_339	Firmicutes	Clostridia	Lachnospirales	Lachnospiraceae	Lachnoclostridium	NA	0	NA	NA	NA	NA	NA	0	0	0	0	0	0	0	0	0	0	0
ASV_191	Firmicutes	Clostridia	Oscillospirales	Oscillospiraceae	NA	NA	1.192	3.93861	2.80655	1.40336	0.160509	NA	5	0	4	10	0	0	0	0	0	0	0
ASV_211	Firmicutes	Clostridia	Christensenellales	Christensenellaceae	NA	NA	0	NA	NA	NA	NA	NA	0	0	0	0	0	0	0	0	0	0	0
ASV_422	Firmicutes	Clostridia	Lachnospirales	Lachnospiraceae	NA	NA	0.32137	1.9964	3.17536	0.628715	0.529535	NA	0	0	3	0	0	0	0	0	0	0	0
ASV_197	Firmicutes	Clostridia	Lachnospirales	Lachnospiraceae	NA	NA	2.81145	-0.850066	2.71797	-0.312758	0.754464	NA	0	7	0	3	0	6	0	0	0	6	0
ASV_345	Firmicutes	Clostridia	Lachnospirales	Lachnospiraceae	NA	NA	0.382421	2.29503	3.16088	0.726074	0.467794	NA	0	5	0	0	0	0	0	0	0	0	0
ASV_344	Firmicutes	Clostridia	Lachnospirales	Lachnospiraceae	NA	NA	0.390971	-2.39626	3.23083	-0.741685	0.458278	NA	0	0	0	0	0	0	0	0	5	0	0
ASV_371	Bacteroidota	Bacteroidia	NA	NA	NA	NA	0.296149	1.92901	3.17905	0.606789	0.543991	NA	4	0	0	0	0	0	0	0	0	0	0
ASV_400	Firmicutes	Clostridia	Oscillospirales	Oscillospiraceae	NA	NA	0	NA	NA	NA	NA	NA	0	0	0	0	0	0	0	0	0	0	0
ASV_321	Firmicutes	Clostridia	Oscillospirales	Oscillospiraceae	Oscillibacter	NA	1.71586	-4.16706	3.19258	-1.30523	0.191814	NA	0	0	0	0	0	6	0	0	0	0	0
ASV_145	Firmicutes	Bacilli	Staphylococcales	Staphylococcaceae	Staphylococcus	NA	1.49927	-2.49695	2.7332	-0.913564	0.360946	NA	0	0	0	3	0	0	0	0	4	9	6
ASV_501	Firmicutes	Clostridia	Clostridia vadinBB60 group	NA	NA	NA	0.152968	1.05357	3.23329	0.325851	0.744537	NA	0	2	0	0	0	0	0	0	0	0	0
ASV_209	Firmicutes	Bacilli	RF39	NA	NA	NA	0	NA	NA	NA	NA	NA	0	0	0	0	0	0	0	0	0	0	0
ASV_164	Firmicutes	Clostridia	Oscillospirales	Oscillospiraceae	Oscillibacter	NA	1.72661	1.54336	2.91401	0.529636	0.596365	NA	0	10	0	9	0	0	0	0	0	0	9
ASV_221	Firmicutes	Clostridia	Clostridia UCG-014	NA	NA	NA	0.196658	1.42469	3.21157	0.443611	0.657324	NA	0	0	0	5	0	0	0	0	0	0	0
ASV_142	Firmicutes	Clostridia	Lachnospirales	Lachnospiraceae	NA	NA	1.14391	-3.5394	3.20566	-1.10411	0.269546	NA	0	0	0	0	0	4	0	0	0	0	0
ASV_228	Firmicutes	Clostridia	Christensenellales	Christensenellaceae	NA	NA	0.864697	1.98821	2.97647	0.667977	0.504148	NA	0	3	0	11	0	0	0	0	0	0	3
ASV_158	Firmicutes	Clostridia	Oscillospirales	Butyricicoccaceae	Butyricicoccus	NA	0.518261	2.73691	3.14413	0.870481	0.384038	NA	7	0	0	0	0	0	0	29	0	0	0
ASV_170	Firmicutes	Clostridia	Lachnospirales	Lachnospiraceae	ASF356	NA	2.09759	-4.50573	3.18748	-1.41357	0.157488	NA	0	0	0	0	10	0	0	0	0	0	0
ASV_157	Firmicutes	Clostridia	Oscillospirales	Ruminococcaceae	Harryflintia	NA	3.8596	-0.778818	1.97116	-0.395106	0.692765	NA	0	6	0	13	0	0	13	9	3	5	8
ASV_484	Firmicutes	Clostridia	Lachnospirales	Lachnospiraceae	NA	NA	0	NA	NA	NA	NA	NA	0	0	0	0	0	0	0	0	0	0	0
ASV_131	Firmicutes	Bacilli	Lactobacillales	Streptococcaceae	Streptococcus	danieliae	0	NA	NA	NA	NA	NA	0	0	0	0	0	0	0	0	0	0	0
ASV_224	Firmicutes	Clostridia	Oscillospirales	Ruminococcaceae	Incertae Sedis	NA	0	0	0	0	1	NA	0	0	0	0	0	0	0	0	0	0	18
ASV_500	Firmicutes	Bacilli	Lactobacillales	Streptococcaceae	Lactococcus	NA	0.135064	-1.41325	3.26012	-0.433495	0.664655	NA	0	0	0	0	0	0	0	0	0	0	2
ASV_198	Firmicutes	Clostridia	Lachnospirales	Lachnospiraceae	Lachnoclostridium	NA	2.89169	-5.02303	2.8939	-1.73573	0.0826112	NA	0	0	0	0	0	0	0	23	9	5	0
ASV_406	Firmicutes	Clostridia	Lachnospirales	Lachnospiraceae	NA	NA	0	NA	NA	NA	NA	NA	0	0	0	0	0	0	0	0	0	0	0
ASV_402	Firmicutes	Clostridia	Lachnospirales	Lachnospiraceae	NA	NA	0	NA	NA	NA	NA	NA	0	0	0	0	0	0	0	0	0	0	0
ASV_367	Firmicutes	Clostridia	Lachnospirales	Lachnospiraceae	NA	NA	0.294804	-2.09603	3.2396	-0.647003	0.51763	NA	0	0	0	0	0	0	0	0	0	4	0
ASV_98	Firmicutes	Clostridia	Lachnospirales	Lachnospiraceae	NA	NA	3.55379	5.51467	3.1036	1.77686	0.0755916	NA	48	0	0	0	0	0	0	0	0	0	0
ASV_298	Firmicutes	Clostridia	Lachnospirales	Lachnospiraceae	NA	NA	0.515908	-2.7103	3.22332	-0.84084	0.400437	NA	0	0	0	0	0	0	0	0	0	7	0
ASV_172	Firmicutes	Clostridia	Clostridia UCG-014	NA	NA	NA	1.75914	4.49947	3.11073	1.44644	0.148055	NA	0	23	0	0	0	0	0	0	0	0	0
ASV_234	Firmicutes	Bacilli	Erysipelotrichales	Erysipelotrichaceae	NA	NA	0.234583	-1.8467	3.24827	-0.568518	0.569684	NA	0	0	0	0	0	0	0	0	3	0	0
ASV_257	Firmicutes	Clostridia	Lachnospirales	Lachnospiraceae	NA	NA	0	NA	NA	NA	NA	NA	0	0	0	0	0	0	0	0	0	0	0
ASV_300	Firmicutes	Clostridia	Oscillospirales	Oscillospiraceae	Intestinimonas	NA	0.535389	2.78155	3.1427	0.885081	0.376113	NA	0	7	0	0	0	0	0	0	0	0	0
ASV_256	Firmicutes	Clostridia	Clostridia vadinBB60 group	NA	NA	NA	0.135064	-1.41325	3.26012	-0.433495	0.664655	NA	0	0	0	0	0	0	0	0	0	0	2
ASV_285	Firmicutes	Clostridia	Lachnospirales	Lachnospiraceae	NA	NA	0.353985	2.2338	3.16362	0.706091	0.480132	NA	0	0	0	9	0	0	0	0	0	0	0
ASV_258	Firmicutes	Clostridia	Lachnospirales	Lachnospiraceae	NA	NA	0.416322	-1.09386	3.22172	-0.339528	0.734212	NA	0	0	0	2	0	0	0	0	0	0	5
ASV_343	Firmicutes	Clostridia	Lachnospirales	Lachnospiraceae	Roseburia	NA	1.42988	-3.88688	3.19776	-1.2155	0.224175	NA	0	0	0	0	0	5	0	0	0	0	0
ASV_497	Firmicutes	Clostridia	Oscillospirales	Ruminococcaceae	NA	NA	0.158212	-1.42424	3.26002	-0.436882	0.662197	NA	0	0	0	0	0	0	0	2	0	0	0
ASV_420	Bacteroidota	Bacteroidia	Bacteroidales	Bacteroidaceae	Bacteroides	NA	0.222112	1.51335	3.20582	0.472064	0.636881	NA	3	0	0	0	0	0	0	0	0	0	0
ASV_162	Firmicutes	Bacilli	Erysipelotrichales	Erysipelatoclostridiaceae	Erysipelatoclostridium	NA	3.48461	-5.28647	3.17934	-1.66276	0.0963608	NA	0	0	0	0	0	0	9	35	0	0	0
ASV_185	Firmicutes	Clostridia	Clostridia UCG-014	NA	NA	NA	1.02337	0.831872	3.1041	0.267991	0.788706	NA	0	0	0	14	0	0	0	0	0	0	7
ASV_166	Firmicutes	Clostridia	Oscillospirales	Oscillospiraceae	NK4A214 group	NA	3.02393	-0.350032	2.19254	-0.159647	0.873159	NA	0	2	0	20	0	0	0	6	7	8	7
ASV_493	Firmicutes	Clostridia	Peptostreptococcales-Tissierellales	Anaerovoracaceae	[Eubacterium] brachy group	NA	0.571953	-1.42424	3.26002	-0.436882	0.662197	NA	0	0	0	0	0	2	0	0	0	0	0
ASV_123	Firmicutes	Bacilli	Lactobacillales	Lactobacillaceae	Lactobacillus	NA	0	NA	NA	NA	NA	NA	0	0	0	0	0	0	0	0	0	0	0
ASV_503	Bacteroidota	Bacteroidia	Bacteroidales	NA	NA	NA	0.214247	1.24099	3.22169	0.385197	0.700091	NA	0	0	2	0	0	0	0	0	0	0	0
ASV_231	Bacteroidota	Bacteroidia	Bacteroidales	Bacteroidaceae	Bacteroides	NA	1.3926	4.15083	3.11458	1.33271	0.182626	NA	0	0	13	0	0	0	0	0	0	0	0
ASV_128	Firmicutes	Clostridia	Lachnospirales	Lachnospiraceae	Lachnoclostridium	NA	0	0	0	0	1	NA	0	0	0	0	0	0	0	0	0	0	54
ASV_283	Firmicutes	Clostridia	Lachnospirales	Lachnospiraceae	GCA-900066575	NA	0	NA	NA	NA	NA	NA	0	0	0	0	0	0	0	0	0	0	0
ASV_415	Firmicutes	Clostridia	Oscillospirales	Oscillospiraceae	NA	NA	0.202595	-1.71526	3.25343	-0.527217	0.598043	NA	0	0	0	0	0	0	0	0	0	0	3
ASV_206	Firmicutes	Clostridia	Oscillospirales	Ruminococcaceae	NA	NA	0.442207	-2.53826	3.22724	-0.786511	0.431568	NA	0	0	0	0	0	0	0	0	0	6	0
ASV_421	Firmicutes	Clostridia	Lachnospirales	Lachnospiraceae	NA	NA	0.222112	1.51335	3.20582	0.472064	0.636881	NA	3	0	0	0	0	0	0	0	0	0	0
ASV_414	Firmicutes	Clostridia	Lachnospirales	Lachnospiraceae	NA	NA	0.221103	-1.7933	3.25032	-0.551729	0.581134	NA	0	0	0	0	0	0	0	0	0	3	0
ASV_188	Firmicutes	Clostridia	Clostridia UCG-014	NA	NA	NA	0.214247	1.24099	3.22169	0.385197	0.700091	NA	0	0	2	0	0	0	0	0	0	0	0
ASV_490	Firmicutes	Clostridia	Lachnospirales	Lachnospiraceae	NA	NA	0	NA	NA	NA	NA	NA	0	0	0	0	0	0	0	0	0	0	0
ASV_486	Bacteroidota	Bacteroidia	Bacteroidales	Muribaculaceae	NA	NA	0	NA	NA	NA	NA	NA	0	0	0	0	0	0	0	0	0	0	0
ASV_340	Firmicutes	Clostridia	Lachnospirales	Lachnospiraceae	Lachnospiraceae UCG-006	NA	0	NA	NA	NA	NA	NA	0	0	0	0	0	0	0	0	0	0	0
ASV_275	Firmicutes	Clostridia	Lachnospirales	Lachnospiraceae	Lachnospiraceae UCG-006	NA	0.23599	1.66907	3.19492	0.522414	0.601382	NA	0	0	0	6	0	0	0	0	0	0	0
ASV_112	Firmicutes	Clostridia	Clostridia UCG-014	NA	NA	NA	0	NA	NA	NA	NA	NA	0	0	0	0	0	0	0	0	0	0	0
ASV_200	Firmicutes	Clostridia	Lachnospirales	Lachnospiraceae	NA	NA	2.66158	2.07158	2.89848	0.714714	0.474786	NA	10	0	11	0	0	0	0	0	0	0	11
ASV_370	Firmicutes	Clostridia	Lachnospirales	Lachnospiraceae	NA	NA	0.296149	1.92901	3.17905	0.606789	0.543991	NA	4	0	0	0	0	0	0	0	0	0	0
ASV_399	Actinobacteriota	Coriobacteriia	Coriobacteriales	Atopobiaceae	Coriobacteriaceae UCG-002	NA	0	NA	NA	NA	NA	NA	0	0	0	0	0	0	0	0	0	0	0
ASV_240	Firmicutes	Clostridia	Clostridia vadinBB60 group	NA	NA	NA	0.393317	2.38154	3.1572	0.754321	0.450657	NA	0	0	0	10	0	0	0	0	0	0	0
ASV_372	Firmicutes	Clostridia	Oscillospirales	Ruminococcaceae	NA	NA	0.296149	1.92901	3.17905	0.606789	0.543991	NA	4	0	0	0	0	0	0	0	0	0	0
ASV_238	Firmicutes	Clostridia	Clostridia vadinBB60 group	NA	NA	NA	0.152968	1.05357	3.23329	0.325851	0.744537	NA	0	2	0	0	0	0	0	0	0	0	0
ASV_338	Firmicutes	Clostridia	Oscillospirales	UCG-010	NA	NA	0	NA	NA	NA	NA	NA	0	0	0	0	0	0	0	0	0	0	0
ASV_336	Firmicutes	Clostridia	Lachnospirales	Lachnospiraceae	NA	NA	0	NA	NA	NA	NA	NA	0	0	0	0	0	0	0	0	0	0	0
ASV_405	Firmicutes	Clostridia	Lachnospirales	Lachnospiraceae	NA	NA	0	NA	NA	NA	NA	NA	0	0	0	0	0	0	0	0	0	0	0
ASV_337	Firmicutes	Clostridia	Lachnospirales	Lachnospiraceae	NA	NA	0	NA	NA	NA	NA	NA	0	0	0	0	0	0	0	0	0	0	0
ASV_403	Firmicutes	Clostridia	Peptostreptococcales-Tissierellales	Anaerovoracaceae	[Eubacterium] nodatum group	NA	0	NA	NA	NA	NA	NA	0	0	0	0	0	0	0	0	0	0	0
ASV_504	Firmicutes	Clostridia	Oscillospirales	Ruminococcaceae	NA	NA	0.0786634	0.56128	3.24726	0.172847	0.862772	NA	0	0	0	2	0	0	0	0	0	0	0
ASV_361	Firmicutes	Bacilli	Lactobacillales	Streptococcaceae	NA	NA	0	NA	NA	NA	NA	NA	0	0	0	0	0	0	0	0	0	0	0
ASV_245	Firmicutes	Clostridia	Lachnospirales	Lachnospiraceae	A2	NA	0.94927	-3.43995	3.208	-1.0723	0.283583	NA	0	0	0	0	0	0	0	12	0	0	0
ASV_68	Bacteroidota	Bacteroidia	Bacteroidales	Muribaculaceae	NA	NA	0	0	0	0	1	NA	0	0	0	0	0	0	0	0	0	228	0
ASV_171	Firmicutes	Clostridia	Lachnospirales	Lachnospiraceae	ASF356	NA	2.7663	5.15313	2.99898	1.71829	0.0857428	NA	26	11	0	0	0	0	0	0	0	0	0
ASV_270	Firmicutes	Clostridia	Lachnospirales	Lachnospiraceae	Lachnospiraceae NK4A136 group	NA	0.23599	1.66907	3.19492	0.522414	0.601382	NA	0	0	0	6	0	0	0	0	0	0	0
ASV_220	Firmicutes	Bacilli	Erysipelotrichales	Erysipelotrichaceae	NA	NA	0.238637	-1.86225	3.24769	-0.573407	0.566369	NA	0	0	0	0	0	0	3	0	0	0	0
ASV_80	Firmicutes	Clostridia	Peptostreptococcales-Tissierellales	Anaerovoracaceae	[Eubacterium] nodatum group	NA	4.03528	-1.76272	2.17948	-0.808783	0.41864	NA	0	4	0	7	0	0	0	15	14	4	13
ASV_91	Firmicutes	Clostridia	Lachnospirales	Lachnospiraceae	Acetatifactor	NA	0.707971	3.21161	3.13092	1.02577	0.304999	NA	0	0	0	18	0	0	0	0	0	0	0
ASV_259	Firmicutes	Clostridia	Oscillospirales	Ruminococcaceae	UBA1819	NA	0.152968	1.05357	3.23329	0.325851	0.744537	NA	0	2	0	0	0	0	0	0	0	0	0
ASV_494	Firmicutes	Clostridia	Oscillospirales	Oscillospiraceae	NA	NA	0.571953	-1.42424	3.26002	-0.436882	0.662197	NA	0	0	0	0	0	2	0	0	0	0	0
ASV_222	Firmicutes	Clostridia	Lachnospirales	Lachnospiraceae	NA	NA	1.38812	1.27715	2.95048	0.432862	0.665115	NA	0	8	0	6	0	0	0	0	0	0	8
ASV_215	Firmicutes	Clostridia	Lachnospirales	Lachnospiraceae	NA	NA	0.589609	-2.8608	3.22023	-0.888384	0.374334	NA	0	0	0	0	0	0	0	0	0	8	0
ASV_218	Firmicutes	Clostridia	Oscillospirales	Ruminococcaceae	NA	NA	1.44294	1.6254	2.929	0.554933	0.57894	NA	0	6	0	13	0	0	0	0	0	0	7
ASV_317	Firmicutes	Bacilli	RF39	NA	NA	NA	0	NA	NA	NA	NA	NA	0	0	0	0	0	0	0	0	0	0	0
ASV_404	Firmicutes	Clostridia	Lachnospirales	Lachnospiraceae	NA	NA	0	NA	NA	NA	NA	NA	0	0	0	0	0	0	0	0	0	0	0
ASV_159	Firmicutes	Clostridia	Lachnospirales	Lachnospiraceae	ASF356	NA	2.44323	4.97411	3.10678	1.60105	0.109366	NA	33	0	0	0	0	0	0	0	0	0	0
ASV_115	Firmicutes	Clostridia	Peptococcales	Peptococcaceae	NA	NA	0	NA	NA	NA	NA	NA	0	0	0	0	0	0	0	0	0	0	0
ASV_255	Actinobacteriota	Coriobacteriia	Coriobacteriales	Eggerthellaceae	Enterorhabdus	NA	0.157327	1.16922	3.22597	0.362438	0.717025	NA	0	0	0	4	0	0	0	0	0	0	0
ASV_489	Firmicutes	Clostridia	Lachnospirales	Lachnospiraceae	NA	NA	0	NA	NA	NA	NA	NA	0	0	0	0	0	0	0	0	0	0	0
ASV_496	Firmicutes	Clostridia	Christensenellales	Christensenellaceae	NA	NA	0.158212	-1.42424	3.26002	-0.436882	0.662197	NA	0	0	0	0	0	0	0	2	0	0	0
ASV_284	Firmicutes	Clostridia	Oscillospirales	Oscillospiraceae	NA	NA	0	NA	NA	NA	NA	NA	0	0	0	0	0	0	0	0	0	0	0
ASV_246	Firmicutes	Clostridia	Lachnospirales	Lachnospiraceae	Lachnoclostridium	NA	0.312777	-2.15267	3.23781	-0.664854	0.506144	NA	0	0	0	0	0	0	0	0	4	0	0
ASV_175	Firmicutes	Clostridia	Lachnospirales	Lachnospiraceae	Lachnoclostridium	NA	0	0	0	0	1	NA	0	0	0	0	0	0	0	0	0	0	42
ASV_375	Firmicutes	Clostridia	Oscillospirales	Oscillospiraceae	Intestinimonas	NA	0.428493	2.4238	3.15547	0.768124	0.442413	NA	0	0	4	0	0	0	0	0	0	0	0
ASV_412	Firmicutes	Clostridia	Lachnospirales	Lachnospiraceae	GCA-900066575	NA	0.234583	-1.8467	3.24827	-0.568518	0.569684	NA	0	0	0	0	0	0	0	0	3	0	0
ASV_318	Firmicutes	Clostridia	Lachnospirales	Lachnospiraceae	NA	NA	0	NA	NA	NA	NA	NA	0	0	0	0	0	0	0	0	0	0	0
ASV_299	Firmicutes	Clostridia	Lachnospirales	Lachnospiraceae	Marvinbryantia	NA	0.270127	-2.01315	3.24233	-0.620895	0.534668	NA	0	0	0	0	0	0	0	0	0	0	4
ASV_174	Firmicutes	Clostridia	Clostridia UCG-014	NA	NA	NA	0	0	0	0	1	NA	0	0	0	0	0	0	0	0	0	62	0
ASV_297	Firmicutes	Clostridia	Lachnospirales	Lachnospiraceae	NA	NA	0	NA	NA	NA	NA	NA	0	0	0	0	0	0	0	0	0	0	0
ASV_290	Firmicutes	Clostridia	Lachnospirales	Lachnospiraceae	[Eubacterium] ventriosum group	NA	0.395529	-2.40783	3.23053	-0.745337	0.456068	NA	0	0	0	0	0	0	0	5	0	0	0
ASV_410	Firmicutes	Bacilli	RF39	NA	NA	NA	0.238637	-1.86225	3.24769	-0.573407	0.566369	NA	0	0	0	0	0	0	3	0	0	0	0
ASV_374	Firmicutes	Bacilli	Lactobacillales	Streptococcaceae	Lactococcus	NA	0.296149	1.92901	3.17905	0.606789	0.543991	NA	4	0	0	0	0	0	0	0	0	0	0
ASV_165	Firmicutes	Clostridia	Clostridia vadinBB60 group	NA	NA	NA	3.65254	4.67714	2.80698	1.66625	0.0956627	NA	0	0	31	5	0	0	0	0	0	0	2
ASV_140	Actinobacteriota	Coriobacteriia	Coriobacteriales	Atopobiaceae	Coriobacteriaceae UCG-002	NA	1.41099	-3.89629	3.19757	-1.21852	0.223027	NA	0	0	0	0	4	2	0	0	0	0	0
ASV_243	Firmicutes	Clostridia	Lachnospirales	Defluviitaleaceae	Defluviitaleaceae UCG-011	NA	0.229453	1.55533	3.20278	0.485618	0.627238	NA	0	3	0	0	0	0	0	0	0	0	0
ASV_424	Firmicutes	Clostridia	Oscillospirales	Ruminococcaceae	NA	NA	0.117995	0.874466	3.24139	0.269781	0.787329	NA	0	0	0	3	0	0	0	0	0	0	0
ASV_152	Firmicutes	Clostridia	Lachnospirales	Lachnospiraceae	NA	NA	1.10552	-3.65554	3.20281	-1.14135	0.253723	NA	0	0	0	0	0	0	0	0	0	15	0
ASV_319	Firmicutes	Clostridia	Lachnospirales	Lachnospiraceae	Roseburia	NA	0	NA	NA	NA	NA	NA	0	0	0	0	0	0	0	0	0	0	0
ASV_196	Actinobacteriota	Coriobacteriia	Coriobacteriales	Eggerthellaceae	Enterorhabdus	NA	0.558345	-0.293762	3.06661	-0.0957935	0.923685	NA	0	0	0	5	0	0	2	0	0	0	3
ASV_320	Firmicutes	Bacilli	Lactobacillales	Enterococcaceae	Enterococcus	faecalis	0	NA	NA	NA	NA	NA	0	0	0	0	0	0	0	0	0	0	0
ASV_154	Firmicutes	Clostridia	Lachnospirales	Lachnospiraceae	Roseburia	NA	0	0	0	0	1	NA	0	0	0	0	0	0	22	0	0	0	0
ASV_86	Firmicutes	Bacilli	Lactobacillales	Enterococcaceae	Enterococcus	NA	2.86969	-0.584485	2.20982	-0.264495	0.791399	NA	2	6	0	5	0	0	0	5	11	0	12
ASV_342	Firmicutes	Clostridia	Clostridia UCG-014	NA	NA	NA	0	NA	NA	NA	NA	NA	0	0	0	0	0	0	0	0	0	0	0
ASV_491	Firmicutes	Clostridia	Lachnospirales	Lachnospiraceae	NA	NA	0	NA	NA	NA	NA	NA	0	0	0	0	0	0	0	0	0	0	0
ASV_48	Firmicutes	Clostridia	Lachnospirales	Lachnospiraceae	Lachnospiraceae NK4A136 group	NA	0	NA	NA	NA	NA	NA	0	0	0	0	0	0	0	0	0	0	0
ASV_362	Firmicutes	Clostridia	Oscillospirales	Oscillospiraceae	NA	NA	0	NA	NA	NA	NA	NA	0	0	0	0	0	0	0	0	0	0	0
ASV_418	Firmicutes	Clostridia	Lachnospirales	Lachnospiraceae	NA	NA	0.202595	-1.71526	3.25343	-0.527217	0.598043	NA	0	0	0	0	0	0	0	0	0	0	3
ASV_411	Firmicutes	Clostridia	Lachnospirales	Lachnospiraceae	NA	NA	0.234583	-1.8467	3.24827	-0.568518	0.569684	NA	0	0	0	0	0	0	0	0	3	0	0
ASV_121	Firmicutes	Bacilli	Lactobacillales	Streptococcaceae	Streptococcus	NA	0.312777	-2.15267	3.23781	-0.664854	0.506144	NA	0	0	0	0	0	0	0	0	4	0	0
ASV_495	Firmicutes	Bacilli	Lactobacillales	Enterococcaceae	NA	NA	0.159091	-1.42424	3.26002	-0.436882	0.662197	NA	0	0	0	0	0	0	2	0	0	0	0
ASV_137	Firmicutes	Clostridia	Oscillospirales	Oscillospiraceae	Intestinimonas	NA	0	0	0	0	1	NA	0	0	0	0	0	0	0	0	0	0	57
ASV_125	Firmicutes	Bacilli	RF39	NA	NA	NA	4.27527	0.207316	2.42226	0.0855881	0.931794	NA	0	10	3	16	0	0	0	0	12	22	0
ASV_176	Firmicutes	Clostridia	Lachnospirales	Lachnospiraceae	GCA-900066575	NA	3.64766	-5.35194	3.17687	-1.68466	0.0920539	NA	0	0	0	0	0	0	20	26	0	0	0
ASV_346	Bacteroidota	Bacteroidia	Bacteroidales	Bacteroidaceae	Bacteroides	NA	0.196658	1.42469	3.21157	0.443611	0.657324	NA	0	0	0	5	0	0	0	0	0	0	0
ASV_261	Firmicutes	Clostridia	Lachnospirales	Lachnospiraceae	Lachnospiraceae UCG-006	NA	0.877913	-3.35022	3.20979	-1.04375	0.2966	NA	0	0	0	0	0	0	0	0	0	0	13
ASV_423	Firmicutes	Clostridia	Lachnospirales	Lachnospiraceae	Lachnospiraceae UCG-010	NA	0.117995	0.874466	3.24139	0.269781	0.787329	NA	0	0	0	3	0	0	0	0	0	0	0
ASV_407	Bacteroidota	Bacteroidia	Bacteroidales	Bacteroidaceae	Bacteroides	NA	0.85793	-2.29369	3.23364	-0.709321	0.478125	NA	0	0	0	0	0	3	0	0	0	0	0
ASV_184	Firmicutes	Clostridia	Lachnospirales	Lachnospiraceae	NA	NA	0	NA	NA	NA	NA	NA	0	0	0	0	0	0	0	0	0	0	0
ASV_322	Firmicutes	Clostridia	Lachnospirales	Lachnospiraceae	NA	NA	0.469165	-2.59871	3.22581	-0.805598	0.420475	NA	0	0	0	0	0	0	0	0	6	0	0
ASV_120	Firmicutes	Clostridia	Oscillospirales	Oscillospiraceae	Intestinimonas	NA	0	0	0	0	1	NA	0	0	0	0	0	0	0	0	0	151	0
ASV_289	Firmicutes	Clostridia	Lachnospirales	Lachnospiraceae	NA	NA	0	NA	NA	NA	NA	NA	0	0	0	0	0	0	0	0	0	0	0
ASV_161	Firmicutes	Clostridia	Oscillospirales	Ruminococcaceae	NA	NA	0	NA	NA	NA	NA	NA	0	0	0	0	0	0	0	0	0	0	0
ASV_225	Firmicutes	Clostridia	Lachnospirales	Lachnospiraceae	Marvinbryantia	NA	0.547359	-2.77198	3.22202	-0.860324	0.389611	NA	0	0	0	0	0	0	0	0	7	0	0
ASV_187	Firmicutes	Clostridia	Lachnospirales	Lachnospiraceae	NA	NA	2.88902	2.57769	3.06456	0.841127	0.400277	NA	0	0	0	58	0	0	0	0	0	0	9
ASV_26	Firmicutes	Bacilli	Erysipelotrichales	Erysipelotrichaceae	Faecalibaculum	NA	0	0	0	0	1	NA	0	0	0	0	0	0	0	0	0	180	0
ASV_487	Firmicutes	Bacilli	Lactobacillales	Streptococcaceae	NA	NA	0	NA	NA	NA	NA	NA	0	0	0	0	0	0	0	0	0	0	0
ASV_502	Firmicutes	Bacilli	Lactobacillales	Streptococcaceae	NA	NA	0.152968	1.05357	3.23329	0.325851	0.744537	NA	0	2	0	0	0	0	0	0	0	0	0
ASV_227	Bacteroidota	Bacteroidia	Bacteroidales	Muribaculaceae	NA	NA	0	0	0	0	1	NA	0	0	0	0	0	0	0	0	30	0	0
ASV_226	Firmicutes	Clostridia	Lachnospirales	Lachnospiraceae	GCA-900066575	NA	0	NA	NA	NA	NA	NA	0	0	0	0	0	0	0	0	0	0	0
ASV_413	Firmicutes	Clostridia	Lachnospirales	Lachnospiraceae	NA	NA	0.234583	-1.8467	3.24827	-0.568518	0.569684	NA	0	0	0	0	0	0	0	0	3	0	0
ASV_296	Firmicutes	Clostridia	Lachnospirales	Lachnospiraceae	Lachnospiraceae NK4A136 group	NA	0	NA	NA	NA	NA	NA	0	0	0	0	0	0	0	0	0	0	0
ASV_359	Firmicutes	Clostridia	Lachnospirales	Lachnospiraceae	NA	NA	0	NA	NA	NA	NA	NA	0	0	0	0	0	0	0	0	0	0	0
ASV_419	Firmicutes	Clostridia	Oscillospirales	Oscillospiraceae	NA	NA	0.202595	-1.71526	3.25343	-0.527217	0.598043	NA	0	0	0	0	0	0	0	0	0	0	3
ASV_150	Firmicutes	Clostridia	Clostridia vadinBB60 group	NA	NA	NA	3.54246	1.74248	2.4247	0.718637	0.472364	NA	9	0	7	21	0	4	0	0	2	0	0
ASV_365	Firmicutes	Clostridia	Lachnospirales	Lachnospiraceae	Lachnospiraceae NK4A136 group	NA	0.316423	-2.16382	3.23747	-0.668367	0.503899	NA	0	0	0	0	0	0	0	4	0	0	0
ASV_74	Actinobacteriota	Coriobacteriia	Coriobacteriales	Atopobiaceae	Coriobacteriaceae UCG-002	NA	0	NA	NA	NA	NA	NA	0	0	0	0	0	0	0	0	0	0	0
ASV_230	Firmicutes	Clostridia	Lachnospirales	Lachnospiraceae	NA	NA	0.390971	-2.39626	3.23083	-0.741685	0.458278	NA	0	0	0	0	0	0	0	0	5	0	0
ASV_366	Firmicutes	Clostridia	Oscillospirales	Oscillospiraceae	Oscillibacter	NA	0.316423	-2.16382	3.23747	-0.668367	0.503899	NA	0	0	0	0	0	0	0	4	0	0	0
ASV_210	Bacteroidota	Bacteroidia	Bacteroidales	Bacteroidaceae	Bacteroides	NA	0	0	0	0	1	NA	0	0	0	0	0	0	0	0	23	0	0
ASV_373	Firmicutes	Clostridia	Oscillospirales	Oscillospiraceae	Colidextribacter	NA	0.296149	1.92901	3.17905	0.606789	0.543991	NA	4	0	0	0	0	0	0	0	0	0	0
ASV_202	Firmicutes	Clostridia	Oscillospirales	Ruminococcaceae	[Eubacterium] siraeum group	NA	3.28473	2.80011	3.06299	0.914174	0.360625	NA	0	35	0	0	0	0	0	0	0	0	9
ASV_207	Firmicutes	Clostridia	Lachnospirales	Lachnospiraceae	A2	NA	0.962485	3.63015	3.12234	1.16264	0.244977	NA	13	0	0	0	0	0	0	0	0	0	21
ASV_155	Firmicutes	Clostridia	Lachnospirales	Lachnospiraceae	GCA-900066575	NA	3.28706	1.18879	2.65011	0.448581	0.653734	NA	0	10	6	12	0	0	0	0	18	0	0
ASV_401	Firmicutes	Clostridia	Lachnospirales	Lachnospiraceae	[Eubacterium] xylanophilum group	NA	0	NA	NA	NA	NA	NA	0	0	0	0	0	0	0	0	0	0	0
ASV_360	Firmicutes	Clostridia	Lachnospirales	Lachnospiraceae	Lachnospiraceae UCG-008	NA	0	NA	NA	NA	NA	NA	0	0	0	0	0	0	0	0	0	0	0
ASV_363	Firmicutes	Bacilli	Lactobacillales	NA	NA	NA	0.839035	-3.16563	3.21381	-0.985009	0.32462	NA	0	0	0	0	4	0	0	0	0	0	0
ASV_212	Firmicutes	Clostridia	Christensenellales	Christensenellaceae	NA	NA	0.96422	1.75887	2.96873	0.592464	0.55354	NA	3	0	0	12	0	0	0	0	0	0	4
ASV_369	Firmicutes	Clostridia	Lachnospirales	Lachnospiraceae	[Eubacterium] oxidoreducens group	NA	0.270127	-2.01315	3.24233	-0.620895	0.534668	NA	0	0	0	0	0	0	0	0	0	0	4
ASV_250	Firmicutes	Clostridia	Oscillospirales	Ruminococcaceae	Anaerotruncus	NA	1.02661	-0.40966	3.12599	-0.13105	0.895736	NA	0	0	0	8	0	0	0	9	0	0	0
ASV_239	Bacteroidota	Bacteroidia	Bacteroidales	Muribaculaceae	NA	NA	0.865297	3.49684	3.12481	1.11906	0.263116	NA	0	0	0	22	0	0	0	0	0	0	0
ASV_499	Firmicutes	Clostridia	Lachnospirales	Lachnospiraceae	NA	NA	0.135064	-1.41325	3.26012	-0.433495	0.664655	NA	0	0	0	0	0	0	0	0	0	0	2
ASV_178	Firmicutes	Clostridia	Lachnospirales	Lachnospiraceae	Lachnospiraceae FCS020 group	NA	3.44097	1.17662	2.41812	0.486586	0.626552	NA	6	7	0	24	0	2	0	0	0	0	14
ASV_409	Firmicutes	Clostridia	Lachnospirales	Lachnospiraceae	NA	NA	0.238637	-1.86225	3.24769	-0.573407	0.566369	NA	0	0	0	0	0	0	3	0	0	0	0
ASV_167	Actinobacteriota	Coriobacteriia	Coriobacteriales	Eggerthellaceae	Parvibacter	NA	0.830561	-0.0451025	3.13354	-0.0143934	0.988516	NA	0	0	0	8	0	0	0	0	0	7	0
ASV_376	Firmicutes	Clostridia	NA	NA	NA	NA	0.428493	2.4238	3.15547	0.768124	0.442413	NA	0	0	4	0	0	0	0	0	0	0	0
ASV_186	Firmicutes	Clostridia	Peptostreptococcales-Tissierellales	Anaerovoracaceae	[Eubacterium] brachy group	NA	1.76792	0.151042	2.66327	0.0567131	0.954774	NA	0	5	0	8	0	0	0	5	0	0	10
ASV_358	Firmicutes	Clostridia	Oscillospirales	Oscillospiraceae	NK4A214 group	NA	0	NA	NA	NA	NA	NA	0	0	0	0	0	0	0	0	0	0	0
ASV_323	Firmicutes	Clostridia	Lachnospirales	Lachnospiraceae	NA	NA	0.405191	-2.44965	3.22944	-0.758537	0.44813	NA	0	0	0	0	0	0	0	0	0	0	6
ASV_82	Firmicutes	Clostridia	Lachnospirales	Lachnospiraceae	NA	NA	1.02262	3.73484	3.12055	1.19685	0.231363	NA	0	0	0	26	0	0	0	0	0	0	0
ASV_492	Firmicutes	Clostridia	Oscillospirales	Oscillospiraceae	Oscillibacter	NA	0.419517	-1.42424	3.26002	-0.436882	0.662197	NA	0	0	0	0	2	0	0	0	0	0	0
ASV_213	Actinobacteriota	Coriobacteriia	Coriobacteriales	Eggerthellaceae	Enterorhabdus	NA	1.1755	-0.0281202	3.10442	-0.00905812	0.992773	NA	0	0	0	11	0	0	0	0	0	0	11
ASV_498	Firmicutes	Clostridia	Clostridia UCG-014	NA	NA	NA	0.156388	-1.42424	3.26002	-0.436882	0.662197	NA	0	0	0	0	0	0	0	0	2	0	0
ASV_324	Firmicutes	Clostridia	Lachnospirales	Lachnospiraceae	NA	NA	0.23599	1.66907	3.19492	0.522414	0.601382	NA	0	0	0	6	0	0	0	0	0	0	0
ASV_483	Firmicutes	Bacilli	Staphylococcales	Staphylococcaceae	Staphylococcus	NA	0	NA	NA	NA	NA	NA	0	0	0	0	0	0	0	0	0	0	0
ASV_223	Firmicutes	Clostridia	Monoglobales	Monoglobaceae	Monoglobus	NA	0.825935	-0.272923	3.1845	-0.0857036	0.931702	NA	0	0	0	5	3	0	0	0	0	0	0
ASV_251	Bacteroidota	Bacteroidia	Bacteroidales	Muribaculaceae	NA	NA	0.668639	3.13051	3.13289	0.999242	0.317677	NA	0	0	0	17	0	0	0	0	0	0	0
ASV_190	Bacteroidota	Bacteroidia	Bacteroidales	Muribaculaceae	NA	NA	2.60599	-4.80854	3.18381	-1.51031	0.130964	NA	0	0	0	0	0	8	4	0	0	0	0
ASV_201	Firmicutes	Clostridia	Lachnospirales	Lachnospiraceae	A2	NA	0	0	0	0	1	NA	0	0	0	0	0	0	0	0	63	0	0
ASV_182	Firmicutes	Clostridia	Oscillospirales	Oscillospiraceae	Intestinimonas	NA	1.76993	4.51911	3.11054	1.45284	0.146269	NA	0	0	0	45	0	0	0	0	0	0	0

## Sheet: MUFA vs SD cecum
ASV	Phylum	Class	Order	Family	Genus	Species	Base mean	Log2(fold-change)	lfcSE	Stat	P-value	Padj	MUFA_1	MUFA_2	MUFA_3	MUFA_4	MUFA_5	MUFA_6	MUFA_7	SD_1	SD_2	SD_3	SD_4	SD_5	SD_6	SD_7
ASV_48	Firmicutes	Clostridia	Lachnospirales	Lachnospiraceae	Lachnospiraceae NK4A136 group	NA	82.1109	25.1869	2.98698	8.43222	3.39163e-17	3.9682e-15	0	0	0	0	0	0	0	0	0	0	78	0	222	540
ASV_82	Firmicutes	Clostridia	Lachnospirales	Lachnospiraceae	NA	NA	12.7511	22.646	2.98889	7.57671	3.54434e-14	2.07344e-12	0	0	0	0	0	0	0	60	69	0	0	0	0	0
ASV_122	Firmicutes	Clostridia	Lachnospirales	Lachnospiraceae	Lachnoclostridium	NA	9.62479	-21.1717	2.98926	-7.08259	1.41483e-12	4.5559e-11	0	0	105	76	0	0	0	0	0	0	0	0	0	0
ASV_93	Firmicutes	Clostridia	Lachnospirales	Lachnospiraceae	Roseburia	NA	9.3309	-21.1325	2.98935	-7.06926	1.55757e-12	4.5559e-11	0	0	104	71	0	0	0	0	0	0	0	0	0	0
ASV_97	Firmicutes	Clostridia	Lachnospirales	Lachnospiraceae	NA	NA	13.8171	-20.2326	2.98847	-6.77022	1.2859e-11	3.00901e-10	0	0	136	127	0	0	0	0	0	0	0	0	0	0
ASV_39	Firmicutes	Clostridia	Lachnospirales	Lachnospiraceae	NA	NA	68.0197	-9.39222	2.09843	-4.47582	7.61172e-06	0.000136827	24	113	523	339	0	0	111	0	0	0	0	0	0	0
ASV_91	Firmicutes	Clostridia	Lachnospirales	Lachnospiraceae	Acetatifactor	NA	19.0579	7.83364	1.75632	4.46025	8.18624e-06	0.000136827	0	0	0	0	0	0	0	48	0	68	118	0	15	32
ASV_32	Firmicutes	Clostridia	Lachnospirales	Lachnospiraceae	Lachnospiraceae NK4A136 group	bacterium	38.79	-8.58214	1.94109	-4.42129	9.81145e-06	0.000143492	47	33	160	187	0	0	285	0	0	0	0	0	0	0
ASV_14	Firmicutes	Clostridia	Oscillospirales	Oscillospiraceae	NA	NA	141.063	3.19373	0.917162	3.48218	0.000497345	0.00646549	0	0	0	31	72	122	54	204	156	313	323	214	67	367
ASV_23	Firmicutes	Clostridia	Lachnospirales	Lachnospiraceae	NA	NA	60.6053	-5.40453	1.57207	-3.43785	0.000586353	0.00686033	16	168	161	460	0	16	91	0	0	8	0	13	0	0
ASV_35	Firmicutes	Clostridia	Lachnospirales	Lachnospiraceae	Roseburia	NA	36.3143	-8.48692	2.64536	-3.20823	0.00133554	0.0142053	0	59	254	230	0	0	87	0	0	0	0	0	0	0
ASV_70	Firmicutes	Clostridia	Lachnospirales	Lachnospiraceae	NA	NA	24.3666	-7.91112	2.56752	-3.08124	0.00206144	0.0185529	0	50	125	103	0	108	0	0	0	0	0	0	0	0
ASV_29	Firmicutes	Clostridia	Lachnospirales	Lachnospiraceae	Lachnospiraceae NK4A136 group	NA	26.2202	-8.01764	2.58834	-3.0976	0.00195094	0.0185529	0	21	136	92	0	0	315	0	0	0	0	0	0	0
ASV_56	Firmicutes	Clostridia	Lachnospirales	Lachnospiraceae	Lachnoclostridium	NA	21.0942	-7.70412	2.57453	-2.99244	0.00276757	0.023129	10	0	71	215	0	0	154	0	0	0	0	0	0	0
ASV_57	Firmicutes	Clostridia	Oscillospirales	Ruminococcaceae	Anaerotruncus	NA	43.3402	-3.45825	1.20514	-2.86959	0.00411002	0.0320582	90	13	192	243	19	25	37	0	0	0	47	16	0	4
ASV_107	Firmicutes	Clostridia	Lachnospirales	Lachnospiraceae	NA	NA	6.03803	-5.90488	2.07828	-2.84124	0.00449387	0.0328614	0	0	24	25	22	12	46	0	0	0	0	0	0	0
ASV_9	Firmicutes	Clostridia	Lachnospirales	Lachnospiraceae	NA	NA	329.188	1.18092	0.425714	2.77398	0.00553748	0.0381109	46	67	267	269	148	506	631	268	381	383	727	544	215	500
ASV_69	Firmicutes	Clostridia	Oscillospirales	Oscillospiraceae	Oscillibacter	NA	15.9702	-3.9974	1.45408	-2.74909	0.00597609	0.0388446	8	19	20	73	69	22	56	0	0	0	0	13	0	0
ASV_4	Bacteroidota	Bacteroidia	Bacteroidales	Bacteroidaceae	Bacteroides	NA	775.522	0.909536	0.338021	2.69077	0.00712876	0.0438982	166	189	550	1167	1103	853	857	830	738	1612	705	1095	523	925
ASV_55	Firmicutes	Clostridia	Oscillospirales	Oscillospiraceae	Colidextribacter	NA	50.4171	4.72272	1.78405	2.6472	0.00811625	0.04748	0	0	0	0	0	0	50	84	0	55	165	104	58	153
ASV_42	Firmicutes	Clostridia	Oscillospirales	Ruminococcaceae	NA	NA	68.1888	1.78484	0.70548	2.52997	0.0114074	0.0635554	14	13	54	22	16	119	12	59	55	159	322	92	85	28
ASV_15	Firmicutes	Clostridia	Lachnospirales	Lachnospiraceae	Lachnospiraceae NK4A136 group	NA	29.4414	-3.55619	1.51041	-2.35446	0.0185499	0.0986515	11	64	158	78	0	4	120	12	0	0	0	14	0	0
ASV_7	Firmicutes	Clostridia	Peptostreptococcales-Tissierellales	Peptostreptococcaceae	Romboutsia	ilealis	127.838	1.7786	0.776015	2.29197	0.0219074	0.111442	29	29	52	19	60	161	153	71	0	240	333	162	258	233
ASV_16	Firmicutes	Clostridia	Lachnospirales	Lachnospiraceae	Lachnospiraceae NK4A136 group	NA	119.151	1.75431	0.785115	2.23446	0.0254526	0.119826	24	61	17	0	133	18	196	118	147	208	553	162	54	129
ASV_144	Firmicutes	Clostridia	Lachnospirales	Lachnospiraceae	A2	NA	5.85826	-5.85376	2.62245	-2.23217	0.0256038	0.119826	14	0	55	18	0	0	0	0	0	0	0	0	0	0
ASV_20	Firmicutes	Clostridia	Lachnospirales	Lachnospiraceae	NA	NA	68.2245	2.98235	1.42839	2.08791	0.0368056	0.165625	0	0	0	0	0	49	732	44	148	94	216	76	103	113
ASV_149	Bacteroidota	Bacteroidia	Bacteroidales	Muribaculaceae	NA	NA	7.18659	-6.15115	2.99016	-2.05713	0.0396735	0.171919	0	3	73	55	0	0	0	0	0	0	0	0	0	0
ASV_6	Firmicutes	Bacilli	Erysipelotrichales	Erysipelotrichaceae	Dubosiella	newyorkensis	122.154	-3.291	1.69239	-1.94459	0.0518242	0.209084	41	38	312	119	1196	86	220	0	0	0	0	155	0	3
ASV_133	Firmicutes	Clostridia	Lachnospirales	Lachnospiraceae	Lachnoclostridium	NA	4.20145	-5.37998	2.75277	-1.95439	0.0506549	0.209084	0	4	0	14	0	0	84	0	0	0	0	0	0	0
ASV_147	Firmicutes	Clostridia	Clostridia vadinBB60 group	NA	NA	NA	4.49429	-5.46405	2.9923	-1.82604	0.0678448	0.226795	31	0	7	0	0	0	0	0	0	0	0	0	0	0
ASV_160	Firmicutes	Clostridia	Lachnospirales	Lachnospiraceae	NA	NA	3.5182	-5.12403	2.78963	-1.83681	0.0662373	0.226795	0	3	0	38	0	0	37	0	0	0	0	0	0	0
ASV_123	Firmicutes	Bacilli	Lactobacillales	Lactobacillaceae	Lactobacillus	NA	4.15046	5.63919	2.99355	1.88378	0.0595947	0.226795	0	0	0	0	0	0	0	0	0	61	17	0	0	0
ASV_88	Firmicutes	Clostridia	Oscillospirales	Ruminococcaceae	NA	NA	27.0064	2.79324	1.50512	1.85582	0.0634792	0.226795	0	0	0	0	21	42	0	51	35	54	18	91	0	46
ASV_161	Firmicutes	Clostridia	Oscillospirales	Ruminococcaceae	NA	NA	3.72775	5.48329	2.99434	1.83122	0.0670678	0.226795	0	0	0	0	0	0	0	0	0	0	29	35	0	0
ASV_26	Firmicutes	Bacilli	Erysipelotrichales	Erysipelotrichaceae	Faecalibaculum	NA	7.49923	5.61109	2.98805	1.87784	0.0604029	0.226795	0	0	0	0	0	180	0	13	0	0	139	0	0	0
ASV_110	Firmicutes	Clostridia	Lachnospirales	Lachnospiraceae	NA	NA	9.18592	-3.72357	2.12219	-1.75459	0.0793299	0.257822	0	0	0	84	43	8	51	0	0	0	0	9	0	0
ASV_76	Firmicutes	Bacilli	Erysipelotrichales	Erysipelatoclostridiaceae	Erysipelatoclostridium	NA	9.62087	3.0685	1.79745	1.70715	0.0877951	0.277622	0	0	0	0	0	14	7	32	17	13	10	34	0	0
ASV_96	Firmicutes	Clostridia	Lachnospirales	Lachnospiraceae	Lachnospiraceae UCG-004	NA	13.7307	-3.92181	2.57117	-1.5253	0.127185	0.381554	50	23	57	0	0	0	0	0	0	0	8	0	0	5
ASV_12	Firmicutes	Clostridia	Peptostreptococcales-Tissierellales	Peptostreptococcaceae	Romboutsia	NA	42.9115	3.02563	1.97326	1.53332	0.125198	0.381554	0	0	0	0	0	43	66	0	0	86	158	67	100	108
ASV_53	Firmicutes	Clostridia	Oscillospirales	Ruminococcaceae	Incertae Sedis	NA	42.4822	1.2817	0.884216	1.44954	0.147188	0.430525	14	10	39	0	14	24	137	19	118	44	68	34	55	37
ASV_27	Firmicutes	Clostridia	Oscillospirales	Oscillospiraceae	Intestinimonas	NA	105.507	0.974197	0.726874	1.34025	0.180163	0.514123	0	12	142	81	115	158	204	74	76	154	545	114	63	80
ASV_52	Firmicutes	Clostridia	Oscillospirales	Oscillospiraceae	Oscillibacter	NA	24.9159	-1.53164	1.16923	-1.30996	0.190208	0.529866	0	13	56	82	106	11	95	9	9	0	20	36	0	12
ASV_17	Firmicutes	Clostridia	Lachnospirales	Lachnospiraceae	NA	NA	153.774	2.08287	1.68566	1.23564	0.216593	0.589335	0	0	0	0	278	269	0	170	91	198	531	218	110	359
ASV_18	Firmicutes	Clostridia	Lachnospirales	Lachnospiraceae	[Eubacterium] fissicatena group	NA	51.0166	1.20439	1.10091	1.094	0.273955	0.72847	2	0	14	0	230	29	11	59	57	184	95	49	44	13
ASV_164	Firmicutes	Clostridia	Oscillospirales	Oscillospiraceae	Oscillibacter	NA	2.71722	2.731	2.64704	1.03172	0.302204	0.768649	0	0	0	0	0	0	9	0	0	17	13	0	8	0
ASV_72	Firmicutes	Clostridia	Oscillospirales	Oscillospiraceae	UCG-005	NA	8.80836	-1.8827	1.81106	-1.03956	0.298546	0.768649	0	0	10	24	49	32	25	0	0	17	21	0	0	0
ASV_51	Firmicutes	Clostridia	Oscillospirales	Oscillospiraceae	NA	NA	29.6988	1.17685	1.16356	1.01142	0.311814	0.776217	15	24	22	0	14	0	56	32	39	61	56	24	0	60
ASV_83	Actinobacteriota	Coriobacteriia	Coriobacteriales	Eggerthellaceae	Parvibacter	NA	9.58699	1.24136	1.25548	0.988751	0.322785	0.786788	0	0	0	5	12	22	21	7	7	34	27	9	7	9
ASV_113	Firmicutes	Clostridia	Lachnospirales	Lachnospiraceae	NA	NA	9.87269	-1.79902	1.85895	-0.967761	0.333164	0.795513	21	0	0	12	16	0	97	0	4	0	13	18	0	0
ASV_153	Firmicutes	Clostridia	Oscillospirales	Ruminococcaceae	Incertae Sedis	NA	3.5933	2.23424	2.41577	0.924857	0.35504	0.830795	0	0	0	0	0	0	17	7	5	0	18	14	0	0
ASV_89	Firmicutes	Clostridia	Lachnospirales	Lachnospiraceae	Lachnoclostridium	NA	5.84737	-2.12802	2.5497	-0.834616	0.403934	0.909163	0	8	0	25	0	0	70	0	0	0	0	0	10	0
ASV_109	Firmicutes	Clostridia	Oscillospirales	Oscillospiraceae	Oscillibacter	NA	9.81344	-1.13209	1.39864	-0.809422	0.418272	0.909163	9	0	18	32	27	0	43	7	11	7	7	9	0	0
ASV_2	Firmicutes	Bacilli	Lactobacillales	Lactobacillaceae	Lactobacillus	NA	700.855	0.802511	0.994325	0.807091	0.419614	0.909163	1009	54	217	29	322	1554	28	327	8	1467	841	979	481	1667
ASV_31	Firmicutes	Clostridia	Lachnospirales	Lachnospiraceae	Tuzzerella	NA	45.0023	0.830263	1.0166	0.816709	0.414095	0.909163	46	0	7	99	50	31	20	42	26	113	51	101	0	61
ASV_78	Firmicutes	Clostridia	Peptococcales	Peptococcaceae	NA	NA	14.4938	0.578417	0.972342	0.594869	0.551931	0.931646	5	0	11	9	39	16	31	7	5	20	48	20	18	9
ASV_5	Firmicutes	Clostridia	Lachnospirales	Lachnospiraceae	NA	NA	973.456	-0.17982	0.351798	-0.511145	0.609249	0.931646	398	188	2393	2072	946	1751	1668	488	677	1273	2447	765	663	386
ASV_38	Firmicutes	Clostridia	Lachnospirales	Lachnospiraceae	Lachnospiraceae NK4A136 group	NA	108.498	-0.415206	0.735288	-0.564684	0.572289	0.931646	14	76	105	311	371	166	16	131	140	125	89	50	34	15
ASV_65	Firmicutes	Clostridia	Oscillospirales	Oscillospiraceae	Oscillibacter	NA	28.7947	0.976921	1.55334	0.628916	0.529404	0.931646	0	0	0	0	71	49	90	58	0	56	58	70	19	0
ASV_25	Firmicutes	Clostridia	Lachnospirales	Lachnospiraceae	Lachnoclostridium	NA	93.4373	-0.384372	0.721085	-0.533046	0.594001	0.931646	43	64	308	301	62	4	94	21	84	122	113	75	50	82
ASV_168	Firmicutes	Clostridia	Lachnospirales	Lachnospiraceae	NA	NA	7.0189	1.43818	2.90494	0.495081	0.620543	0.931646	0	0	0	0	35	0	0	10	15	0	0	38	0	0
ASV_101	Firmicutes	Clostridia	Lachnospirales	Lachnospiraceae	Lachnoclostridium	NA	8.47022	-0.864303	1.71298	-0.504561	0.613867	0.931646	15	0	18	22	0	18	13	0	17	15	15	0	0	0
ASV_142	Firmicutes	Clostridia	Lachnospirales	Lachnospiraceae	NA	NA	2.47931	1.99646	2.69415	0.741036	0.458672	0.931646	0	4	0	0	0	0	0	0	9	0	13	0	0	6
ASV_44	Firmicutes	Clostridia	Oscillospirales	Oscillospiraceae	NA	NA	58.2371	0.478424	0.865981	0.552464	0.58063	0.931646	5	7	83	73	90	131	74	0	125	42	164	104	29	29
ASV_30	Firmicutes	Clostridia	Lachnospirales	Lachnospiraceae	NA	NA	108.367	-0.474296	0.776149	-0.611089	0.541141	0.931646	42	107	290	244	84	201	0	63	71	70	156	74	56	100
ASV_63	Firmicutes	Clostridia	Lachnospirales	Lachnospiraceae	NA	NA	29.1327	-0.559506	1.15808	-0.48313	0.629003	0.931646	41	11	6	139	7	60	0	40	0	9	55	12	22	12
ASV_75	Firmicutes	Clostridia	Lachnospirales	Lachnospiraceae	Roseburia	NA	19.2405	-0.733957	1.20729	-0.607935	0.543231	0.931646	0	12	50	79	16	28	40	14	14	0	11	0	19	19
ASV_100	Firmicutes	Clostridia	Lachnospirales	Lachnospiraceae	NA	NA	11.7565	0.977455	1.55598	0.628193	0.529877	0.931646	21	0	10	0	0	0	18	22	18	10	15	13	0	16
ASV_156	Firmicutes	Clostridia	Lachnospirales	Lachnospiraceae	Lachnospiraceae UCG-006	NA	3.38667	-1.93936	2.64509	-0.733194	0.46344	0.931646	0	0	0	0	18	21	17	0	0	0	16	0	0	0
ASV_80	Firmicutes	Clostridia	Peptostreptococcales-Tissierellales	Anaerovoracaceae	[Eubacterium] nodatum group	NA	6.30593	0.941681	1.94945	0.48305	0.62906	0.931646	0	0	0	15	14	4	13	0	0	18	22	0	0	22
ASV_66	Firmicutes	Clostridia	Oscillospirales	Oscillospiraceae	Intestinimonas	NA	18.086	1.03472	1.45277	0.712236	0.476319	0.931646	0	0	33	0	18	47	15	0	19	31	73	45	22	0
ASV_124	Firmicutes	Clostridia	Oscillospirales	Ruminococcaceae	Incertae Sedis	NA	4.37141	-0.94361	1.87202	-0.50406	0.614219	0.931646	6	0	15	9	6	0	13	0	0	0	0	8	3	6
ASV_152	Firmicutes	Clostridia	Lachnospirales	Lachnospiraceae	NA	NA	3.0368	1.45921	2.93052	0.497937	0.618529	0.931646	0	0	0	0	0	15	0	9	14	0	0	0	0	0
ASV_11	Firmicutes	Clostridia	Oscillospirales	Oscillospiraceae	NA	NA	88.1074	1.07153	1.93869	0.552707	0.580464	0.931646	0	0	0	0	94	149	428	44	0	172	294	179	0	198
ASV_61	Firmicutes	Clostridia	Oscillospirales	Oscillospiraceae	Intestinimonas	NA	5.18972	-1.39843	2.58048	-0.541925	0.58787	0.931646	0	0	0	22	27	24	0	0	0	0	33	0	0	0
ASV_108	Firmicutes	Clostridia	Lachnospirales	Lachnospiraceae	GCA-900066575	NA	9.69159	-1.07093	2.03306	-0.52676	0.59836	0.931646	0	0	40	56	13	0	25	13	0	0	0	0	0	17
ASV_34	Firmicutes	Clostridia	Lachnospirales	Lachnospiraceae	NA	NA	78.2152	-0.930395	1.3933	-0.667762	0.504286	0.931646	17	72	104	93	266	181	146	0	0	0	109	0	87	126
ASV_54	Firmicutes	Clostridia	Lachnospirales	Lachnospiraceae	NA	NA	37.8109	-0.445565	0.856942	-0.519947	0.6031	0.931646	39	0	88	62	91	43	40	20	13	31	18	30	30	47
ASV_22	Firmicutes	Clostridia	Oscillospirales	Oscillospiraceae	Colidextribacter	NA	99.0709	-0.610634	0.966431	-0.631844	0.527489	0.931646	6	42	92	92	317	253	372	59	79	89	385	0	38	0
ASV_62	Firmicutes	Clostridia	Lachnospirales	Lachnospiraceae	Lachnospiraceae UCG-006	NA	23.6284	-0.604034	0.955466	-0.632188	0.527264	0.931646	9	7	42	113	21	53	11	20	17	13	17	20	0	28
ASV_79	Firmicutes	Clostridia	Lachnospirales	Lachnospiraceae	Lachnoclostridium	NA	25.4871	-0.332126	0.815671	-0.407181	0.683875	0.93445	28	8	46	59	15	53	11	6	28	32	29	9	24	18
ASV_139	Firmicutes	Clostridia	Oscillospirales	Ruminococcaceae	NA	NA	2.88379	-1.19713	2.70678	-0.442272	0.658293	0.93445	9	0	0	0	0	0	23	0	0	0	10	0	4	0
ASV_157	Firmicutes	Clostridia	Oscillospirales	Ruminococcaceae	Harryflintia	NA	2.96602	-0.780293	2.03947	-0.382595	0.70202	0.93445	0	0	13	9	3	5	8	0	0	7	16	0	0	0
ASV_58	Firmicutes	Clostridia	Lachnospirales	Lachnospiraceae	Lachnospiraceae UCG-006	NA	37.6659	0.336676	0.863996	0.389673	0.696778	0.93445	14	25	53	41	67	55	0	18	35	24	71	37	27	59
ASV_59	Firmicutes	Clostridia	Lachnospirales	Lachnospiraceae	A2	NA	24.827	0.623968	1.63557	0.381498	0.702834	0.93445	0	30	67	0	0	0	56	20	28	0	187	0	13	9
ASV_81	Firmicutes	Clostridia	Oscillospirales	Ruminococcaceae	NA	NA	18.5811	-0.595075	1.48644	-0.400336	0.688909	0.93445	13	12	37	29	42	40	0	0	0	0	39	17	0	45
ASV_50	Firmicutes	Clostridia	Oscillospirales	Oscillospiraceae	Oscillibacter	NA	25.4349	-0.886093	1.98312	-0.446817	0.655007	0.93445	0	0	43	35	79	42	164	0	0	0	84	75	0	0
ASV_104	Firmicutes	Clostridia	Lachnospirales	Lachnospiraceae	Lachnoclostridium	NA	8.90435	-1.24232	2.90085	-0.428261	0.668461	0.93445	0	30	0	15	30	0	0	0	0	0	0	0	24	0
ASV_169	Firmicutes	Clostridia	Lachnospirales	Lachnospiraceae	NA	NA	3.98453	-1.18323	2.91947	-0.405288	0.685266	0.93445	15	6	0	0	0	0	0	11	0	0	0	0	0	0
ASV_154	Firmicutes	Clostridia	Lachnospirales	Lachnospiraceae	Roseburia	NA	3.91539	1.05571	2.91704	0.361909	0.71742	0.943125	0	0	22	0	0	0	0	0	10	0	0	0	16	0
ASV_60	Firmicutes	Clostridia	Oscillospirales	Oscillospiraceae	Intestinimonas	NA	24.401	0.713117	2.06541	0.345267	0.729893	0.948862	0	0	0	0	94	0	116	40	12	0	31	78	0	28
ASV_155	Firmicutes	Clostridia	Lachnospirales	Lachnospiraceae	GCA-900066575	NA	2.86596	0.955253	2.92743	0.326311	0.744189	0.956815	0	0	0	0	18	0	0	0	17	7	0	0	0	0
ASV_43	Firmicutes	Clostridia	Lachnospirales	Lachnospiraceae	NA	NA	8.38804	0.533919	2.11291	0.252694	0.800505	0.974436	0	0	0	0	5	59	0	0	11	18	5	39	0	0
ASV_141	Firmicutes	Clostridia	Clostridia UCG-014	NA	NA	NA	6.38905	0.28894	2.18425	0.132284	0.89476	0.974436	6	0	0	27	0	15	0	0	24	0	0	0	9	4
ASV_158	Firmicutes	Clostridia	Oscillospirales	Butyricicoccaceae	Butyricicoccus	NA	3.62613	0.715294	2.91721	0.245198	0.806303	0.974436	0	0	0	29	0	0	0	0	0	15	33	0	0	0
ASV_19	Firmicutes	Clostridia	Lachnospirales	Lachnospiraceae	GCA-900066575	NA	154.587	-0.0451421	0.568877	-0.079353	0.936752	0.974436	41	47	149	95	392	240	553	62	155	78	249	117	61	254
ASV_45	Bacteroidota	Bacteroidia	Bacteroidales	Muribaculaceae	NA	NA	43.4707	-0.475494	2.13663	-0.222544	0.823891	0.974436	0	0	0	172	191	74	81	0	0	0	139	86	0	61
ASV_40	Firmicutes	Clostridia	Lachnospirales	Lachnospiraceae	NA	NA	66.176	-0.0796004	0.947647	-0.0839979	0.933058	0.974436	47	33	122	123	83	116	0	54	57	41	171	56	0	75
ASV_99	Firmicutes	Clostridia	Lachnospirales	Lachnospiraceae	Roseburia	NA	13.3178	0.225107	1.43393	0.156987	0.875255	0.974436	0	0	45	27	18	18	9	0	54	0	16	4	5	9
ASV_41	Firmicutes	Clostridia	Lachnospirales	Lachnospiraceae	NA	NA	58.4185	-0.045308	0.613432	-0.0738599	0.941122	0.974436	63	23	68	88	28	54	164	36	40	40	89	48	50	62
ASV_68	Bacteroidota	Bacteroidia	Bacteroidales	Muribaculaceae	NA	NA	30.5551	0.591364	2.88914	0.204685	0.837818	0.974436	0	0	0	0	0	228	0	24	0	0	0	0	105	41
ASV_1	Firmicutes	Bacilli	Lactobacillales	Streptococcaceae	Lactococcus	NA	712.916	0.0916193	0.433195	0.211496	0.8325	0.974436	154	145	1492	1097	1061	1628	666	617	450	648	400	673	787	713
ASV_77	Firmicutes	Clostridia	Oscillospirales	Ruminococcaceae	NA	NA	19.2442	0.167484	1.35829	0.123305	0.901866	0.974436	15	11	0	45	21	37	12	13	0	70	68	0	17	0
ASV_102	Firmicutes	Clostridia	Oscillospirales	Oscillospiraceae	Colidextribacter	NA	12.3524	0.308812	2.76825	0.111555	0.911176	0.974436	0	0	0	0	93	0	14	0	0	0	28	39	26	0
ASV_37	Firmicutes	Clostridia	Lachnospirales	Lachnospiraceae	Lachnospiraceae NK4A136 group	NA	75.2828	0.233594	0.828374	0.281991	0.777951	0.974436	60	37	127	83	20	138	62	52	76	64	394	35	47	0
ASV_36	Firmicutes	Clostridia	Oscillospirales	Oscillospiraceae	NA	NA	66.9562	0.14464	1.12567	0.128492	0.89776	0.974436	41	17	100	367	11	0	13	11	136	193	0	31	14	73
ASV_64	Firmicutes	Clostridia	Lachnospirales	Lachnospiraceae	Lachnoclostridium	NA	19.109	-0.41087	1.78246	-0.230507	0.817698	0.974436	44	0	29	23	24	0	30	0	0	66	0	63	0	0
ASV_125	Firmicutes	Bacilli	RF39	NA	NA	NA	3.24176	-0.376617	2.71133	-0.138905	0.889525	0.974436	0	0	0	0	12	22	0	0	0	0	0	6	9	0
ASV_21	Firmicutes	Clostridia	Oscillospirales	[Eubacterium] coprostanoligenes group	NA	NA	116.334	-0.169958	0.668828	-0.254114	0.799408	0.974436	6	78	49	107	362	308	188	24	57	157	308	65	85	110
ASV_47	Firmicutes	Clostridia	Lachnospirales	Lachnospiraceae	NA	NA	29.8184	0.276861	1.87837	0.147395	0.882821	0.974436	21	6	82	26	0	30	66	0	0	0	0	0	108	44
ASV_87	Firmicutes	Clostridia	Oscillospirales	Oscillospiraceae	Colidextribacter	NA	11.3481	0.19605	1.51618	0.129306	0.897116	0.974436	0	0	0	18	34	33	23	12	12	24	34	0	8	0
ASV_24	Firmicutes	Clostridia	Lachnospirales	Lachnospiraceae	NA	NA	91.6235	0.086021	0.862554	0.0997283	0.92056	0.974436	24	0	125	30	327	267	21	20	72	80	84	118	88	124
ASV_84	Firmicutes	Clostridia	Lachnospirales	Lachnospiraceae	NA	NA	24.0801	-0.133289	1.27531	-0.104515	0.916761	0.974436	0	0	62	50	48	54	33	0	30	49	61	0	17	16
ASV_33	Actinobacteriota	Coriobacteriia	Coriobacteriales	Eggerthellaceae	Enterorhabdus	NA	42.8654	-0.119095	0.85517	-0.139264	0.889241	0.974436	26	0	137	56	104	36	23	13	29	44	51	79	37	22
ASV_92	Firmicutes	Clostridia	Lachnospirales	Lachnospiraceae	Lachnoclostridium	NA	21.4786	0.0492504	1.18825	0.0414477	0.966939	0.975275	21	0	24	25	36	46	23	18	0	18	70	0	10	38
ASV_46	Firmicutes	Clostridia	Oscillospirales	Oscillospiraceae	Colidextribacter	NA	34.1559	-0.0751597	1.44361	-0.0520638	0.958478	0.975275	0	0	19	9	157	121	30	0	30	87	86	0	0	54
ASV_10	Bacteroidota	Bacteroidia	Bacteroidales	Muribaculaceae	NA	NA	228.571	0.0225799	0.539746	0.0418343	0.966631	0.975275	75	80	99	454	572	489	249	129	45	467	636	250	69	180
ASV_130	Firmicutes	Clostridia	Lachnospirales	Lachnospiraceae	Roseburia	NA	4.02577	-0.0234967	2.44378	-0.00961491	0.992329	0.992329	0	0	0	11	16	12	0	0	0	16	0	0	0	11
ASV_368	Bacteroidota	Bacteroidia	Bacteroidales	Muribaculaceae	NA	NA	0.213671	-1.34012	3.0619	-0.437676	0.661621	NA	0	0	0	0	0	4	0	0	0	0	0	0	0	0
ASV_416	Firmicutes	Clostridia	Lachnospirales	Lachnospiraceae	NA	NA	0.1077	-0.73335	3.08076	-0.238042	0.811849	NA	0	0	0	0	0	0	3	0	0	0	0	0	0	0
ASV_181	Firmicutes	Clostridia	Lachnospirales	Lachnospiraceae	Acetatifactor	muris	0	0	0	0	1	NA	0	0	0	0	0	0	29	0	0	0	0	0	0	0
ASV_260	Firmicutes	Clostridia	Lachnospirales	Lachnospiraceae	NA	NA	0	NA	NA	NA	NA	NA	0	0	0	0	0	0	0	0	0	0	0	0	0	0
ASV_302	Firmicutes	Clostridia	Clostridia vadinBB60 group	NA	NA	NA	0	NA	NA	NA	NA	NA	0	0	0	0	0	0	0	0	0	0	0	0	0	0
ASV_335	Firmicutes	Clostridia	Lachnospirales	Lachnospiraceae	NA	NA	0.553977	2.69402	3.03922	0.886417	0.375393	NA	0	0	0	0	0	0	0	5	0	0	0	0	0	0
ASV_247	Firmicutes	Clostridia	Lachnospirales	Lachnospiraceae	NA	NA	0	NA	NA	NA	NA	NA	0	0	0	0	0	0	0	0	0	0	0	0	0	0
ASV_408	Firmicutes	Clostridia	Lachnospirales	Lachnospiraceae	Roseburia	NA	0.392828	-1.31633	3.0627	-0.429794	0.667346	NA	0	3	0	0	0	0	0	0	0	0	0	0	0	0
ASV_219	Firmicutes	Clostridia	Lachnospirales	Lachnospiraceae	NA	NA	0.574347	-2.52132	3.02941	-0.83228	0.405251	NA	0	0	10	0	0	0	0	0	0	0	0	0	0	0
ASV_193	Firmicutes	Clostridia	Lachnospirales	Lachnospiraceae	NA	NA	0	0	0	0	1	NA	0	0	0	0	0	0	31	0	0	0	0	0	0	0
ASV_325	Firmicutes	Bacilli	Lactobacillales	Streptococcaceae	NA	NA	0	NA	NA	NA	NA	NA	0	0	0	0	0	0	0	0	0	0	0	0	0	0
ASV_127	Firmicutes	Clostridia	Oscillospirales	Ruminococcaceae	Incertae Sedis	NA	0	0	0	0	1	NA	0	0	0	0	0	0	108	0	0	0	0	0	0	0
ASV_180	Firmicutes	Clostridia	Peptostreptococcales-Tissierellales	Anaerovoracaceae	Anaerovorax	NA	0	0	0	0	1	NA	0	0	0	0	0	0	20	0	0	0	0	0	0	0
ASV_189	Firmicutes	Bacilli	Erysipelotrichales	Erysipelatoclostridiaceae	Candidatus Stoquefichus	NA	0.646313	-2.69371	3.02468	-0.890577	0.373156	NA	0	0	0	0	12	0	0	0	0	0	0	0	0	0
ASV_341	Firmicutes	Clostridia	Oscillospirales	Ruminococcaceae	Harryflintia	NA	0.502315	2.56335	3.04413	0.842063	0.399753	NA	0	0	0	0	0	0	0	0	0	0	0	0	0	5
ASV_199	Firmicutes	Clostridia	Lachnospirales	Lachnospiraceae	NA	NA	0	0	0	0	1	NA	0	0	0	0	0	0	19	0	0	0	0	0	0	0
ASV_364	Firmicutes	Clostridia	Lachnospirales	Lachnospiraceae	NA	NA	0.189166	-1.2197	3.06606	-0.397806	0.690773	NA	0	0	0	4	0	0	0	0	0	0	0	0	0	0
ASV_119	Firmicutes	Clostridia	Lachnospirales	Lachnospiraceae	Lachnoclostridium	NA	0.502599	-2.35919	3.03438	-0.777486	0.436872	NA	0	0	0	0	0	0	14	0	0	0	0	0	0	0
ASV_129	Firmicutes	Clostridia	Lachnospirales	Lachnospiraceae	Lachnospiraceae NK4A136 group	NA	0	NA	NA	NA	NA	NA	0	0	0	0	0	0	0	0	0	0	0	0	0	0
ASV_136	Firmicutes	Clostridia	Lachnospirales	Lachnospiraceae	Lachnospiraceae NK4A136 group	NA	0	0	0	0	1	NA	0	0	0	0	0	0	72	0	0	0	0	0	0	0
ASV_28	Firmicutes	Clostridia	Clostridiales	Clostridiaceae	Clostridium sensu stricto 1	NA	0	0	0	0	1	NA	0	0	0	0	0	0	268	0	0	0	0	0	0	0
ASV_235	Bacteroidota	Bacteroidia	Bacteroidales	Muribaculaceae	NA	NA	0.641013	-2.68244	3.02498	-0.886764	0.375206	NA	0	0	0	0	0	12	0	0	0	0	0	0	0	0
ASV_295	Firmicutes	Clostridia	Lachnospirales	Lachnospiraceae	NA	NA	0.392747	2.27547	3.05658	0.744451	0.456604	NA	0	0	0	0	0	0	0	0	0	7	0	0	0	0
ASV_301	Firmicutes	Clostridia	Oscillospirales	Butyricicoccaceae	Butyricicoccus	NA	0	NA	NA	NA	NA	NA	0	0	0	0	0	0	0	0	0	0	0	0	0	0
ASV_485	Firmicutes	Clostridia	Lachnospirales	Lachnospiraceae	NA	NA	0.112214	1.13833	3.08197	0.36935	0.711867	NA	0	0	0	0	0	0	0	0	0	2	0	0	0	0
ASV_339	Firmicutes	Clostridia	Lachnospirales	Lachnospiraceae	Lachnoclostridium	NA	0.355137	2.12781	3.06239	0.69482	0.487168	NA	0	0	0	0	0	0	0	0	0	0	0	5	0	0
ASV_191	Firmicutes	Clostridia	Oscillospirales	Oscillospiraceae	NA	NA	0.392747	2.27547	3.05658	0.744451	0.456604	NA	0	0	0	0	0	0	0	0	0	7	0	0	0	0
ASV_211	Firmicutes	Clostridia	Christensenellales	Christensenellaceae	NA	NA	0	0	0	0	1	NA	0	0	0	0	0	0	0	0	33	0	0	0	0	0
ASV_422	Firmicutes	Clostridia	Lachnospirales	Lachnospiraceae	NA	NA	0	NA	NA	NA	NA	NA	0	0	0	0	0	0	0	0	0	0	0	0	0	0
ASV_197	Firmicutes	Clostridia	Lachnospirales	Lachnospiraceae	NA	NA	1.53233	-1.33552	2.94896	-0.452879	0.650636	NA	0	6	0	0	0	6	0	0	0	0	0	6	0	0
ASV_345	Firmicutes	Clostridia	Lachnospirales	Lachnospiraceae	NA	NA	0	NA	NA	NA	NA	NA	0	0	0	0	0	0	0	0	0	0	0	0	0	0
ASV_344	Firmicutes	Clostridia	Lachnospirales	Lachnospiraceae	NA	NA	0.269297	-1.59601	3.05408	-0.522583	0.601265	NA	0	0	0	0	5	0	0	0	0	0	0	0	0	0
ASV_371	Bacteroidota	Bacteroidia	NA	NA	NA	NA	0	NA	NA	NA	NA	NA	0	0	0	0	0	0	0	0	0	0	0	0	0	0
ASV_400	Firmicutes	Clostridia	Oscillospirales	Oscillospiraceae	NA	NA	0.128462	1.28162	3.0804	0.416058	0.677368	NA	0	0	0	0	0	0	0	0	0	0	3	0	0	0
ASV_321	Firmicutes	Clostridia	Oscillospirales	Oscillospiraceae	Oscillibacter	NA	0.785656	-2.90384	3.01961	-0.961659	0.336221	NA	0	6	0	0	0	0	0	0	0	0	0	0	0	0
ASV_145	Firmicutes	Bacilli	Staphylococcales	Staphylococcaceae	Staphylococcus	NA	1.24296	-1.78097	2.66012	-0.669508	0.503172	NA	0	0	0	0	4	9	6	0	0	0	0	0	3	0
ASV_501	Firmicutes	Clostridia	Clostridia vadinBB60 group	NA	NA	NA	0	NA	NA	NA	NA	NA	0	0	0	0	0	0	0	0	0	0	0	0	0	0
ASV_209	Firmicutes	Bacilli	RF39	NA	NA	NA	0.265366	1.69798	3.07312	0.552527	0.580587	NA	0	0	0	0	0	0	0	0	3	0	0	0	0	0
ASV_221	Firmicutes	Clostridia	Clostridia UCG-014	NA	NA	NA	0	NA	NA	NA	NA	NA	0	0	0	0	0	0	0	0	0	0	0	0	0	0
ASV_228	Firmicutes	Clostridia	Christensenellales	Christensenellaceae	NA	NA	0.1077	-0.73335	3.08076	-0.238042	0.811849	NA	0	0	0	0	0	0	3	0	0	0	0	0	0	0
ASV_170	Firmicutes	Clostridia	Lachnospirales	Lachnospiraceae	ASF356	NA	1.32008	-3.67298	3.00612	-1.22183	0.221771	NA	10	0	0	0	0	0	0	0	0	0	0	0	0	0
ASV_484	Firmicutes	Clostridia	Lachnospirales	Lachnospiraceae	NA	NA	0.112214	1.13833	3.08197	0.36935	0.711867	NA	0	0	0	0	0	0	0	0	0	2	0	0	0	0
ASV_131	Firmicutes	Bacilli	Lactobacillales	Streptococcaceae	Streptococcus	danieliae	2.09821	4.6511	2.5569	1.81904	0.0689051	NA	0	0	0	0	0	0	0	5	6	13	0	4	0	0
ASV_224	Firmicutes	Clostridia	Oscillospirales	Ruminococcaceae	Incertae Sedis	NA	0	0	0	0	1	NA	0	0	0	0	0	0	18	0	0	0	0	0	0	0
ASV_500	Firmicutes	Bacilli	Lactobacillales	Streptococcaceae	Lactococcus	NA	0.0717999	-0.486366	3.08299	-0.157758	0.874647	NA	0	0	0	0	0	0	2	0	0	0	0	0	0	0
ASV_198	Firmicutes	Clostridia	Lachnospirales	Lachnospiraceae	Lachnoclostridium	NA	2.2818	-2.07856	2.68238	-0.774893	0.438403	NA	0	0	0	23	9	5	0	0	5	0	0	0	0	0
ASV_406	Firmicutes	Clostridia	Lachnospirales	Lachnospiraceae	NA	NA	0.301389	1.69798	3.07312	0.552527	0.580587	NA	0	0	0	0	0	0	0	0	0	0	0	0	0	3
ASV_402	Firmicutes	Clostridia	Lachnospirales	Lachnospiraceae	NA	NA	0.213082	1.62963	3.07463	0.530026	0.596094	NA	0	0	0	0	0	0	0	0	0	0	0	3	0	0
ASV_367	Firmicutes	Clostridia	Lachnospirales	Lachnospiraceae	NA	NA	0.213671	-1.34012	3.0619	-0.437676	0.661621	NA	0	0	0	0	0	4	0	0	0	0	0	0	0	0
ASV_98	Firmicutes	Clostridia	Lachnospirales	Lachnospiraceae	NA	NA	0.426164	2.36763	3.05233	0.775681	0.437937	NA	0	0	0	0	0	0	0	0	62	0	0	6	0	0
ASV_298	Firmicutes	Clostridia	Lachnospirales	Lachnospiraceae	NA	NA	0.373924	-1.96777	3.04481	-0.646272	0.518103	NA	0	0	0	0	0	7	0	0	0	0	0	0	0	0
ASV_172	Firmicutes	Clostridia	Clostridia UCG-014	NA	NA	NA	0	NA	NA	NA	NA	NA	0	0	0	0	0	0	0	0	0	0	0	0	0	0
ASV_234	Firmicutes	Bacilli	Erysipelotrichales	Erysipelotrichaceae	NA	NA	0.161578	-1.03575	3.07306	-0.337041	0.736086	NA	0	0	0	0	3	0	0	0	0	0	0	0	0	0
ASV_257	Firmicutes	Clostridia	Lachnospirales	Lachnospiraceae	NA	NA	0.599488	2.88675	3.03273	0.951864	0.341166	NA	0	0	0	0	0	0	0	0	0	0	14	0	0	0
ASV_300	Firmicutes	Clostridia	Oscillospirales	Oscillospiraceae	Intestinimonas	NA	0	NA	NA	NA	NA	NA	0	0	0	0	0	0	0	0	0	0	0	0	0	0
ASV_256	Firmicutes	Clostridia	Clostridia vadinBB60 group	NA	NA	NA	0.0717999	-0.486366	3.08299	-0.157758	0.874647	NA	0	0	0	0	0	0	2	0	0	0	0	0	0	0
ASV_285	Firmicutes	Clostridia	Lachnospirales	Lachnospiraceae	NA	NA	0	NA	NA	NA	NA	NA	0	0	0	0	0	0	0	0	0	0	0	0	0	0
ASV_258	Firmicutes	Clostridia	Lachnospirales	Lachnospiraceae	NA	NA	0.1795	-1.18757	3.06722	-0.38718	0.698623	NA	0	0	0	0	0	0	5	0	0	0	0	0	0	0
ASV_343	Firmicutes	Clostridia	Lachnospirales	Lachnospiraceae	Roseburia	NA	0.654714	-2.63048	3.02635	-0.869191	0.384743	NA	0	5	0	0	0	0	0	0	0	0	0	0	0	0
ASV_497	Firmicutes	Clostridia	Oscillospirales	Ruminococcaceae	NA	NA	0.0945828	-0.58186	3.08218	-0.188782	0.850264	NA	0	0	0	2	0	0	0	0	0	0	0	0	0	0
ASV_420	Bacteroidota	Bacteroidia	Bacteroidales	Bacteroidaceae	Bacteroides	NA	0	NA	NA	NA	NA	NA	0	0	0	0	0	0	0	0	0	0	0	0	0	0
ASV_162	Firmicutes	Bacilli	Erysipelotrichales	Erysipelatoclostridiaceae	Erysipelatoclostridium	NA	2.17211	-4.43092	2.9982	-1.47786	0.139445	NA	0	0	9	35	0	0	0	0	0	0	0	0	0	0
ASV_185	Firmicutes	Clostridia	Clostridia UCG-014	NA	NA	NA	0.465402	-0.150226	3.04429	-0.0493467	0.960643	NA	0	0	0	0	0	0	7	0	0	0	5	0	0	0
ASV_166	Firmicutes	Clostridia	Oscillospirales	Oscillospiraceae	NK4A214 group	NA	1.54033	-2.88732	2.37776	-1.2143	0.224632	NA	0	0	0	6	7	8	7	0	0	0	0	0	0	2
ASV_493	Firmicutes	Clostridia	Peptostreptococcales-Tissierellales	Anaerovoracaceae	[Eubacterium] brachy group	NA	0.261885	-0.58186	3.08218	-0.188782	0.850264	NA	0	2	0	0	0	0	0	0	0	0	0	0	0	0
ASV_503	Bacteroidota	Bacteroidia	Bacteroidales	NA	NA	NA	0	NA	NA	NA	NA	NA	0	0	0	0	0	0	0	0	0	0	0	0	0	0
ASV_8	Firmicutes	Bacilli	Erysipelotrichales	Erysipelotrichaceae	Turicibacter	NA	0.160253	-1.02794	3.07338	-0.334466	0.738028	NA	0	0	0	0	0	3	1516	0	0	0	0	0	0	0
ASV_231	Bacteroidota	Bacteroidia	Bacteroidales	Bacteroidaceae	Bacteroides	NA	0	NA	NA	NA	NA	NA	0	0	0	0	0	0	0	0	0	0	0	0	0	0
ASV_128	Firmicutes	Clostridia	Lachnospirales	Lachnospiraceae	Lachnoclostridium	NA	0	0	0	0	1	NA	0	0	0	0	0	0	54	0	49	0	0	0	0	0
ASV_105	Firmicutes	Clostridia	Clostridiales	Clostridiaceae	Clostridium sensu stricto 1	NA	0.91031	-3.18298	3.01389	-1.0561	0.290921	NA	0	0	0	0	5	12	0	0	0	0	0	0	0	0
ASV_283	Firmicutes	Clostridia	Lachnospirales	Lachnospiraceae	GCA-900066575	NA	0.385385	2.27069	3.05681	0.74283	0.457584	NA	0	0	0	0	0	0	0	0	0	0	9	0	0	0
ASV_415	Firmicutes	Clostridia	Oscillospirales	Oscillospiraceae	NA	NA	0.1077	-0.73335	3.08076	-0.238042	0.811849	NA	0	0	0	0	0	0	3	0	0	0	0	0	0	0
ASV_206	Firmicutes	Clostridia	Oscillospirales	Ruminococcaceae	NA	NA	0.937681	0.844078	2.99559	0.281773	0.778117	NA	0	0	0	0	0	6	0	0	0	11	0	0	0	0
ASV_135	Firmicutes	Clostridia	Oscillospirales	Butyricicoccaceae	UCG-009	NA	2.38862	-3.57261	2.62882	-1.35901	0.174142	NA	0	0	0	0	9	10	32	0	0	0	0	0	2	0
ASV_421	Firmicutes	Clostridia	Lachnospirales	Lachnospiraceae	NA	NA	0	NA	NA	NA	NA	NA	0	0	0	0	0	0	0	0	0	0	0	0	0	0
ASV_414	Firmicutes	Clostridia	Lachnospirales	Lachnospiraceae	NA	NA	0.160253	-1.02794	3.07338	-0.334466	0.738028	NA	0	0	0	0	0	3	0	0	0	0	0	0	0	0
ASV_188	Firmicutes	Clostridia	Clostridia UCG-014	NA	NA	NA	0	NA	NA	NA	NA	NA	0	0	0	0	0	0	0	0	0	0	0	0	0	0
ASV_490	Firmicutes	Clostridia	Lachnospirales	Lachnospiraceae	NA	NA	0.200926	1.13833	3.08197	0.36935	0.711867	NA	0	0	0	0	0	0	0	0	0	0	0	0	0	2
ASV_486	Bacteroidota	Bacteroidia	Bacteroidales	Muribaculaceae	NA	NA	0.142055	1.13833	3.08197	0.36935	0.711867	NA	0	0	0	0	0	0	0	0	0	0	0	2	0	0
ASV_340	Firmicutes	Clostridia	Lachnospirales	Lachnospiraceae	Lachnospiraceae UCG-006	NA	0.552273	2.68989	3.03937	0.885017	0.376148	NA	0	0	0	0	0	0	0	0	0	0	0	0	5	0
ASV_275	Firmicutes	Clostridia	Lachnospirales	Lachnospiraceae	Lachnospiraceae UCG-006	NA	0	NA	NA	NA	NA	NA	0	0	0	0	0	0	0	0	0	0	0	0	0	0
ASV_112	Firmicutes	Clostridia	Clostridia UCG-014	NA	NA	NA	1.04334	3.65568	3.01383	1.21297	0.225142	NA	0	0	0	0	0	0	0	0	0	11	0	6	0	0
ASV_200	Firmicutes	Clostridia	Lachnospirales	Lachnospiraceae	NA	NA	0.394899	-2.05284	3.04299	-0.674612	0.499922	NA	0	0	0	0	0	0	11	0	0	0	0	0	0	0
ASV_370	Firmicutes	Clostridia	Lachnospirales	Lachnospiraceae	NA	NA	0	NA	NA	NA	NA	NA	0	0	0	0	0	0	0	0	0	0	0	0	0	0
ASV_399	Actinobacteriota	Coriobacteriia	Coriobacteriales	Atopobiaceae	Coriobacteriaceae UCG-002	NA	0.332386	1.69798	3.07312	0.552527	0.580587	NA	0	0	0	0	0	0	0	3	0	0	0	0	0	0
ASV_240	Firmicutes	Clostridia	Clostridia vadinBB60 group	NA	NA	NA	0	NA	NA	NA	NA	NA	0	0	0	0	0	0	0	0	0	0	0	0	0	0
ASV_372	Firmicutes	Clostridia	Oscillospirales	Ruminococcaceae	NA	NA	0	NA	NA	NA	NA	NA	0	0	0	0	0	0	0	0	0	0	0	0	0	0
ASV_238	Firmicutes	Clostridia	Clostridia vadinBB60 group	NA	NA	NA	0	NA	NA	NA	NA	NA	0	0	0	0	0	0	0	0	0	0	0	0	0	0
ASV_338	Firmicutes	Clostridia	Oscillospirales	UCG-010	NA	NA	0.553977	2.69402	3.03922	0.886417	0.375393	NA	0	0	0	0	0	0	0	5	0	0	0	0	0	0
ASV_336	Firmicutes	Clostridia	Lachnospirales	Lachnospiraceae	NA	NA	0.553977	2.69402	3.03922	0.886417	0.375393	NA	0	0	0	0	0	0	0	5	0	0	0	0	0	0
ASV_405	Firmicutes	Clostridia	Lachnospirales	Lachnospiraceae	NA	NA	0.301389	1.69798	3.07312	0.552527	0.580587	NA	0	0	0	0	0	0	0	0	0	0	0	0	0	3
ASV_337	Firmicutes	Clostridia	Lachnospirales	Lachnospiraceae	NA	NA	0.553977	2.69402	3.03922	0.886417	0.375393	NA	0	0	0	0	0	0	0	5	0	0	0	0	0	0
ASV_403	Firmicutes	Clostridia	Peptostreptococcales-Tissierellales	Anaerovoracaceae	[Eubacterium] nodatum group	NA	0.213082	1.62963	3.07463	0.530026	0.596094	NA	0	0	0	0	0	0	0	0	0	0	0	3	0	0
ASV_146	Firmicutes	Clostridia	Lachnospirales	Lachnospiraceae	[Eubacterium] xylanophilum group	NA	1.82321	-4.18286	2.8084	-1.48941	0.13638	NA	0	0	0	17	0	9	15	0	0	0	0	0	0	0
ASV_116	Firmicutes	Clostridia	Oscillospirales	Oscillospiraceae	NA	NA	1.70282	-1.69527	2.41813	-0.701067	0.483261	NA	0	0	0	8	8	4	8	0	0	7	0	0	0	0
ASV_504	Firmicutes	Clostridia	Oscillospirales	Ruminococcaceae	NA	NA	0	NA	NA	NA	NA	NA	0	0	0	0	0	0	0	0	0	0	0	0	0	0
ASV_361	Firmicutes	Bacilli	Lactobacillales	Streptococcaceae	NA	NA	0.401852	2.23564	3.0585	0.73096	0.464803	NA	0	0	0	0	0	0	0	0	0	0	0	0	0	4
ASV_245	Firmicutes	Clostridia	Lachnospirales	Lachnospiraceae	A2	NA	0.567497	-2.51616	3.02956	-0.830537	0.406235	NA	0	0	0	12	0	0	0	0	0	0	0	0	0	0
ASV_171	Firmicutes	Clostridia	Lachnospirales	Lachnospiraceae	ASF356	NA	0	NA	NA	NA	NA	NA	0	0	0	0	0	0	0	0	0	0	0	0	0	0
ASV_270	Firmicutes	Clostridia	Lachnospirales	Lachnospiraceae	Lachnospiraceae NK4A136 group	NA	0	NA	NA	NA	NA	NA	0	0	0	0	0	0	0	0	0	0	0	0	0	0
ASV_220	Firmicutes	Bacilli	Erysipelotrichales	Erysipelotrichaceae	NA	NA	0.172304	-1.09696	3.07064	-0.357241	0.720911	NA	0	0	3	0	0	0	0	0	0	0	0	0	0	0
ASV_71	Firmicutes	Bacilli	Erysipelotrichales	Erysipelotrichaceae	Turicibacter	NA	0	0	0	0	1	NA	0	0	0	0	0	0	140	0	0	0	0	0	0	0
ASV_259	Firmicutes	Clostridia	Oscillospirales	Ruminococcaceae	UBA1819	NA	0	NA	NA	NA	NA	NA	0	0	0	0	0	0	0	0	0	0	0	0	0	0
ASV_494	Firmicutes	Clostridia	Oscillospirales	Oscillospiraceae	NA	NA	0.261885	-0.58186	3.08218	-0.188782	0.850264	NA	0	2	0	0	0	0	0	0	0	0	0	0	0	0
ASV_222	Firmicutes	Clostridia	Lachnospirales	Lachnospiraceae	NA	NA	0.552566	-0.275619	3.03975	-0.0906718	0.927753	NA	0	0	0	0	0	0	8	0	3	0	0	0	0	0
ASV_215	Firmicutes	Clostridia	Lachnospirales	Lachnospiraceae	NA	NA	0.427342	-2.12072	3.04161	-0.697235	0.485655	NA	0	0	0	0	0	8	0	0	0	0	0	0	0	0
ASV_111	Actinobacteriota	Actinobacteria	Bifidobacteriales	Bifidobacteriaceae	Bifidobacterium	NA	0	NA	NA	NA	NA	NA	0	0	0	0	0	0	0	0	0	0	0	0	0	0
ASV_218	Firmicutes	Clostridia	Oscillospirales	Ruminococcaceae	NA	NA	0.2513	-1.55019	3.05539	-0.507362	0.611901	NA	0	0	0	0	0	0	7	0	0	0	0	0	0	0
ASV_317	Firmicutes	Bacilli	RF39	NA	NA	NA	0.664773	2.96266	3.0304	0.977646	0.328249	NA	0	0	0	0	0	0	0	6	0	0	0	0	0	0
ASV_404	Firmicutes	Clostridia	Lachnospirales	Lachnospiraceae	NA	NA	0.213082	1.62963	3.07463	0.530026	0.596094	NA	0	0	0	0	0	0	0	0	0	0	0	3	0	0
ASV_159	Firmicutes	Clostridia	Lachnospirales	Lachnospiraceae	ASF356	NA	0	NA	NA	NA	NA	NA	0	0	0	0	0	0	0	0	0	0	0	0	0	0
ASV_49	Firmicutes	Clostridia	Oscillospirales	Oscillospiraceae	NA	NA	0	0	0	0	1	NA	0	0	0	0	0	0	286	0	0	0	0	0	0	0
ASV_115	Firmicutes	Clostridia	Peptococcales	Peptococcaceae	NA	NA	0	0	0	0	1	NA	0	0	0	0	0	0	0	0	0	0	0	0	110	0
ASV_255	Actinobacteriota	Coriobacteriia	Coriobacteriales	Eggerthellaceae	Enterorhabdus	NA	0	NA	NA	NA	NA	NA	0	0	0	0	0	0	0	0	0	0	0	0	0	0
ASV_489	Firmicutes	Clostridia	Lachnospirales	Lachnospiraceae	NA	NA	0.220909	1.13833	3.08197	0.36935	0.711867	NA	0	0	0	0	0	0	0	0	0	0	0	0	2	0
ASV_496	Firmicutes	Clostridia	Christensenellales	Christensenellaceae	NA	NA	0.0945828	-0.58186	3.08218	-0.188782	0.850264	NA	0	0	0	2	0	0	0	0	0	0	0	0	0	0
ASV_284	Firmicutes	Clostridia	Oscillospirales	Oscillospiraceae	NA	NA	0.385385	2.27069	3.05681	0.74283	0.457584	NA	0	0	0	0	0	0	0	0	0	0	9	0	0	0
ASV_246	Firmicutes	Clostridia	Lachnospirales	Lachnospiraceae	Lachnoclostridium	NA	0.215438	-1.34832	3.06163	-0.440394	0.659652	NA	0	0	0	0	4	0	0	0	0	0	0	0	0	0
ASV_138	Firmicutes	Clostridia	Lachnospirales	Lachnospiraceae	Lachnospiraceae FCS020 group	NA	0	0	0	0	1	NA	0	0	0	0	0	0	53	0	0	0	0	0	0	0
ASV_175	Firmicutes	Clostridia	Lachnospirales	Lachnospiraceae	Lachnoclostridium	NA	0	0	0	0	1	NA	0	0	0	0	0	0	42	0	0	0	0	0	0	0
ASV_375	Firmicutes	Clostridia	Oscillospirales	Oscillospiraceae	Intestinimonas	NA	0	NA	NA	NA	NA	NA	0	0	0	0	0	0	0	0	0	0	0	0	0	0
ASV_412	Firmicutes	Clostridia	Lachnospirales	Lachnospiraceae	GCA-900066575	NA	0.161578	-1.03575	3.07306	-0.337041	0.736086	NA	0	0	0	0	3	0	0	0	0	0	0	0	0	0
ASV_318	Firmicutes	Clostridia	Lachnospirales	Lachnospiraceae	NA	NA	0.530732	2.65928	3.04048	0.874623	0.381779	NA	0	0	0	0	0	0	0	0	6	0	0	0	0	0
ASV_177	Firmicutes	Clostridia	Monoglobales	Monoglobaceae	Monoglobus	NA	1.06256	0.965488	2.66632	0.362105	0.717273	NA	0	0	0	0	0	3	5	0	5	5	0	0	0	0
ASV_117	Firmicutes	Clostridia	Oscillospirales	UCG-010	NA	NA	1.48292	-2.03215	2.6727	-0.760335	0.447055	NA	0	2	0	0	0	12	9	0	0	0	6	0	0	0
ASV_299	Firmicutes	Clostridia	Lachnospirales	Lachnospiraceae	Marvinbryantia	NA	0.1436	-0.957498	3.07599	-0.311281	0.755587	NA	0	0	0	0	0	0	4	0	0	0	0	0	0	0
ASV_174	Firmicutes	Clostridia	Clostridia UCG-014	NA	NA	NA	0	0	0	0	1	NA	0	0	0	0	0	62	0	0	0	0	0	0	0	0
ASV_297	Firmicutes	Clostridia	Lachnospirales	Lachnospiraceae	NA	NA	0.299744	1.98754	3.06648	0.648149	0.516889	NA	0	0	0	0	0	0	0	0	0	0	7	0	0	0
ASV_290	Firmicutes	Clostridia	Lachnospirales	Lachnospiraceae	[Eubacterium] ventriosum group	NA	0.236457	-1.46312	3.05798	-0.478459	0.632324	NA	0	0	0	5	0	0	0	0	0	0	0	0	0	0
ASV_94	Firmicutes	Clostridia	Lachnospirales	Lachnospiraceae	NA	NA	0	0	0	0	1	NA	0	0	0	0	0	0	26	0	0	0	0	0	0	0
ASV_410	Firmicutes	Bacilli	RF39	NA	NA	NA	0.172304	-1.09696	3.07064	-0.357241	0.720911	NA	0	0	3	0	0	0	0	0	0	0	0	0	0	0
ASV_374	Firmicutes	Bacilli	Lactobacillales	Streptococcaceae	Lactococcus	NA	0	NA	NA	NA	NA	NA	0	0	0	0	0	0	0	0	0	0	0	0	0	0
ASV_165	Firmicutes	Clostridia	Clostridia vadinBB60 group	NA	NA	NA	0.0717999	-0.486366	3.08299	-0.157758	0.874647	NA	0	0	0	0	0	0	2	0	0	0	0	0	0	0
ASV_140	Actinobacteriota	Coriobacteriia	Coriobacteriales	Atopobiaceae	Coriobacteriaceae UCG-002	NA	0.789917	-2.91127	3.01944	-0.964175	0.334958	NA	4	2	0	0	0	0	0	0	0	0	0	0	0	0
ASV_243	Firmicutes	Clostridia	Lachnospirales	Defluviitaleaceae	Defluviitaleaceae UCG-011	NA	0	NA	NA	NA	NA	NA	0	0	0	0	0	0	0	0	0	0	0	0	0	0
ASV_424	Firmicutes	Clostridia	Oscillospirales	Ruminococcaceae	NA	NA	0	NA	NA	NA	NA	NA	0	0	0	0	0	0	0	0	0	0	0	0	0	0
ASV_319	Firmicutes	Clostridia	Lachnospirales	Lachnospiraceae	Roseburia	NA	0.426164	2.36763	3.05233	0.775681	0.437937	NA	0	0	0	0	0	0	0	0	0	0	0	6	0	0
ASV_196	Actinobacteriota	Coriobacteriia	Coriobacteriales	Eggerthellaceae	Enterorhabdus	NA	0.222569	-1.39753	3.06003	-0.456705	0.647883	NA	0	0	2	0	0	0	3	0	0	0	0	0	0	0
ASV_320	Firmicutes	Bacilli	Lactobacillales	Enterococcaceae	Enterococcus	faecalis	0.662728	2.95848	3.03052	0.976228	0.328952	NA	0	0	0	0	0	0	0	0	0	0	0	0	6	0
ASV_86	Firmicutes	Bacilli	Lactobacillales	Enterococcaceae	Enterococcus	NA	1.68587	-1.56064	2.66235	-0.586189	0.557749	NA	0	0	0	5	11	0	12	0	0	0	0	6	0	0
ASV_342	Firmicutes	Clostridia	Clostridia UCG-014	NA	NA	NA	0.502315	2.56335	3.04413	0.842063	0.399753	NA	0	0	0	0	0	0	0	0	0	0	0	0	0	5
ASV_491	Firmicutes	Clostridia	Lachnospirales	Lachnospiraceae	NA	NA	0.200926	1.13833	3.08197	0.36935	0.711867	NA	0	0	0	0	0	0	0	0	0	0	0	0	0	2
ASV_362	Firmicutes	Clostridia	Oscillospirales	Oscillospiraceae	NA	NA	0.401852	2.23564	3.0585	0.73096	0.464803	NA	0	0	0	0	0	0	0	0	0	0	0	0	0	4
ASV_418	Firmicutes	Clostridia	Lachnospirales	Lachnospiraceae	NA	NA	0.1077	-0.73335	3.08076	-0.238042	0.811849	NA	0	0	0	0	0	0	3	0	0	0	0	0	0	0
ASV_411	Firmicutes	Clostridia	Lachnospirales	Lachnospiraceae	NA	NA	0.161578	-1.03575	3.07306	-0.337041	0.736086	NA	0	0	0	0	3	0	0	0	0	0	0	0	0	0
ASV_121	Firmicutes	Bacilli	Lactobacillales	Streptococcaceae	Streptococcus	NA	0.215438	-1.34832	3.06163	-0.440394	0.659652	NA	0	0	0	0	4	0	0	0	0	0	0	0	0	0
ASV_495	Firmicutes	Bacilli	Lactobacillales	Enterococcaceae	NA	NA	0.114869	-0.58186	3.08218	-0.188782	0.850264	NA	0	0	2	0	0	0	0	0	0	0	0	0	0	0
ASV_137	Firmicutes	Clostridia	Oscillospirales	Oscillospiraceae	Intestinimonas	NA	0	0	0	0	1	NA	0	0	0	0	0	0	57	0	0	0	0	17	0	0
ASV_176	Firmicutes	Clostridia	Lachnospirales	Lachnospiraceae	GCA-900066575	NA	2.37827	-4.56037	2.99721	-1.52154	0.128125	NA	0	0	20	26	0	0	0	0	0	0	0	0	0	0
ASV_346	Bacteroidota	Bacteroidia	Bacteroidales	Bacteroidaceae	Bacteroides	NA	0	NA	NA	NA	NA	NA	0	0	0	0	0	0	0	0	0	0	0	0	0	0
ASV_261	Firmicutes	Clostridia	Lachnospirales	Lachnospiraceae	Lachnospiraceae UCG-006	NA	0.466699	-2.25548	3.03785	-0.742458	0.45781	NA	0	0	0	0	0	0	13	0	0	0	0	0	0	0
ASV_423	Firmicutes	Clostridia	Lachnospirales	Lachnospiraceae	Lachnospiraceae UCG-010	NA	0	NA	NA	NA	NA	NA	0	0	0	0	0	0	0	0	0	0	0	0	0	0
ASV_407	Bacteroidota	Bacteroidia	Bacteroidales	Bacteroidaceae	Bacteroides	NA	0.392828	-1.31633	3.0627	-0.429794	0.667346	NA	0	3	0	0	0	0	0	0	0	0	0	0	0	0
ASV_184	Firmicutes	Clostridia	Lachnospirales	Lachnospiraceae	NA	NA	0	0	0	0	1	NA	0	0	0	0	0	0	0	0	0	0	78	0	0	0
ASV_179	Firmicutes	Clostridia	Oscillospirales	Ruminococcaceae	Incertae Sedis	NA	2.4045	-4.57094	2.99714	-1.5251	0.127234	NA	0	5	0	37	0	0	0	0	0	0	0	0	0	0
ASV_322	Firmicutes	Clostridia	Lachnospirales	Lachnospiraceae	NA	NA	0.323156	-1.80126	3.04868	-0.590833	0.554632	NA	0	0	0	0	6	0	0	0	0	0	0	0	0	0
ASV_120	Firmicutes	Clostridia	Oscillospirales	Oscillospiraceae	Intestinimonas	NA	0	0	0	0	1	NA	0	0	0	0	0	151	0	0	0	0	0	84	0	0
ASV_289	Firmicutes	Clostridia	Lachnospirales	Lachnospiraceae	NA	NA	0.568218	2.77885	3.03626	0.915223	0.360075	NA	0	0	0	0	0	0	0	0	0	0	0	8	0	0
ASV_225	Firmicutes	Clostridia	Lachnospirales	Lachnospiraceae	Marvinbryantia	NA	0.945234	0.525669	2.99565	0.175477	0.860705	NA	0	0	0	0	7	0	0	0	0	0	0	8	0	0
ASV_187	Firmicutes	Clostridia	Lachnospirales	Lachnospiraceae	NA	NA	0.3231	-1.82771	3.04804	-0.599637	0.548748	NA	0	0	0	0	0	0	9	0	0	0	0	0	0	0
ASV_487	Firmicutes	Bacilli	Lactobacillales	Streptococcaceae	NA	NA	0.220909	1.13833	3.08197	0.36935	0.711867	NA	0	0	0	0	0	0	0	0	0	0	0	0	2	0
ASV_502	Firmicutes	Bacilli	Lactobacillales	Streptococcaceae	NA	NA	0	NA	NA	NA	NA	NA	0	0	0	0	0	0	0	0	0	0	0	0	0	0
ASV_227	Bacteroidota	Bacteroidia	Bacteroidales	Muribaculaceae	NA	NA	0	0	0	0	1	NA	0	0	0	0	30	0	0	0	0	0	0	0	0	0
ASV_226	Firmicutes	Clostridia	Lachnospirales	Lachnospiraceae	GCA-900066575	NA	0.284109	1.8923	3.06911	0.616562	0.537523	NA	0	0	0	0	0	0	0	0	0	0	0	4	0	0
ASV_413	Firmicutes	Clostridia	Lachnospirales	Lachnospiraceae	NA	NA	0.161578	-1.03575	3.07306	-0.337041	0.736086	NA	0	0	0	0	3	0	0	0	0	0	0	0	0	0
ASV_296	Firmicutes	Clostridia	Lachnospirales	Lachnospiraceae	Lachnospiraceae NK4A136 group	NA	0.299744	1.98754	3.06648	0.648149	0.516889	NA	0	0	0	0	0	0	0	0	0	0	7	0	0	0
ASV_359	Firmicutes	Clostridia	Lachnospirales	Lachnospiraceae	NA	NA	0.284109	1.8923	3.06911	0.616562	0.537523	NA	0	0	0	0	0	0	0	0	0	0	0	4	0	0
ASV_419	Firmicutes	Clostridia	Oscillospirales	Oscillospiraceae	NA	NA	0.1077	-0.73335	3.08076	-0.238042	0.811849	NA	0	0	0	0	0	0	3	0	0	0	0	0	0	0
ASV_150	Firmicutes	Clostridia	Clostridia vadinBB60 group	NA	NA	NA	0.63149	-2.59156	3.02742	-0.856031	0.391981	NA	0	4	0	0	2	0	0	0	0	0	0	0	0	0
ASV_365	Firmicutes	Clostridia	Lachnospirales	Lachnospiraceae	Lachnospiraceae NK4A136 group	NA	0.189166	-1.2197	3.06606	-0.397806	0.690773	NA	0	0	0	4	0	0	0	0	0	0	0	0	0	0
ASV_74	Actinobacteriota	Coriobacteriia	Coriobacteriales	Atopobiaceae	Coriobacteriaceae UCG-002	NA	0	0	0	0	1	NA	0	0	0	0	0	0	0	16	0	0	0	0	0	0
ASV_230	Firmicutes	Clostridia	Lachnospirales	Lachnospiraceae	NA	NA	0.269297	-1.59601	3.05408	-0.522583	0.601265	NA	0	0	0	0	5	0	0	0	0	0	0	0	0	0
ASV_126	Firmicutes	Bacilli	Acholeplasmatales	Acholeplasmataceae	Anaeroplasma	NA	0.2872	-1.697	3.05133	-0.55615	0.578108	NA	0	0	0	0	0	0	8	0	0	0	0	0	0	0
ASV_366	Firmicutes	Clostridia	Oscillospirales	Oscillospiraceae	Oscillibacter	NA	0.189166	-1.2197	3.06606	-0.397806	0.690773	NA	0	0	0	4	0	0	0	0	0	0	0	0	0	0
ASV_210	Bacteroidota	Bacteroidia	Bacteroidales	Bacteroidaceae	Bacteroides	NA	0	0	0	0	1	NA	0	0	0	0	23	0	0	0	0	0	0	0	0	0
ASV_373	Firmicutes	Clostridia	Oscillospirales	Oscillospiraceae	Colidextribacter	NA	0	NA	NA	NA	NA	NA	0	0	0	0	0	0	0	0	0	0	0	0	0	0
ASV_202	Firmicutes	Clostridia	Oscillospirales	Ruminococcaceae	[Eubacterium] siraeum group	NA	0.3231	-1.82771	3.04804	-0.599637	0.548748	NA	0	0	0	0	0	0	9	0	0	0	0	0	0	0
ASV_207	Firmicutes	Clostridia	Lachnospirales	Lachnospiraceae	A2	NA	0	0	0	0	1	NA	0	0	0	0	0	0	21	0	0	0	0	0	0	0
ASV_401	Firmicutes	Clostridia	Lachnospirales	Lachnospiraceae	[Eubacterium] xylanophilum group	NA	0.213082	1.62963	3.07463	0.530026	0.596094	NA	0	0	0	0	0	0	0	0	0	0	0	3	0	0
ASV_360	Firmicutes	Clostridia	Lachnospirales	Lachnospiraceae	Lachnospiraceae UCG-008	NA	0.441819	2.35979	3.05268	0.773021	0.43951	NA	0	0	0	0	0	0	0	0	0	0	0	0	4	0
ASV_114	Firmicutes	Clostridia	Oscillospirales	Ruminococcaceae	Incertae Sedis	NA	0	0	0	0	1	NA	0	0	0	0	0	0	102	0	0	0	0	0	0	0
ASV_363	Firmicutes	Bacilli	Lactobacillales	NA	NA	NA	0.528032	-2.30403	3.0362	-0.758854	0.44794	NA	4	0	0	0	0	0	0	0	0	0	0	0	0	0
ASV_212	Firmicutes	Clostridia	Christensenellales	Christensenellaceae	NA	NA	0.1436	-0.957498	3.07599	-0.311281	0.755587	NA	0	0	0	0	0	0	4	0	0	0	0	0	0	0
ASV_369	Firmicutes	Clostridia	Lachnospirales	Lachnospiraceae	[Eubacterium] oxidoreducens group	NA	0.1436	-0.957498	3.07599	-0.311281	0.755587	NA	0	0	0	0	0	0	4	0	0	0	0	0	0	0
ASV_250	Firmicutes	Clostridia	Oscillospirales	Ruminococcaceae	Anaerotruncus	NA	0.425623	-2.12363	3.04155	-0.698208	0.485047	NA	0	0	0	9	0	0	0	0	0	0	0	0	0	0
ASV_239	Bacteroidota	Bacteroidia	Bacteroidales	Muribaculaceae	NA	NA	0	NA	NA	NA	NA	NA	0	0	0	0	0	0	0	0	0	0	0	0	0	0
ASV_499	Firmicutes	Clostridia	Lachnospirales	Lachnospiraceae	NA	NA	0.0717999	-0.486366	3.08299	-0.157758	0.874647	NA	0	0	0	0	0	0	2	0	0	0	0	0	0	0
ASV_178	Firmicutes	Clostridia	Lachnospirales	Lachnospiraceae	Lachnospiraceae FCS020 group	NA	0.764485	-2.92133	3.01922	-0.967578	0.333255	NA	0	2	0	0	0	0	14	0	0	0	0	0	0	0
ASV_409	Firmicutes	Clostridia	Lachnospirales	Lachnospiraceae	NA	NA	0.172304	-1.09696	3.07064	-0.357241	0.720911	NA	0	0	3	0	0	0	0	0	0	0	0	0	0	0
ASV_167	Actinobacteriota	Coriobacteriia	Coriobacteriales	Eggerthellaceae	Parvibacter	NA	0.710565	-0.155763	3.02367	-0.0515145	0.958916	NA	0	0	0	0	0	7	0	0	0	6	0	0	0	0
ASV_376	Firmicutes	Clostridia	NA	NA	NA	NA	0	NA	NA	NA	NA	NA	0	0	0	0	0	0	0	0	0	0	0	0	0	0
ASV_186	Firmicutes	Clostridia	Peptostreptococcales-Tissierellales	Anaerovoracaceae	[Eubacterium] brachy group	NA	0.908793	-0.855488	2.6645	-0.321069	0.748158	NA	0	0	0	5	0	0	10	0	0	0	4	2	0	0
ASV_358	Firmicutes	Clostridia	Oscillospirales	Oscillospiraceae	NK4A214 group	NA	0.171282	1.49302	3.07708	0.485207	0.627529	NA	0	0	0	0	0	0	0	0	0	0	4	0	0	0
ASV_132	Firmicutes	Clostridia	Oscillospirales	Oscillospiraceae	NA	NA	0	0	0	0	1	NA	0	0	0	0	0	0	31	0	0	0	17	0	0	0
ASV_323	Firmicutes	Clostridia	Lachnospirales	Lachnospiraceae	NA	NA	0.2154	-1.38268	3.06051	-0.451781	0.651427	NA	0	0	0	0	0	0	6	0	0	0	0	0	0	0
ASV_492	Firmicutes	Clostridia	Oscillospirales	Oscillospiraceae	Oscillibacter	NA	0.264016	-0.58186	3.08218	-0.188782	0.850264	NA	2	0	0	0	0	0	0	0	0	0	0	0	0	0
ASV_213	Actinobacteriota	Coriobacteriia	Coriobacteriales	Eggerthellaceae	Enterorhabdus	NA	0.394899	-2.05284	3.04299	-0.674612	0.499922	NA	0	0	0	0	0	0	11	0	0	0	0	0	0	0
ASV_498	Firmicutes	Clostridia	Clostridia UCG-014	NA	NA	NA	0.107719	-0.58186	3.08218	-0.188782	0.850264	NA	0	0	0	0	2	0	0	0	0	0	0	0	0	0
ASV_324	Firmicutes	Clostridia	Lachnospirales	Lachnospiraceae	NA	NA	0	NA	NA	NA	NA	NA	0	0	0	0	0	0	0	0	0	0	0	0	0	0
ASV_85	Firmicutes	Clostridia	Lachnospirales	Lachnospiraceae	NA	NA	0.883637	3.38056	3.01949	1.11958	0.262893	NA	0	0	0	0	0	0	108	0	0	0	0	0	8	0
ASV_483	Firmicutes	Bacilli	Staphylococcales	Staphylococcaceae	Staphylococcus	NA	0.221591	1.13833	3.08197	0.36935	0.711867	NA	0	0	0	0	0	0	0	2	0	0	0	0	0	0
ASV_223	Firmicutes	Clostridia	Monoglobales	Monoglobaceae	Monoglobus	NA	0.396024	-1.31633	3.0627	-0.429794	0.667346	NA	3	0	0	0	0	0	0	0	0	0	0	0	0	0
ASV_95	Firmicutes	Clostridia	Oscillospirales	Ruminococcaceae	NA	NA	0	0	0	0	1	NA	0	0	0	0	0	0	43	0	0	0	0	0	35	0
ASV_251	Bacteroidota	Bacteroidia	Bacteroidales	Muribaculaceae	NA	NA	0	NA	NA	NA	NA	NA	0	0	0	0	0	0	0	0	0	0	0	0	0	0
ASV_190	Bacteroidota	Bacteroidia	Bacteroidales	Muribaculaceae	NA	NA	1.27728	-3.63253	3.00667	-1.20816	0.226987	NA	0	8	4	0	0	0	0	0	0	0	0	0	0	0
ASV_201	Firmicutes	Clostridia	Lachnospirales	Lachnospiraceae	A2	NA	0	0	0	0	1	NA	0	0	0	0	63	0	0	0	0	0	0	0	0	0
ASV_182	Firmicutes	Clostridia	Oscillospirales	Oscillospiraceae	Intestinimonas	NA	0	NA	NA	NA	NA	NA	0	0	0	0	0	0	0	0	0	0	0	0	0	0

## Sheet: SFA vs SD colon
ASV	Phylum	Class	Order	Family	Genus	Species	Base mean	Log2(fold-change)	lfcSE	Stat	P-value	Padj	SFA_1	SFA_2	SFA_3	SFA_4	SFA_5	SD_1	SD_2	SD_3	SD_4	SD_5	SD_6	SD_7
ASV_8	Firmicutes	Bacilli	Erysipelotrichales	Erysipelotrichaceae	Turicibacter	NA	356.962	-12.0008	1.16144	-10.3327	5.01397e-25	5.66579e-23	1770	125	1491	311	1803	0	0	0	0	0	0	0
ASV_28	Firmicutes	Clostridia	Clostridiales	Clostridiaceae	Clostridium sensu stricto 1	NA	143.3	-10.6834	1.07208	-9.96512	2.16611e-23	1.22385e-21	611	133	461	413	261	0	0	0	0	0	0	0
ASV_15	Firmicutes	Clostridia	Lachnospirales	Lachnospiraceae	Lachnospiraceae NK4A136 group	NA	57.8145	-9.37594	1.16819	-8.02602	1.0069e-15	3.79265e-14	29	189	167	48	618	0	0	0	0	0	0	0
ASV_29	Firmicutes	Clostridia	Lachnospirales	Lachnospiraceae	Lachnospiraceae NK4A136 group	NA	42.23	-8.92144	1.11835	-7.97736	1.49501e-15	4.2234e-14	154	58	168	61	202	0	0	0	0	0	0	0
ASV_32	Firmicutes	Clostridia	Lachnospirales	Lachnospiraceae	Lachnospiraceae NK4A136 group	bacterium	38.0838	-8.77191	1.1078	-7.91831	2.40762e-15	4.53435e-14	69	126	115	86	168	0	0	0	0	0	0	0
ASV_48	Firmicutes	Clostridia	Lachnospirales	Lachnospiraceae	Lachnospiraceae NK4A136 group	NA	66.9265	24.2805	3.06574	7.91997	2.37574e-15	4.53435e-14	0	0	0	0	0	0	0	0	0	0	220	494
ASV_30	Firmicutes	Clostridia	Lachnospirales	Lachnospiraceae	NA	NA	40.3634	8.81214	1.1763	7.49141	6.81363e-14	1.09991e-12	0	0	0	0	0	99	66	33	32	45	63	83
ASV_24	Firmicutes	Clostridia	Lachnospirales	Lachnospiraceae	NA	NA	37.5938	8.71292	1.16867	7.45538	8.96082e-14	1.26572e-12	0	0	0	0	0	104	36	125	37	33	69	31
ASV_26	Firmicutes	Bacilli	Erysipelotrichales	Erysipelotrichaceae	Faecalibaculum	NA	20.6739	22.6961	3.06685	7.40047	1.35702e-13	1.70381e-12	0	0	0	0	0	108	0	0	116	0	0	0
ASV_40	Firmicutes	Clostridia	Lachnospirales	Lachnospiraceae	NA	NA	32.4604	8.49705	1.17482	7.23264	4.737e-13	5.3528e-12	0	0	0	0	0	62	52	39	31	44	43	64
ASV_23	Firmicutes	Clostridia	Lachnospirales	Lachnospiraceae	NA	NA	34.5327	-8.63304	1.25842	-6.86024	6.87467e-12	7.06216e-11	23	159	71	9	365	0	0	0	0	0	0	0
ASV_18	Firmicutes	Clostridia	Lachnospirales	Lachnospiraceae	[Eubacterium] fissicatena group	NA	104.152	6.98923	1.04121	6.71259	1.91201e-11	1.80048e-10	5	0	3	0	0	292	145	519	167	20	54	12
ASV_35	Firmicutes	Clostridia	Lachnospirales	Lachnospiraceae	Roseburia	NA	20.5056	-7.87761	1.27039	-6.20093	5.61317e-10	4.87914e-09	24	76	15	70	106	0	0	0	0	0	0	0
ASV_56	Firmicutes	Clostridia	Lachnospirales	Lachnospiraceae	Lachnoclostridium	NA	13.6873	-7.29476	1.37729	-5.29646	1.18072e-07	9.53006e-07	55	70	12	14	38	0	0	0	0	0	0	0
ASV_2	Firmicutes	Bacilli	Lactobacillales	Lactobacillaceae	Lactobacillus	NA	399.6	5.7246	1.08519	5.27522	1.32594e-07	9.98878e-07	38	0	22	8	0	1141	17	1137	609	545	499	683
ASV_94	Firmicutes	Clostridia	Lachnospirales	Lachnospiraceae	NA	NA	10.4623	-6.90525	1.44893	-4.76577	1.88131e-06	1.25052e-05	18	40	20	36	24	0	0	0	0	0	0	0
ASV_126	Firmicutes	Bacilli	Acholeplasmatales	Acholeplasmataceae	Anaeroplasma	NA	11.5675	-7.05051	1.47639	-4.77551	1.79256e-06	1.25052e-05	21	75	13	30	8	0	0	0	0	0	0	0
ASV_58	Firmicutes	Clostridia	Lachnospirales	Lachnospiraceae	Lachnospiraceae UCG-006	NA	23.4051	5.09984	1.08609	4.69561	2.65817e-06	1.66874e-05	6	0	0	0	0	37	23	37	39	37	21	45
ASV_79	Firmicutes	Clostridia	Lachnospirales	Lachnospiraceae	Lachnoclostridium	NA	7.59363	6.4057	1.55669	4.11496	3.87255e-05	0.000230315	0	0	0	0	0	16	8	19	4	5	27	7
ASV_38	Firmicutes	Clostridia	Lachnospirales	Lachnospiraceae	Lachnospiraceae NK4A136 group	NA	35.201	3.93528	1.04895	3.75163	0.000175687	0.000992632	9	0	14	0	0	94	89	27	10	31	66	25
ASV_31	Firmicutes	Clostridia	Lachnospirales	Lachnospiraceae	Tuzzerella	NA	56.2454	2.43557	0.813017	2.99572	0.00273801	0.0147331	10	25	22	0	59	72	17	300	32	69	41	76
ASV_42	Firmicutes	Clostridia	Oscillospirales	Ruminococcaceae	NA	NA	23.0024	3.13095	1.07725	2.90643	0.00365579	0.0187775	0	0	0	5	27	17	12	34	13	63	46	41
ASV_88	Firmicutes	Clostridia	Oscillospirales	Ruminococcaceae	NA	NA	10.6312	6.88964	2.46044	2.80016	0.00510766	0.0250942	0	0	0	0	0	13	0	21	0	33	0	51
ASV_91	Firmicutes	Clostridia	Lachnospirales	Lachnospiraceae	Acetatifactor	NA	9.30435	6.69741	2.41122	2.7776	0.00547614	0.0257835	0	0	0	0	0	28	0	31	38	0	10	0
ASV_54	Firmicutes	Clostridia	Lachnospirales	Lachnospiraceae	NA	NA	16.939	2.29115	0.829671	2.76152	0.00575333	0.026005	7	9	7	0	11	38	11	30	7	24	24	33
ASV_85	Firmicutes	Clostridia	Lachnospirales	Lachnospiraceae	NA	NA	9.52714	-4.08431	1.51156	-2.70204	0.00689154	0.0299517	21	31	22	19	34	0	0	0	0	0	8	0
ASV_72	Firmicutes	Clostridia	Oscillospirales	Oscillospiraceae	UCG-005	NA	12.283	-3.6184	1.34562	-2.68902	0.00716624	0.0299921	23	7	34	37	62	0	4	10	0	0	0	0
ASV_71	Firmicutes	Bacilli	Erysipelotrichales	Erysipelotrichaceae	Turicibacter	NA	21.6855	-7.95994	3.02735	-2.62934	0.00855496	0.0345254	101	0	106	0	161	0	0	0	0	0	0	0
ASV_49	Firmicutes	Clostridia	Oscillospirales	Oscillospiraceae	NA	NA	20.7862	-7.89919	3.0274	-2.60923	0.0090745	0.0353593	35	0	74	0	312	0	0	0	0	0	0	0
ASV_14	Firmicutes	Clostridia	Oscillospirales	Oscillospiraceae	NA	NA	117.476	1.97377	0.772693	2.5544	0.0106371	0.0400665	33	54	54	37	99	40	17	80	47	117	116	635
ASV_17	Firmicutes	Clostridia	Lachnospirales	Lachnospiraceae	NA	NA	154.493	1.94903	0.780549	2.497	0.012525	0.0456555	0	85	66	34	241	129	84	182	119	269	140	448
ASV_6	Firmicutes	Bacilli	Erysipelotrichales	Erysipelotrichaceae	Dubosiella	newyorkensis	173.274	-5.254	2.15788	-2.43479	0.0149003	0.0526166	254	225	608	327	1375	0	0	0	0	59	0	0
ASV_163	Firmicutes	Clostridia	Clostridiales	Clostridiaceae	Clostridium sensu stricto 1	NA	9.42389	-6.75734	3.02885	-2.23099	0.0256818	0.0829154	63	0	71	0	0	0	0	0	0	0	0	0
ASV_89	Firmicutes	Clostridia	Lachnospirales	Lachnospiraceae	Lachnoclostridium	NA	4.37856	-5.64881	2.5169	-2.24435	0.02481	0.0829154	27	0	14	12	0	0	0	0	0	0	0	0
ASV_13	Proteobacteria	Gammaproteobacteria	Burkholderiales	Sutterellaceae	Parasutterella	excrementihominis	121.801	2.02558	0.906115	2.23546	0.0253872	0.0829154	128	70	12	13	0	82	239	234	143	147	133	40
ASV_16	Firmicutes	Clostridia	Lachnospirales	Lachnospiraceae	Lachnospiraceae NK4A136 group	NA	108.823	1.38819	0.639112	2.17207	0.0298507	0.093698	55	61	8	43	209	174	74	275	128	123	76	103
ASV_119	Firmicutes	Clostridia	Lachnospirales	Lachnospiraceae	Lachnoclostridium	NA	5.9419	-6.09185	2.86496	-2.12633	0.0334758	0.0965052	0	47	0	12	28	0	0	0	0	0	0	0
ASV_52	Firmicutes	Clostridia	Oscillospirales	Oscillospiraceae	Oscillibacter	NA	17.7756	-2.51209	1.1845	-2.12081	0.0339382	0.0965052	31	41	75	15	64	13	0	0	0	16	0	10
ASV_69	Firmicutes	Clostridia	Oscillospirales	Oscillospiraceae	Oscillibacter	NA	3.77052	-5.4393	2.56793	-2.11816	0.0341611	0.0965052	10	0	23	0	37	0	0	0	0	0	0	0
ASV_62	Firmicutes	Clostridia	Lachnospirales	Lachnospiraceae	Lachnospiraceae UCG-006	NA	15.0447	2.15323	1.0024	2.14808	0.0317076	0.0965052	0	0	8	7	20	15	21	13	9	22	24	27
ASV_177	Firmicutes	Clostridia	Monoglobales	Monoglobaceae	Monoglobus	NA	3.73849	-5.42168	2.58936	-2.09383	0.0362751	0.0999777	0	0	23	19	10	0	0	0	0	0	0	0
ASV_112	Firmicutes	Clostridia	Clostridia UCG-014	NA	NA	NA	7.31381	6.3521	3.06977	2.06925	0.0385229	0.103645	0	0	0	0	0	30	0	62	0	10	0	0
ASV_105	Firmicutes	Clostridia	Clostridiales	Clostridiaceae	Clostridium sensu stricto 1	NA	32.322	-5.93146	2.92151	-2.03027	0.0423288	0.108915	173	0	83	114	0	0	0	0	0	7	0	0
ASV_165	Firmicutes	Clostridia	Clostridia vadinBB60 group	NA	NA	NA	6.19685	-6.14982	3.03024	-2.02948	0.0424095	0.108915	0	0	0	55	9	0	0	0	0	0	0	0
ASV_127	Firmicutes	Clostridia	Oscillospirales	Ruminococcaceae	Incertae Sedis	NA	4.14819	-5.57625	2.81951	-1.97774	0.0479585	0.11726	0	25	0	0	53	0	0	0	0	0	0	0
ASV_81	Firmicutes	Clostridia	Oscillospirales	Ruminococcaceae	NA	NA	5.99435	6.06244	3.07077	1.97424	0.0483545	0.11726	0	0	0	0	0	0	0	0	0	7	0	55
ASV_95	Firmicutes	Clostridia	Oscillospirales	Ruminococcaceae	NA	NA	5.58394	-3.97391	2.01662	-1.97058	0.048772	0.11726	0	19	25	13	22	0	0	0	0	0	34	0
ASV_129	Firmicutes	Clostridia	Lachnospirales	Lachnospiraceae	Lachnospiraceae NK4A136 group	NA	5.12659	-5.8793	3.03108	-1.93967	0.0524197	0.117972	0	59	14	0	0	0	0	0	0	0	0	0
ASV_123	Firmicutes	Bacilli	Lactobacillales	Lactobacillaceae	Lactobacillus	NA	5.40894	5.91337	3.07137	1.92532	0.0541895	0.117972	0	0	0	0	0	0	0	23	33	0	0	0
ASV_77	Firmicutes	Clostridia	Oscillospirales	Ruminococcaceae	NA	NA	3.48987	5.28916	2.74828	1.92453	0.0542878	0.117972	0	0	0	0	0	9	0	29	0	0	10	0
ASV_208	Firmicutes	Clostridia	Clostridiales	Clostridiaceae	Clostridium sensu stricto 1	NA	5.07494	-5.86291	3.03114	-1.93423	0.0530852	0.117972	59	0	0	0	0	0	0	0	0	0	0	0
ASV_9	Firmicutes	Clostridia	Lachnospirales	Lachnospiraceae	NA	NA	160.54	1.13872	0.586273	1.9423	0.0521004	0.117972	95	69	200	29	268	526	102	162	149	256	80	96
ASV_66	Firmicutes	Clostridia	Oscillospirales	Oscillospiraceae	Intestinimonas	NA	15.187	2.32993	1.27747	1.82386	0.0681736	0.145351	8	0	0	0	27	31	12	53	15	26	16	0
ASV_37	Firmicutes	Clostridia	Lachnospirales	Lachnospiraceae	Lachnospiraceae NK4A136 group	NA	13.9393	2.66579	1.48095	1.80005	0.0718532	0.15036	0	10	0	0	15	34	15	4	38	33	0	0
ASV_82	Firmicutes	Clostridia	Lachnospirales	Lachnospiraceae	NA	NA	3.30602	-5.24678	2.95105	-1.77793	0.0754146	0.154943	0	35	13	0	0	0	66	0	0	0	0	0
ASV_33	Actinobacteriota	Coriobacteriia	Coriobacteriales	Eggerthellaceae	Enterorhabdus	NA	18.4463	1.90525	1.12019	1.70084	0.088974	0.179537	0	14	15	0	24	72	22	38	14	18	16	0
ASV_11	Firmicutes	Clostridia	Oscillospirales	Oscillospiraceae	NA	NA	109.581	-1.25447	0.778049	-1.61232	0.106891	0.211907	122	144	276	116	463	53	0	109	55	73	18	145
ASV_46	Firmicutes	Clostridia	Oscillospirales	Oscillospiraceae	Colidextribacter	NA	32.4035	1.32513	0.82699	1.60235	0.109078	0.212513	11	0	27	10	83	59	28	73	24	25	18	55
ASV_55	Firmicutes	Clostridia	Oscillospirales	Oscillospiraceae	Colidextribacter	NA	28.935	2.72595	1.74423	1.56284	0.118091	0.226173	0	0	0	0	64	74	11	49	0	53	44	71
ASV_111	Actinobacteriota	Actinobacteria	Bifidobacteriales	Bifidobacteriaceae	Bifidobacterium	NA	8.14956	-4.12655	2.98625	-1.38185	0.167018	0.31455	0	0	0	0	173	0	0	0	0	4	0	2
ASV_100	Firmicutes	Clostridia	Lachnospirales	Lachnospiraceae	NA	NA	8.48689	1.75056	1.29221	1.3547	0.175512	0.325129	0	7	13	0	5	19	11	15	0	7	13	13
ASV_92	Firmicutes	Clostridia	Lachnospirales	Lachnospiraceae	Lachnoclostridium	NA	7.17529	2.64749	2.02197	1.30936	0.190411	0.34704	0	10	0	0	0	21	0	0	25	0	10	13
ASV_41	Firmicutes	Clostridia	Lachnospirales	Lachnospiraceae	NA	NA	31.3763	0.965566	0.75952	1.27128	0.203627	0.365237	18	19	35	13	48	8	12	19	14	70	76	39
ASV_36	Firmicutes	Clostridia	Oscillospirales	Oscillospiraceae	NA	NA	20.6065	1.55111	1.22901	1.26208	0.20692	0.365344	0	15	17	19	0	5	8	76	0	11	20	72
ASV_10	Bacteroidota	Bacteroidia	Bacteroidales	Muribaculaceae	NA	NA	129.708	-0.799056	0.656081	-1.21792	0.223253	0.388117	132	317	376	54	235	64	45	91	219	76	28	53
ASV_53	Firmicutes	Clostridia	Oscillospirales	Ruminococcaceae	Incertae Sedis	NA	18.9855	0.888219	0.743621	1.19445	0.232301	0.397728	13	30	11	7	14	22	15	22	18	16	43	10
ASV_99	Firmicutes	Clostridia	Lachnospirales	Lachnospiraceae	Roseburia	NA	10.6356	-1.16436	0.994357	-1.17097	0.24161	0.401499	9	24	12	19	30	4	6	5	5	12	9	0
ASV_51	Firmicutes	Clostridia	Oscillospirales	Oscillospiraceae	NA	NA	20.4619	1.2148	1.03494	1.17379	0.24048	0.401499	8	23	18	0	32	0	10	23	13	15	43	60
ASV_75	Firmicutes	Clostridia	Lachnospirales	Lachnospiraceae	Roseburia	NA	5.86864	2.24976	1.93997	1.15969	0.246176	0.403158	0	5	7	0	0	17	0	8	0	0	19	18
ASV_76	Firmicutes	Bacilli	Erysipelotrichales	Erysipelatoclostridiaceae	Erysipelatoclostridium	NA	26.2392	1.23531	1.12894	1.09422	0.273858	0.435859	20	0	14	26	20	108	57	21	20	6	0	3
ASV_12	Firmicutes	Clostridia	Peptostreptococcales-Tissierellales	Peptostreptococcaceae	Romboutsia	NA	92.7222	0.914793	0.830986	1.10085	0.270961	0.435859	70	126	57	47	47	62	0	272	175	67	125	62
ASV_7	Firmicutes	Clostridia	Peptostreptococcales-Tissierellales	Peptostreptococcaceae	Romboutsia	ilealis	280.515	0.833664	0.802487	1.03885	0.298875	0.464496	226	362	168	162	176	216	0	816	517	152	403	187
ASV_117	Firmicutes	Clostridia	Oscillospirales	UCG-010	NA	NA	6.53162	-1.93406	1.86635	-1.03628	0.300073	0.464496	7	0	21	12	40	19	0	0	4	0	0	0
ASV_132	Firmicutes	Clostridia	Oscillospirales	Oscillospiraceae	NA	NA	4.43447	-2.48118	2.4393	-1.01717	0.309073	0.471962	14	16	21	0	0	13	0	0	0	0	0	0
ASV_146	Firmicutes	Clostridia	Lachnospirales	Lachnospiraceae	[Eubacterium] xylanophilum group	NA	4.24803	-2.10769	2.09162	-1.00768	0.313607	0.472501	10	6	22	6	0	0	6	0	0	2	0	0
ASV_5	Firmicutes	Clostridia	Lachnospirales	Lachnospiraceae	NA	NA	434.188	0.56093	0.56242	0.997352	0.318594	0.473699	479	508	579	225	154	300	188	245	402	815	760	306
ASV_44	Firmicutes	Clostridia	Oscillospirales	Oscillospiraceae	NA	NA	17.4391	1.1538	1.17272	0.983867	0.325181	0.477214	16	12	13	0	28	0	24	24	27	24	0	26
ASV_141	Firmicutes	Clostridia	Clostridia UCG-014	NA	NA	NA	3.32119	2.51292	2.6241	0.95763	0.338249	0.490028	0	5	0	0	0	0	12	6	7	0	0	0
ASV_154	Firmicutes	Clostridia	Lachnospirales	Lachnospiraceae	Roseburia	NA	6.03393	2.7537	2.92412	0.941718	0.346337	0.495393	0	0	0	0	13	0	4	0	0	29	21	0
ASV_4	Bacteroidota	Bacteroidia	Bacteroidales	Bacteroidaceae	Bacteroides	NA	893.204	0.522105	0.577519	0.904048	0.36597	0.50566	522	786	1288	1060	218	390	1493	1091	515	925	972	392
ASV_45	Bacteroidota	Bacteroidia	Bacteroidales	Muribaculaceae	NA	NA	30.4166	-2.47033	2.68822	-0.918948	0.358123	0.50566	60	105	127	0	97	0	0	0	53	0	0	0
ASV_22	Firmicutes	Clostridia	Oscillospirales	Oscillospiraceae	Colidextribacter	NA	47.6457	-1.4166	1.57013	-0.902222	0.366939	0.50566	72	119	122	18	173	86	0	50	62	0	0	0
ASV_59	Firmicutes	Clostridia	Lachnospirales	Lachnospiraceae	A2	NA	22.9816	0.765629	0.903697	0.847219	0.396873	0.540321	17	16	40	8	24	15	14	15	21	29	75	0
ASV_19	Firmicutes	Clostridia	Lachnospirales	Lachnospiraceae	GCA-900066575	NA	83.1313	0.613154	0.733799	0.835588	0.403387	0.542651	45	110	73	43	134	36	28	32	42	46	76	330
ASV_84	Firmicutes	Clostridia	Lachnospirales	Lachnospiraceae	NA	NA	6.64514	2.06394	2.9589	0.697538	0.485466	0.645384	0	0	0	0	22	0	0	18	24	16	0	0
ASV_86	Firmicutes	Bacilli	Lactobacillales	Enterococcaceae	Enterococcus	NA	4.21334	-1.40312	2.14595	-0.653845	0.513212	0.674336	21	0	3	4	8	0	0	0	11	0	0	2
ASV_43	Firmicutes	Clostridia	Lachnospirales	Lachnospiraceae	NA	NA	39.8272	-1.29625	2.03848	-0.635892	0.524847	0.681698	0	133	83	67	88	0	3	30	0	115	0	0
ASV_27	Firmicutes	Clostridia	Oscillospirales	Oscillospiraceae	Intestinimonas	NA	48.6911	0.469965	0.802627	0.585533	0.558189	0.716766	42	67	40	35	48	39	31	97	72	0	65	44
ASV_110	Firmicutes	Clostridia	Lachnospirales	Lachnospiraceae	NA	NA	7.83944	-1.68519	2.94563	-0.572099	0.567255	0.720222	22	0	63	0	0	0	13	0	0	5	0	0
ASV_137	Firmicutes	Clostridia	Oscillospirales	Oscillospiraceae	Intestinimonas	NA	5.36445	1.60658	2.90334	0.553354	0.580021	0.723835	0	0	18	0	0	18	0	20	0	17	0	0
ASV_47	Firmicutes	Clostridia	Lachnospirales	Lachnospiraceae	NA	NA	19.9021	1.25386	2.28333	0.549138	0.582911	0.723835	0	0	20	15	43	0	0	0	0	18	126	23
ASV_83	Actinobacteriota	Coriobacteriia	Coriobacteriales	Eggerthellaceae	Parvibacter	NA	6.71517	0.871913	1.73197	0.503423	0.614667	0.754971	4	0	11	0	21	33	0	19	6	0	7	0
ASV_34	Firmicutes	Clostridia	Lachnospirales	Lachnospiraceae	NA	NA	38.0915	0.834045	1.73248	0.481416	0.630221	0.765752	29	47	14	20	47	0	0	0	37	0	41	201
ASV_65	Firmicutes	Clostridia	Oscillospirales	Oscillospiraceae	Oscillibacter	NA	21.0361	0.896053	2.2425	0.399577	0.689468	0.801111	38	35	0	0	0	44	0	40	0	63	33	0
ASV_25	Firmicutes	Clostridia	Lachnospirales	Lachnospiraceae	Lachnoclostridium	NA	57.3016	0.306636	0.833261	0.367995	0.712877	0.801111	70	59	0	34	161	42	51	51	18	68	87	60
ASV_101	Firmicutes	Clostridia	Lachnospirales	Lachnospiraceae	Lachnoclostridium	NA	3.20793	-1.14208	2.87542	-0.397186	0.691231	0.801111	0	0	0	7	28	0	0	0	0	12	0	0
ASV_60	Firmicutes	Clostridia	Oscillospirales	Oscillospiraceae	Intestinimonas	NA	14.598	-0.750693	2.11891	-0.354283	0.723127	0.801111	0	0	29	27	80	38	0	0	0	19	0	22
ASV_135	Firmicutes	Clostridia	Oscillospirales	Butyricicoccaceae	UCG-009	NA	6.81715	-0.874597	2.05504	-0.425586	0.67041	0.801111	14	0	32	0	20	12	0	31	0	0	0	0
ASV_57	Firmicutes	Clostridia	Oscillospirales	Ruminococcaceae	Anaerotruncus	NA	4.38408	-0.942663	2.31494	-0.407208	0.683855	0.801111	4	12	10	7	0	0	0	0	16	0	0	0
ASV_50	Firmicutes	Clostridia	Oscillospirales	Oscillospiraceae	Oscillibacter	NA	14.6448	-0.82239	2.17402	-0.378281	0.705222	0.801111	0	0	49	12	95	57	8	0	13	0	0	0
ASV_61	Firmicutes	Clostridia	Oscillospirales	Oscillospiraceae	Intestinimonas	NA	13.7274	0.621051	1.73303	0.358362	0.720073	0.801111	0	19	32	11	0	46	0	36	18	0	0	18
ASV_20	Firmicutes	Clostridia	Lachnospirales	Lachnospiraceae	NA	NA	95.3548	-0.447699	1.1541	-0.387921	0.698075	0.801111	55	158	125	78	353	0	117	0	32	90	114	86
ASV_125	Firmicutes	Bacilli	RF39	NA	NA	NA	8.43397	0.575417	1.6734	0.343861	0.730951	0.801917	5	0	16	5	20	11	0	0	0	10	44	0
ASV_80	Firmicutes	Clostridia	Peptostreptococcales-Tissierellales	Anaerovoracaceae	[Eubacterium] nodatum group	NA	8.52571	0.485441	1.50708	0.322108	0.747371	0.812048	16	6	16	0	4	25	0	36	7	0	0	7
ASV_78	Firmicutes	Clostridia	Peptococcales	Peptococcaceae	NA	NA	9.91866	-0.341993	1.14574	-0.29849	0.765329	0.82364	8	11	5	16	29	14	8	25	0	0	9	6
ASV_64	Firmicutes	Clostridia	Lachnospirales	Lachnospiraceae	Lachnoclostridium	NA	5.38844	-0.782688	2.94923	-0.265387	0.790711	0.842928	24	0	0	0	21	0	0	35	0	0	0	0
ASV_63	Firmicutes	Clostridia	Lachnospirales	Lachnospiraceae	NA	NA	7.88432	0.395467	1.85358	0.213353	0.831052	0.869526	0	0	42	0	9	8	0	0	17	8	20	0
ASV_96	Firmicutes	Clostridia	Lachnospirales	Lachnospiraceae	Lachnospiraceae UCG-004	NA	4.32543	0.495366	2.30561	0.214852	0.829883	0.869526	0	12	0	0	13	0	0	11	12	7	0	0
ASV_21	Firmicutes	Clostridia	Oscillospirales	[Eubacterium] coprostanoligenes group	NA	NA	110.639	0.113404	0.649852	0.174507	0.861467	0.884961	127	90	119	85	246	73	124	103	184	23	116	29
ASV_87	Firmicutes	Clostridia	Oscillospirales	Oscillospiraceae	Colidextribacter	NA	15.3392	0.162552	0.908964	0.178832	0.858069	0.884961	27	8	13	8	34	19	13	18	8	21	21	0
ASV_1	Firmicutes	Bacilli	Lactobacillales	Streptococcaceae	Lactococcus	NA	799.559	-0.0646588	0.489202	-0.132172	0.894848	0.910972	1302	937	1570	221	1128	1076	242	1730	835	386	679	357
ASV_102	Firmicutes	Clostridia	Oscillospirales	Oscillospiraceae	Colidextribacter	NA	5.08988	0.162192	2.95043	0.0549721	0.956161	0.964698	0	27	0	0	0	0	0	0	0	0	23	11
ASV_113	Firmicutes	Clostridia	Lachnospirales	Lachnospiraceae	NA	NA	3.51477	-0.111236	2.60417	-0.0427146	0.965929	0.965929	10	0	12	0	0	0	0	19	0	0	0	7
ASV_452	Firmicutes	Clostridia	Lachnospirales	Lachnospiraceae	NA	NA	0.169221	-1.11798	3.14154	-0.35587	0.721938	NA	0	0	3	0	0	0	0	0	0	0	0	0
ASV_147	Firmicutes	Clostridia	Clostridia vadinBB60 group	NA	NA	NA	0	NA	NA	NA	NA	NA	0	0	0	0	0	0	0	0	0	0	0	0
ASV_521	Firmicutes	Clostridia	Peptostreptococcales-Tissierellales	Anaerovoracaceae	[Eubacterium] brachy group	NA	0	NA	NA	NA	NA	NA	0	0	0	0	0	0	0	0	0	0	0	0
ASV_271	Firmicutes	Bacilli	Lactobacillales	Lactobacillaceae	Lactobacillus	NA	0.479542	-2.49471	3.07665	-0.810853	0.41745	NA	0	0	0	0	11	0	0	0	0	0	0	0
ASV_329	Firmicutes	Clostridia	Oscillospirales	Ruminococcaceae	NA	NA	0.261569	-1.64471	3.11621	-0.527791	0.597644	NA	0	0	0	0	6	0	0	0	0	0	0	0
ASV_181	Firmicutes	Clostridia	Lachnospirales	Lachnospiraceae	Acetatifactor	muris	0.789696	-3.1924	3.05746	-1.04414	0.296423	NA	0	0	14	0	0	0	0	0	0	0	0	0
ASV_263	Firmicutes	Clostridia	Lachnospirales	Lachnospiraceae	NA	NA	1.11821	-3.67535	3.04861	-1.20558	0.22798	NA	13	0	0	0	0	0	0	0	0	0	0	0
ASV_302	Firmicutes	Clostridia	Clostridia vadinBB60 group	NA	NA	NA	0.130784	-0.908233	3.14799	-0.288512	0.772955	NA	0	0	0	0	3	0	0	0	0	0	0	0
ASV_377	Firmicutes	Clostridia	Clostridia UCG-014	NA	NA	NA	0.26757	1.81644	3.15374	0.575962	0.564641	NA	0	0	0	0	0	4	0	0	0	0	0	0
ASV_107	Firmicutes	Clostridia	Lachnospirales	Lachnospiraceae	NA	NA	1.99058	-0.0654184	2.98643	-0.0219052	0.982524	NA	0	0	15	0	0	0	0	0	0	11	0	0
ASV_247	Firmicutes	Clostridia	Lachnospirales	Lachnospiraceae	NA	NA	0.44104	-2.3389	3.08232	-0.758812	0.447965	NA	0	6	0	0	0	0	0	0	0	0	0	0
ASV_524	Firmicutes	Clostridia	Lachnospirales	Lachnospiraceae	[Eubacterium] ventriosum group	NA	0.172032	-0.819078	3.15066	-0.25997	0.794887	NA	2	0	0	0	0	0	0	0	0	0	0	0
ASV_279	Bacteroidota	Bacteroidia	Bacteroidales	Bacteroidaceae	Bacteroides	NA	0.564068	-2.7114	3.06969	-0.883282	0.377084	NA	0	0	10	0	0	0	0	0	0	0	0	0
ASV_219	Firmicutes	Clostridia	Lachnospirales	Lachnospiraceae	NA	NA	0.676882	-2.97187	3.06257	-0.970385	0.331854	NA	0	0	12	0	0	0	0	0	0	0	0	0
ASV_447	Firmicutes	Clostridia	Clostridia vadinBB60 group	NA	NA	NA	0.258048	-1.54673	3.12149	-0.495511	0.62024	NA	3	0	0	0	0	0	0	0	0	0	0	0
ASV_514	Firmicutes	Clostridia	Lachnospirales	Lachnospiraceae	NA	NA	0	NA	NA	NA	NA	NA	0	0	0	0	0	0	0	0	0	0	0	0
ASV_193	Firmicutes	Clostridia	Lachnospirales	Lachnospiraceae	NA	NA	0.451255	-2.3932	3.08027	-0.776945	0.437191	NA	0	0	8	0	0	0	0	0	0	0	0	0
ASV_443	Firmicutes	Clostridia	Lachnospirales	Lachnospiraceae	NA	NA	0	NA	NA	NA	NA	NA	0	0	0	0	0	0	0	0	0	0	0	0
ASV_445	Firmicutes	Clostridia	Peptostreptococcales-Tissierellales	Anaerovoracaceae	[Eubacterium] nodatum group	NA	0	NA	NA	NA	NA	NA	0	0	0	0	0	0	0	0	0	0	0	0
ASV_303	Firmicutes	Clostridia	Lachnospirales	Lachnospiraceae	XBB1006	NA	0.485466	2.43511	3.13201	0.777493	0.436868	NA	0	0	0	0	0	0	0	2	3	0	0	0
ASV_439	Firmicutes	Clostridia	Lachnospirales	Lachnospiraceae	NA	NA	0	NA	NA	NA	NA	NA	0	0	0	0	0	0	0	0	0	0	0	0
ASV_180	Firmicutes	Clostridia	Peptostreptococcales-Tissierellales	Anaerovoracaceae	Anaerovorax	NA	1.06613	-3.60924	2.83644	-1.27245	0.203212	NA	0	0	8	5	2	0	0	0	0	0	0	0
ASV_189	Firmicutes	Bacilli	Erysipelotrichales	Erysipelatoclostridiaceae	Candidatus Stoquefichus	NA	0.344081	2.06195	3.14655	0.655304	0.512272	NA	0	0	0	0	0	0	0	5	0	0	0	0
ASV_456	Firmicutes	Clostridia	Lachnospirales	Lachnospiraceae	NA	NA	0.130784	-0.908233	3.14799	-0.288512	0.772955	NA	0	0	0	0	3	0	0	0	0	0	0	0
ASV_262	Actinobacteriota	Actinobacteria	Corynebacteriales	Corynebacteriaceae	Corynebacterium	NA	0.864572	3.22559	3.10441	1.03904	0.298787	NA	0	0	0	0	0	0	6	0	0	0	0	0
ASV_199	Firmicutes	Clostridia	Lachnospirales	Lachnospiraceae	NA	NA	0.774143	-3.14182	3.05856	-1.02722	0.304317	NA	9	0	0	0	0	0	0	0	0	0	0	0
ASV_528	Firmicutes	Clostridia	Lachnospirales	Lachnospiraceae	Marvinbryantia	NA	0.0871895	-0.587327	3.15626	-0.186083	0.852379	NA	0	0	0	0	2	0	0	0	0	0	0	0
ASV_160	Firmicutes	Clostridia	Lachnospirales	Lachnospiraceae	NA	NA	1.90021	-4.44616	3.03936	-1.46286	0.143506	NA	5	20	0	0	0	0	0	0	0	0	0	0
ASV_451	Firmicutes	Clostridia	Lachnospirales	Lachnospiraceae	ASF356	NA	0.169221	-1.11798	3.14154	-0.35587	0.721938	NA	0	0	3	0	0	0	0	0	0	0	0	0
ASV_438	Firmicutes	Clostridia	Lachnospirales	Lachnospiraceae	Tuzzerella	NA	0	NA	NA	NA	NA	NA	0	0	0	0	0	0	0	0	0	0	0	0
ASV_511	Firmicutes	Clostridia	Clostridia UCG-014	NA	NA	NA	0.191493	1.26746	3.16075	0.401001	0.688419	NA	0	0	0	0	0	0	0	0	0	0	0	2
ASV_168	Firmicutes	Clostridia	Lachnospirales	Lachnospiraceae	NA	NA	1.35256	3.91054	3.0897	1.26567	0.20563	NA	0	0	0	0	0	0	0	0	0	13	0	0
ASV_349	Bacteroidota	Bacteroidia	Bacteroidales	Muribaculaceae	NA	NA	0	NA	NA	NA	NA	NA	0	0	0	0	0	0	0	0	0	0	0	0
ASV_191	Firmicutes	Clostridia	Oscillospirales	Oscillospiraceae	NA	NA	0.479542	-2.49471	3.07665	-0.810853	0.41745	NA	0	0	0	0	11	0	0	0	0	0	0	0
ASV_211	Firmicutes	Clostridia	Christensenellales	Christensenellaceae	NA	NA	2.30553	4.66718	3.07975	1.51544	0.129661	NA	0	0	0	0	0	0	16	0	0	0	0	0
ASV_512	Firmicutes	Clostridia	Lachnospirales	Lachnospiraceae	NA	NA	0.191493	1.26746	3.16075	0.401001	0.688419	NA	0	0	0	0	0	0	0	0	0	0	0	2
ASV_520	Firmicutes	Clostridia	Oscillospirales	Ruminococcaceae	Incertae Sedis	NA	0	NA	NA	NA	NA	NA	0	0	0	0	0	0	0	0	0	0	0	0
ASV_197	Firmicutes	Clostridia	Lachnospirales	Lachnospiraceae	NA	NA	0.684923	0.123471	2.69103	0.0458825	0.963404	NA	0	2	0	0	3	3	0	3	0	0	0	0
ASV_153	Firmicutes	Clostridia	Oscillospirales	Ruminococcaceae	Incertae Sedis	NA	1.31037	0.187146	3.01741	0.0620222	0.950545	NA	0	0	9	0	0	12	0	0	0	0	0	0
ASV_145	Firmicutes	Bacilli	Staphylococcales	Staphylococcaceae	Staphylococcus	NA	1.20039	-1.68522	2.96692	-0.568005	0.570032	NA	10	0	0	0	0	2	0	3	0	0	0	0
ASV_435	Firmicutes	Clostridia	Clostridia vadinBB60 group	NA	NA	NA	0	NA	NA	NA	NA	NA	0	0	0	0	0	0	0	0	0	0	0	0
ASV_139	Firmicutes	Clostridia	Oscillospirales	Ruminococcaceae	NA	NA	1.91051	-0.122702	2.44583	-0.0501676	0.959989	NA	0	0	4	0	14	6	0	7	0	0	0	2
ASV_209	Firmicutes	Bacilli	RF39	NA	NA	NA	1.90392	4.41348	3.08253	1.43177	0.152209	NA	0	0	0	0	0	22	3	0	0	0	0	0
ASV_430	Firmicutes	Clostridia	Oscillospirales	Ruminococcaceae	Anaerotruncus	NA	0.287239	1.77062	3.15458	0.561285	0.574603	NA	0	0	0	0	0	0	0	0	0	0	0	3
ASV_164	Firmicutes	Clostridia	Oscillospirales	Oscillospiraceae	Oscillibacter	NA	2.14081	4.58209	3.08063	1.48739	0.136913	NA	0	0	0	0	0	0	0	21	6	0	0	0
ASV_221	Firmicutes	Clostridia	Clostridia UCG-014	NA	NA	NA	0.338441	-1.98409	3.09768	-0.640508	0.521842	NA	0	0	6	0	0	0	0	0	0	0	0	0
ASV_142	Firmicutes	Clostridia	Lachnospirales	Lachnospiraceae	NA	NA	1.83303	4.36612	3.08311	1.41615	0.156733	NA	0	0	0	0	0	13	0	14	0	0	0	0
ASV_39	Firmicutes	Clostridia	Lachnospirales	Lachnospiraceae	NA	NA	2.83009	-5.02026	3.01832	-1.66327	0.0962593	NA	27	0	9	0	0	0	0	0	0	0	0	0
ASV_158	Firmicutes	Clostridia	Oscillospirales	Butyricicoccaceae	Butyricicoccus	NA	0.871959	3.30524	2.90258	1.13872	0.254819	NA	0	0	0	0	0	4	0	6	0	0	0	2
ASV_170	Firmicutes	Clostridia	Lachnospirales	Lachnospiraceae	ASF356	NA	0	NA	NA	NA	NA	NA	0	0	0	0	0	0	0	0	0	0	0	0
ASV_326	Firmicutes	Clostridia	Lachnospirales	Lachnospiraceae	NA	NA	0.535303	2.5885	3.12581	0.828104	0.407612	NA	0	0	0	0	0	0	0	0	0	0	6	0
ASV_442	Firmicutes	Clostridia	Lachnospirales	Lachnospiraceae	NA	NA	0	NA	NA	NA	NA	NA	0	0	0	0	0	0	0	0	0	0	0	0
ASV_519	Firmicutes	Clostridia	Oscillospirales	Butyricicoccaceae	Butyricicoccus	NA	0	NA	NA	NA	NA	NA	0	0	0	0	0	0	0	0	0	0	0	0
ASV_157	Firmicutes	Clostridia	Oscillospirales	Ruminococcaceae	Harryflintia	NA	0.463778	2.35582	3.13501	0.751455	0.452379	NA	0	0	0	0	0	0	0	0	4	0	0	0
ASV_131	Firmicutes	Bacilli	Lactobacillales	Streptococcaceae	Streptococcus	danieliae	0	0	0	0	1	NA	0	0	0	0	0	0	0	21	0	0	0	0
ASV_426	Firmicutes	Clostridia	Clostridia UCG-014	NA	NA	NA	0.432286	1.77062	3.15458	0.561285	0.574603	NA	0	0	0	0	0	0	3	0	0	0	0	0
ASV_198	Firmicutes	Clostridia	Lachnospirales	Lachnospiraceae	Lachnoclostridium	NA	0	NA	NA	NA	NA	NA	0	0	0	0	0	0	0	0	0	0	0	0
ASV_510	Firmicutes	Clostridia	Lachnospirales	Lachnospiraceae	NA	NA	0.191493	1.26746	3.16075	0.401001	0.688419	NA	0	0	0	0	0	0	0	0	0	0	0	2
ASV_98	Firmicutes	Clostridia	Lachnospirales	Lachnospiraceae	NA	NA	0	0	0	0	1	NA	0	0	0	0	0	40	0	0	0	0	0	0
ASV_446	Firmicutes	Clostridia	Oscillospirales	Oscillospiraceae	Intestinimonas	NA	0	NA	NA	NA	NA	NA	0	0	0	0	0	0	0	0	0	0	0	0
ASV_455	Firmicutes	Clostridia	Lachnospirales	Lachnospiraceae	NA	NA	0.130784	-0.908233	3.14799	-0.288512	0.772955	NA	0	0	0	0	3	0	0	0	0	0	0	0
ASV_172	Firmicutes	Clostridia	Clostridia UCG-014	NA	NA	NA	2.99223	-5.10619	2.98143	-1.71266	0.0867742	NA	0	0	43	0	13	0	0	0	0	0	0	0
ASV_234	Firmicutes	Bacilli	Erysipelotrichales	Erysipelotrichaceae	NA	NA	0.546682	2.64737	3.12343	0.847584	0.39667	NA	0	0	0	0	0	2	0	6	0	0	0	0
ASV_237	Firmicutes	Clostridia	Clostridia UCG-014	NA	NA	NA	1.00268	-3.54185	3.05077	-1.16097	0.245655	NA	0	0	0	0	23	0	0	0	0	0	0	0
ASV_379	Firmicutes	Bacilli	Erysipelotrichales	Erysipelotrichaceae	NA	NA	0	NA	NA	NA	NA	NA	0	0	0	0	0	0	0	0	0	0	0	0
ASV_149	Bacteroidota	Bacteroidia	Bacteroidales	Muribaculaceae	NA	NA	0	NA	NA	NA	NA	NA	0	0	0	0	0	0	0	0	0	0	0	0
ASV_506	Firmicutes	Clostridia	Oscillospirales	Ruminococcaceae	NA	NA	0.231889	1.26746	3.16075	0.401001	0.688419	NA	0	0	0	0	0	0	0	0	2	0	0	0
ASV_70	Firmicutes	Clostridia	Lachnospirales	Lachnospiraceae	NA	NA	0	NA	NA	NA	NA	NA	0	0	0	0	0	0	0	0	0	0	0	0
ASV_236	Firmicutes	Clostridia	Oscillospirales	[Clostridium] methylpentosum group	NA	NA	0.481713	2.47107	3.13069	0.789303	0.429935	NA	0	0	0	0	0	0	0	7	0	0	0	0
ASV_450	Firmicutes	Clostridia	Oscillospirales	Ruminococcaceae	Incertae Sedis	NA	0.22052	-1.37459	3.13016	-0.439143	0.660558	NA	0	3	0	0	0	0	0	0	0	0	0	0
ASV_434	Firmicutes	Clostridia	Lachnospirales	Lachnospiraceae	NA	NA	0	NA	NA	NA	NA	NA	0	0	0	0	0	0	0	0	0	0	0	0
ASV_162	Firmicutes	Bacilli	Erysipelotrichales	Erysipelatoclostridiaceae	Erysipelatoclostridium	NA	0	NA	NA	NA	NA	NA	0	0	0	0	0	0	0	0	0	0	0	0
ASV_185	Firmicutes	Clostridia	Clostridia UCG-014	NA	NA	NA	0.422145	-2.2325	3.08655	-0.7233	0.469496	NA	0	0	0	4	0	0	0	0	0	0	0	0
ASV_166	Firmicutes	Clostridia	Oscillospirales	Oscillospiraceae	NK4A214 group	NA	2.60574	-1.03903	2.4225	-0.428909	0.66799	NA	10	0	0	0	16	5	0	7	2	0	0	0
ASV_453	Firmicutes	Clostridia	Clostridiales	Clostridiaceae	Clostridium sensu stricto 1	NA	0.316609	-1.80352	3.10702	-0.580468	0.561599	NA	0	0	0	3	0	0	0	0	0	0	0	0
ASV_253	Firmicutes	Clostridia	Clostridia UCG-014	NA	NA	NA	0	NA	NA	NA	NA	NA	0	0	0	0	0	0	0	0	0	0	0	0
ASV_449	Firmicutes	Clostridia	Lachnospirales	Lachnospiraceae	NA	NA	0.22052	-1.37459	3.13016	-0.439143	0.660558	NA	0	3	0	0	0	0	0	0	0	0	0	0
ASV_144	Firmicutes	Clostridia	Lachnospirales	Lachnospiraceae	A2	NA	0	NA	NA	NA	NA	NA	0	0	0	0	0	0	0	0	0	0	0	0
ASV_280	Firmicutes	Clostridia	Clostridia UCG-014	NA	NA	NA	0.435948	-2.3603	3.0815	-0.765956	0.443702	NA	0	0	0	0	10	0	0	0	0	0	0	0
ASV_128	Firmicutes	Clostridia	Lachnospirales	Lachnospiraceae	Lachnoclostridium	NA	0	NA	NA	NA	NA	NA	0	0	0	0	0	0	0	0	0	0	0	0
ASV_206	Firmicutes	Clostridia	Oscillospirales	Ruminococcaceae	NA	NA	0.133785	1.26746	3.16075	0.401001	0.688419	NA	0	0	0	0	0	2	0	0	0	0	0	0
ASV_348	Firmicutes	Bacilli	Erysipelotrichales	Erysipelatoclostridiaceae	Erysipelatoclostridium	NA	0	NA	NA	NA	NA	NA	0	0	0	0	0	0	0	0	0	0	0	0
ASV_383	Firmicutes	Clostridia	Lachnospirales	Lachnospiraceae	Lachnospiraceae UCG-006	NA	0	NA	NA	NA	NA	NA	0	0	0	0	0	0	0	0	0	0	0	0
ASV_188	Firmicutes	Clostridia	Clostridia UCG-014	NA	NA	NA	0.564068	-2.7114	3.06969	-0.883282	0.377084	NA	0	0	10	0	0	0	0	0	0	0	0	0
ASV_134	Proteobacteria	Gammaproteobacteria	Pseudomonadales	Pseudomonadaceae	Pseudomonas	NA	0.225627	-1.43642	3.12693	-0.459369	0.645969	NA	0	0	4	0	0	0	0	0	0	0	0	0
ASV_204	Firmicutes	Clostridia	Lachnospirales	Lachnospiraceae	NA	NA	0	NA	NA	NA	NA	NA	0	0	0	0	0	0	0	0	0	0	0	0
ASV_432	Firmicutes	Clostridia	Lachnospirales	Lachnospiraceae	NA	NA	0	NA	NA	NA	NA	NA	0	0	0	0	0	0	0	0	0	0	0	0
ASV_431	Firmicutes	Clostridia	Clostridia vadinBB60 group	NA	NA	NA	0	NA	NA	NA	NA	NA	0	0	0	0	0	0	0	0	0	0	0	0
ASV_200	Firmicutes	Clostridia	Lachnospirales	Lachnospiraceae	NA	NA	1.62225	-4.21971	3.04159	-1.38733	0.16534	NA	0	19	4	0	0	0	0	0	0	0	0	0
ASV_427	Firmicutes	Clostridia	Oscillospirales	Ruminococcaceae	NA	NA	0.31213	1.77062	3.15458	0.561285	0.574603	NA	0	0	0	0	0	0	0	0	0	3	0	0
ASV_122	Firmicutes	Clostridia	Lachnospirales	Lachnospiraceae	Lachnoclostridium	NA	0	NA	NA	NA	NA	NA	0	0	0	0	0	0	0	0	0	0	0	0
ASV_509	Firmicutes	Clostridia	Oscillospirales	Ruminococcaceae	Anaerotruncus	NA	0.208087	1.26746	3.16075	0.401001	0.688419	NA	0	0	0	0	0	0	0	0	0	2	0	0
ASV_238	Firmicutes	Clostridia	Clostridia vadinBB60 group	NA	NA	NA	0.259221	-1.57903	3.11997	-0.506105	0.612783	NA	2	0	0	0	2	0	0	0	0	0	0	0
ASV_513	Firmicutes	Clostridia	Lachnospirales	Lachnospiraceae	NA	NA	0.191493	1.26746	3.16075	0.401001	0.688419	NA	0	0	0	0	0	0	0	0	0	0	0	2
ASV_116	Firmicutes	Clostridia	Oscillospirales	Oscillospiraceae	NA	NA	3.02041	-0.726199	2.41102	-0.3012	0.763262	NA	3	14	0	0	8	0	0	5	0	10	0	0
ASV_310	Firmicutes	Clostridia	Oscillospirales	Oscillospiraceae	Oscillibacter	NA	0	NA	NA	NA	NA	NA	0	0	0	0	0	0	0	0	0	0	0	0
ASV_312	Bacteroidota	Bacteroidia	Bacteroidales	Muribaculaceae	NA	NA	0.305163	-1.85971	3.10399	-0.599135	0.549083	NA	0	0	0	0	7	0	0	0	0	0	0	0
ASV_245	Firmicutes	Clostridia	Lachnospirales	Lachnospiraceae	A2	NA	0	NA	NA	NA	NA	NA	0	0	0	0	0	0	0	0	0	0	0	0
ASV_68	Bacteroidota	Bacteroidia	Bacteroidales	Muribaculaceae	NA	NA	2.37535	4.73318	2.89358	1.63576	0.101891	NA	0	0	0	0	0	17	0	0	0	0	164	12
ASV_109	Firmicutes	Clostridia	Oscillospirales	Oscillospiraceae	Oscillibacter	NA	1.22829	-3.82403	3.04643	-1.25525	0.209389	NA	0	9	0	0	13	0	0	0	0	0	0	0
ASV_183	Firmicutes	Clostridia	Clostridia UCG-014	NA	NA	NA	0.610327	-2.83583	3.06613	-0.924887	0.355025	NA	0	0	0	0	14	0	0	0	0	0	0	0
ASV_171	Firmicutes	Clostridia	Lachnospirales	Lachnospiraceae	ASF356	NA	1.6922	-4.27843	3.04098	-1.40692	0.159451	NA	6	16	0	0	0	0	0	0	0	0	0	0
ASV_328	Firmicutes	Clostridia	Lachnospirales	Lachnospiraceae	NA	NA	0.338441	-1.98409	3.09768	-0.640508	0.521842	NA	0	0	6	0	0	0	0	0	0	0	0	0
ASV_220	Firmicutes	Bacilli	Erysipelotrichales	Erysipelotrichaceae	NA	NA	0	NA	NA	NA	NA	NA	0	0	0	0	0	0	0	0	0	0	0	0
ASV_156	Firmicutes	Clostridia	Lachnospirales	Lachnospiraceae	Lachnospiraceae UCG-006	NA	1.64659	1.7144	3.03759	0.564395	0.572485	NA	0	4	0	0	0	0	0	0	0	13	0	0
ASV_241	Bacteroidota	Bacteroidia	Bacteroidales	Bacteroidaceae	Bacteroides	NA	1.28812	-3.89114	3.04551	-1.27766	0.201369	NA	0	11	0	0	11	0	0	0	0	0	0	0
ASV_259	Firmicutes	Clostridia	Oscillospirales	Ruminococcaceae	UBA1819	NA	0	NA	NA	NA	NA	NA	0	0	0	0	0	0	0	0	0	0	0	0
ASV_215	Firmicutes	Clostridia	Lachnospirales	Lachnospiraceae	NA	NA	0.892171	3.32139	3.10191	1.07076	0.284279	NA	0	0	0	0	0	0	0	0	0	0	10	0
ASV_130	Firmicutes	Clostridia	Lachnospirales	Lachnospiraceae	Roseburia	NA	0.869602	3.30467	3.10234	1.06522	0.286777	NA	0	0	0	0	0	13	0	0	0	0	0	0
ASV_218	Firmicutes	Clostridia	Oscillospirales	Ruminococcaceae	NA	NA	0.629102	-2.86315	3.06539	-0.934025	0.350291	NA	0	5	0	0	6	0	0	0	0	0	0	0
ASV_429	Firmicutes	Clostridia	Lachnospirales	Lachnospiraceae	Lachnospiraceae UCG-008	NA	0.267651	1.77062	3.15458	0.561285	0.574603	NA	0	0	0	0	0	0	0	0	0	0	3	0
ASV_517	Firmicutes	Clostridia	Christensenellales	Christensenellaceae	NA	NA	0	NA	NA	NA	NA	NA	0	0	0	0	0	0	0	0	0	0	0	0
ASV_159	Firmicutes	Clostridia	Lachnospirales	Lachnospiraceae	ASF356	NA	1.9309	-4.4741	3.03911	-1.47217	0.140974	NA	0	15	0	0	19	0	0	0	0	0	0	0
ASV_327	Firmicutes	Clostridia	Lachnospirales	Lachnospiraceae	Lachnospiraceae NK4A136 group	NA	0.338441	-1.98409	3.09768	-0.640508	0.521842	NA	0	0	6	0	0	0	0	0	0	0	0	0
ASV_278	Firmicutes	Clostridia	Oscillospirales	Oscillospiraceae	NA	NA	0	NA	NA	NA	NA	NA	0	0	0	0	0	0	0	0	0	0	0	0
ASV_304	Firmicutes	Bacilli	Lactobacillales	Enterococcaceae	Enterococcus	NA	0.62452	2.8095	3.11732	0.901255	0.367453	NA	0	0	0	0	0	0	0	0	0	0	7	0
ASV_115	Firmicutes	Clostridia	Peptococcales	Peptococcaceae	NA	NA	0	0	0	0	1	NA	0	0	0	0	0	0	0	0	0	0	174	0
ASV_255	Actinobacteriota	Coriobacteriia	Coriobacteriales	Eggerthellaceae	Enterorhabdus	NA	0.258048	-1.54673	3.12149	-0.495511	0.62024	NA	3	0	0	0	0	0	0	0	0	0	0	0
ASV_515	Firmicutes	Clostridia	Lachnospirales	Lachnospiraceae	Marvinbryantia	NA	0	NA	NA	NA	NA	NA	0	0	0	0	0	0	0	0	0	0	0	0
ASV_523	Firmicutes	Bacilli	Lactobacillales	NA	NA	NA	0	NA	NA	NA	NA	NA	0	0	0	0	0	0	0	0	0	0	0	0
ASV_252	Firmicutes	Clostridia	Clostridia UCG-014	NA	NA	NA	0.550529	2.6566	3.12306	0.850639	0.39497	NA	0	0	0	0	0	0	0	8	0	0	0	0
ASV_525	Firmicutes	Clostridia	Clostridia vadinBB60 group	NA	NA	NA	0.147013	-0.819078	3.15066	-0.25997	0.794887	NA	0	2	0	0	0	0	0	0	0	0	0	0
ASV_216	Firmicutes	Clostridia	Oscillospirales	Ruminococcaceae	NA	NA	1.73917	4.2685	3.08435	1.38392	0.166382	NA	0	0	0	0	0	0	0	0	15	0	0	0
ASV_246	Firmicutes	Clostridia	Lachnospirales	Lachnospiraceae	Lachnoclostridium	NA	0.520217	2.5259	3.12846	0.807395	0.419439	NA	0	0	0	0	0	0	0	0	0	5	0	0
ASV_138	Firmicutes	Clostridia	Lachnospirales	Lachnospiraceae	Lachnospiraceae FCS020 group	NA	2.93154	-1.40827	2.87887	-0.489175	0.624718	NA	0	0	28	0	8	15	0	0	0	0	0	0
ASV_175	Firmicutes	Clostridia	Lachnospirales	Lachnospiraceae	Lachnoclostridium	NA	2.79325	-5.00289	3.03516	-1.64831	0.0992887	NA	0	38	0	0	0	0	0	0	0	0	0	0
ASV_124	Firmicutes	Clostridia	Oscillospirales	Ruminococcaceae	Incertae Sedis	NA	2.63801	-0.364193	2.42841	-0.149972	0.880787	NA	3	10	5	0	0	7	0	13	0	0	0	0
ASV_174	Firmicutes	Clostridia	Clostridia UCG-014	NA	NA	NA	0	NA	NA	NA	NA	NA	0	0	0	0	0	0	0	0	0	0	0	0
ASV_305	Firmicutes	Clostridia	Oscillospirales	Butyricicoccaceae	Butyricicoccus	NA	0.62452	2.8095	3.11732	0.901255	0.367453	NA	0	0	0	0	0	0	0	0	0	0	7	0
ASV_118	Proteobacteria	Gammaproteobacteria	Enterobacterales	Enterobacteriaceae	Escherichia-Shigella	NA	0	NA	NA	NA	NA	NA	0	0	0	0	0	0	0	0	0	0	0	0
ASV_352	Firmicutes	Clostridia	Lachnospirales	Lachnospiraceae	NA	NA	0.282034	-1.72555	3.11141	-0.554589	0.579176	NA	0	0	5	0	0	0	0	0	0	0	0	0
ASV_140	Actinobacteriota	Coriobacteriia	Coriobacteriales	Atopobiaceae	Coriobacteriaceae UCG-002	NA	0	NA	NA	NA	NA	NA	0	0	0	0	0	0	0	0	0	0	0	0
ASV_203	Firmicutes	Bacilli	Erysipelotrichales	Erysipelatoclostridiaceae	Erysipelatoclostridium	NA	0.446085	2.34448	3.13545	0.747733	0.454621	NA	0	0	0	0	0	0	0	0	0	0	5	0
ASV_173	Firmicutes	Clostridia	Lachnospirales	Lachnospiraceae	Lachnospiraceae UCG-004	NA	0	NA	NA	NA	NA	NA	0	0	0	0	0	0	0	0	0	0	0	0
ASV_196	Actinobacteriota	Coriobacteriia	Coriobacteriales	Eggerthellaceae	Enterorhabdus	NA	0.886898	1.07044	3.0796	0.347591	0.728148	NA	0	0	0	0	5	10	0	0	0	0	0	0
ASV_508	Firmicutes	Clostridia	Lachnospirales	Lachnospiraceae	A2	NA	0.208087	1.26746	3.16075	0.401001	0.688419	NA	0	0	0	0	0	0	0	0	0	2	0	0
ASV_448	Firmicutes	Clostridia	Clostridia vadinBB60 group	NA	NA	NA	0.258048	-1.54673	3.12149	-0.495511	0.62024	NA	3	0	0	0	0	0	0	0	0	0	0	0
ASV_527	Firmicutes	Clostridia	Lachnospirales	Lachnospiraceae	Roseburia	NA	0.211072	-0.819078	3.15066	-0.25997	0.794887	NA	0	0	0	2	0	0	0	0	0	0	0	0
ASV_444	Firmicutes	Clostridia	Lachnospirales	Lachnospiraceae	NA	NA	0	NA	NA	NA	NA	NA	0	0	0	0	0	0	0	0	0	0	0	0
ASV_306	Firmicutes	Clostridia	Lachnospirales	Lachnospiraceae	NA	NA	0.670225	2.90328	3.11409	0.932304	0.351179	NA	0	0	0	0	0	0	0	0	0	0	0	7
ASV_307	Firmicutes	Clostridia	Lachnospirales	Lachnospiraceae	Blautia	NA	0	NA	NA	NA	NA	NA	0	0	0	0	0	0	0	0	0	0	0	0
ASV_121	Firmicutes	Bacilli	Lactobacillales	Streptococcaceae	Streptococcus	NA	0.432286	1.77062	3.15458	0.561285	0.574603	NA	0	0	0	0	0	0	3	0	0	0	0	0
ASV_311	Firmicutes	Clostridia	Lachnospirales	Lachnospiraceae	Roseburia	NA	0.394848	-2.20313	3.08777	-0.713501	0.475536	NA	0	0	7	0	0	0	0	0	0	0	0	0
ASV_454	Bacteroidota	Bacteroidia	Bacteroidales	Bacteroidaceae	Bacteroides	NA	0.316609	-1.80352	3.10702	-0.580468	0.561599	NA	0	0	0	3	0	0	0	0	0	0	0	0
ASV_176	Firmicutes	Clostridia	Lachnospirales	Lachnospiraceae	GCA-900066575	NA	0	NA	NA	NA	NA	NA	0	0	0	0	0	0	0	0	0	0	0	0
ASV_428	Bacteroidota	Bacteroidia	Bacteroidales	Muribaculaceae	NA	NA	0.31213	1.77062	3.15458	0.561285	0.574603	NA	0	0	0	0	0	0	0	0	0	3	0	0
ASV_217	Bacteroidota	Bacteroidia	Bacteroidales	Bacteroidaceae	Bacteroides	NA	1.58304	-4.17156	3.04212	-1.37127	0.170292	NA	0	0	0	15	0	0	0	0	0	0	0	0
ASV_277	Firmicutes	Clostridia	Oscillospirales	Ruminococcaceae	NA	NA	0	NA	NA	NA	NA	NA	0	0	0	0	0	0	0	0	0	0	0	0
ASV_276	Firmicutes	Bacilli	RF39	NA	NA	NA	0.344081	2.06195	3.14655	0.655304	0.512272	NA	0	0	0	0	0	0	0	5	0	0	0	0
ASV_184	Firmicutes	Clostridia	Lachnospirales	Lachnospiraceae	NA	NA	1.15944	3.67936	3.09391	1.18923	0.234351	NA	0	0	0	0	0	0	0	0	10	0	0	0
ASV_179	Firmicutes	Clostridia	Oscillospirales	Ruminococcaceae	Incertae Sedis	NA	0	NA	NA	NA	NA	NA	0	0	0	0	0	0	0	0	0	0	0	0
ASV_436	Firmicutes	Clostridia	Oscillospirales	Oscillospiraceae	NA	NA	0	NA	NA	NA	NA	NA	0	0	0	0	0	0	0	0	0	0	0	0
ASV_380	Bacteroidota	Bacteroidia	Bacteroidales	Bacteroidaceae	Bacteroides	NA	0	NA	NA	NA	NA	NA	0	0	0	0	0	0	0	0	0	0	0	0
ASV_120	Firmicutes	Clostridia	Oscillospirales	Oscillospiraceae	Intestinimonas	NA	0	0	0	0	1	NA	0	0	0	0	0	0	0	0	0	62	0	0
ASV_192	Firmicutes	Clostridia	Peptococcales	Peptococcaceae	NA	NA	0.922529	-3.3975	3.05334	-1.11272	0.26583	NA	0	0	7	5	0	0	0	0	0	0	0	0
ASV_244	Firmicutes	Clostridia	Lachnospirales	Lachnospiraceae	Acetatifactor	NA	1.14121	-0.492863	3.0293	-0.162699	0.870755	NA	0	0	0	0	13	0	0	0	0	0	0	6
ASV_161	Firmicutes	Clostridia	Oscillospirales	Ruminococcaceae	NA	NA	2.52144	4.80265	3.07846	1.56008	0.11874	NA	0	0	0	0	0	0	11	0	0	9	0	0
ASV_225	Firmicutes	Clostridia	Lachnospirales	Lachnospiraceae	Marvinbryantia	NA	0	NA	NA	NA	NA	NA	0	0	0	0	0	0	0	0	0	0	0	0
ASV_518	Firmicutes	Clostridia	Oscillospirales	Oscillospiraceae	NA	NA	0	NA	NA	NA	NA	NA	0	0	0	0	0	0	0	0	0	0	0	0
ASV_437	Firmicutes	Clostridia	Oscillospirales	Oscillospiraceae	NK4A214 group	NA	0	NA	NA	NA	NA	NA	0	0	0	0	0	0	0	0	0	0	0	0
ASV_151	Firmicutes	Clostridia	Lachnospirales	Lachnospiraceae	Tuzzerella	NA	0	0	0	0	1	NA	0	0	0	0	0	0	0	0	0	0	0	40
ASV_382	Firmicutes	Clostridia	Lachnospirales	Lachnospiraceae	Roseburia	NA	0	NA	NA	NA	NA	NA	0	0	0	0	0	0	0	0	0	0	0	0
ASV_425	Firmicutes	Clostridia	Lachnospirales	Lachnospiraceae	NA	NA	0.200677	1.58414	3.15757	0.501697	0.615881	NA	0	0	0	0	0	3	0	0	0	0	0	0
ASV_226	Firmicutes	Clostridia	Lachnospirales	Lachnospiraceae	GCA-900066575	NA	0.511612	-0.699402	3.10042	-0.225583	0.821526	NA	0	0	0	0	7	0	0	3	0	0	0	0
ASV_133	Firmicutes	Clostridia	Lachnospirales	Lachnospiraceae	Lachnoclostridium	NA	2.33776	-4.75077	2.7378	-1.73525	0.0826963	NA	5	0	23	0	14	0	0	0	0	0	0	0
ASV_229	Firmicutes	Clostridia	Oscillospirales	Oscillospiraceae	Intestinimonas	NA	0.294026	-1.75306	3.10984	-0.563716	0.572948	NA	0	4	0	0	0	0	0	0	0	0	0	0
ASV_150	Firmicutes	Clostridia	Clostridia vadinBB60 group	NA	NA	NA	2.73878	-1.08905	2.45541	-0.44353	0.657383	NA	0	5	0	0	29	0	5	0	0	2	2	0
ASV_74	Actinobacteriota	Coriobacteriia	Coriobacteriales	Atopobiaceae	Coriobacteriaceae UCG-002	NA	0	0	0	0	1	NA	0	0	0	0	0	88	0	0	0	0	0	0
ASV_353	Firmicutes	Clostridia	Lachnospirales	Lachnospiraceae	NA	NA	0.527681	-2.563	3.07434	-0.833674	0.404465	NA	0	0	0	5	0	0	0	0	0	0	0	0
ASV_309	Bacteroidota	Bacteroidia	Bacteroidales	Bacteroidaceae	Bacteroides	NA	0	NA	NA	NA	NA	NA	0	0	0	0	0	0	0	0	0	0	0	0
ASV_351	Firmicutes	Clostridia	Lachnospirales	Lachnospiraceae	NA	NA	0	NA	NA	NA	NA	NA	0	0	0	0	0	0	0	0	0	0	0	0
ASV_230	Firmicutes	Clostridia	Lachnospirales	Lachnospiraceae	NA	NA	0	NA	NA	NA	NA	NA	0	0	0	0	0	0	0	0	0	0	0	0
ASV_108	Firmicutes	Clostridia	Lachnospirales	Lachnospiraceae	GCA-900066575	NA	1.27155	0.419061	2.96069	0.141542	0.887442	NA	0	0	0	0	10	0	0	0	0	0	4	5
ASV_210	Bacteroidota	Bacteroidia	Bacteroidales	Bacteroidaceae	Bacteroides	NA	0	NA	NA	NA	NA	NA	0	0	0	0	0	0	0	0	0	0	0	0
ASV_264	Firmicutes	Clostridia	Lachnospirales	Lachnospiraceae	Lachnospiraceae FCS020 group	NA	1.11821	-3.67535	3.04861	-1.20558	0.22798	NA	13	0	0	0	0	0	0	0	0	0	0	0
ASV_202	Firmicutes	Clostridia	Oscillospirales	Ruminococcaceae	[Eubacterium] siraeum group	NA	0.564068	-2.7114	3.06969	-0.883282	0.377084	NA	0	0	10	0	0	0	0	0	0	0	0	0
ASV_381	Firmicutes	Bacilli	Lactobacillales	Streptococcaceae	NA	NA	0	NA	NA	NA	NA	NA	0	0	0	0	0	0	0	0	0	0	0	0
ASV_207	Firmicutes	Clostridia	Lachnospirales	Lachnospiraceae	A2	NA	0.225627	-1.43642	3.12693	-0.459369	0.645969	NA	0	0	4	0	0	0	0	0	0	0	0	0
ASV_155	Firmicutes	Clostridia	Lachnospirales	Lachnospiraceae	GCA-900066575	NA	1.5344	0.847537	2.96202	0.286134	0.774775	NA	0	6	0	0	0	4	0	12	0	0	0	0
ASV_114	Firmicutes	Clostridia	Oscillospirales	Ruminococcaceae	Incertae Sedis	NA	3.07145	-5.13925	2.98147	-1.72373	0.084757	NA	0	0	32	12	0	0	0	0	0	0	0	0
ASV_308	Firmicutes	Clostridia	Lachnospirales	Lachnospiraceae	Lachnoclostridium	NA	0	NA	NA	NA	NA	NA	0	0	0	0	0	0	0	0	0	0	0	0
ASV_212	Firmicutes	Clostridia	Christensenellales	Christensenellaceae	NA	NA	1.2458	-3.84059	2.53502	-1.51501	0.129769	NA	4	7	3	0	5	0	0	0	0	0	0	0
ASV_350	Firmicutes	Clostridia	Peptostreptococcales-Tissierellales	Anaerovoracaceae	[Eubacterium] nodatum group	NA	0	NA	NA	NA	NA	NA	0	0	0	0	0	0	0	0	0	0	0	0
ASV_242	Firmicutes	Clostridia	Clostridia UCG-014	NA	NA	NA	0	NA	NA	NA	NA	NA	0	0	0	0	0	0	0	0	0	0	0	0
ASV_254	Firmicutes	Clostridia	Lachnospirales	Lachnospiraceae	Lachnospiraceae NK4A136 group	NA	0.741111	-3.1114	3.05925	-1.01705	0.30913	NA	0	0	0	0	17	0	0	0	0	0	0	0
ASV_507	Firmicutes	Clostridia	Christensenellales	Christensenellaceae	NA	NA	0.208087	1.26746	3.16075	0.401001	0.688419	NA	0	0	0	0	0	0	0	0	0	2	0	0
ASV_178	Firmicutes	Clostridia	Lachnospirales	Lachnospiraceae	Lachnospiraceae FCS020 group	NA	1.51819	-1.15155	2.66976	-0.43133	0.666228	NA	0	0	8	0	11	0	0	4	0	3	0	0
ASV_441	Firmicutes	Clostridia	Lachnospirales	Lachnospiraceae	A2	NA	0	NA	NA	NA	NA	NA	0	0	0	0	0	0	0	0	0	0	0	0
ASV_104	Firmicutes	Clostridia	Lachnospirales	Lachnospiraceae	Lachnoclostridium	NA	0	NA	NA	NA	NA	NA	0	0	0	0	0	0	0	0	0	0	0	0
ASV_516	Firmicutes	Clostridia	Clostridiales	Clostridiaceae	Clostridium sensu stricto 1	NA	0	NA	NA	NA	NA	NA	0	0	0	0	0	0	0	0	0	0	0	0
ASV_167	Actinobacteriota	Coriobacteriia	Coriobacteriales	Eggerthellaceae	Parvibacter	NA	0.756978	3.10634	3.10774	0.999549	0.317529	NA	0	0	0	0	0	0	0	11	0	0	0	0
ASV_186	Firmicutes	Clostridia	Peptostreptococcales-Tissierellales	Anaerovoracaceae	[Eubacterium] brachy group	NA	0.282034	-1.72555	3.11141	-0.554589	0.579176	NA	0	0	5	0	0	0	0	0	0	0	0	0
ASV_347	Firmicutes	Clostridia	Peptococcales	Peptococcaceae	NA	NA	0.478732	2.42589	3.13235	0.774463	0.438657	NA	0	0	0	0	0	0	0	0	0	0	0	5
ASV_169	Firmicutes	Clostridia	Lachnospirales	Lachnospiraceae	NA	NA	1.27494	0.9826	3.03542	0.323712	0.746156	NA	0	0	6	0	0	14	0	0	0	0	0	0
ASV_440	Firmicutes	Clostridia	Lachnospirales	Lachnospiraceae	NA	NA	0	NA	NA	NA	NA	NA	0	0	0	0	0	0	0	0	0	0	0	0
ASV_194	Firmicutes	Clostridia	Lachnospirales	Lachnospiraceae	Blautia	NA	0.225627	-1.43642	3.12693	-0.459369	0.645969	NA	0	0	4	0	0	0	0	0	0	0	0	0
ASV_433	Firmicutes	Clostridia	Lachnospirales	Lachnospiraceae	NA	NA	0	NA	NA	NA	NA	NA	0	0	0	0	0	0	0	0	0	0	0	0
ASV_522	Firmicutes	Clostridia	Oscillospirales	Ruminococcaceae	NA	NA	0	NA	NA	NA	NA	NA	0	0	0	0	0	0	0	0	0	0	0	0
ASV_213	Actinobacteriota	Coriobacteriia	Coriobacteriales	Eggerthellaceae	Enterorhabdus	NA	0.502554	-2.53832	3.07516	-0.825427	0.409129	NA	0	3	5	0	0	0	0	0	0	0	0	0
ASV_526	Firmicutes	Clostridia	Peptostreptococcales-Tissierellales	Anaerovoracaceae	[Eubacterium] brachy group	NA	0.112814	-0.755858	3.15263	-0.239755	0.81052	NA	0	0	2	0	0	0	0	0	0	0	0	0
ASV_223	Firmicutes	Clostridia	Monoglobales	Monoglobaceae	Monoglobus	NA	0.777664	-3.15921	3.05818	-1.03304	0.301587	NA	6	0	0	0	6	0	0	0	0	0	0	0
ASV_97	Firmicutes	Clostridia	Lachnospirales	Lachnospiraceae	NA	NA	0	NA	NA	NA	NA	NA	0	0	0	0	0	0	0	0	0	0	0	0
ASV_190	Bacteroidota	Bacteroidia	Bacteroidales	Muribaculaceae	NA	NA	0	NA	NA	NA	NA	NA	0	0	0	0	0	0	0	0	0	0	0	0
ASV_182	Firmicutes	Clostridia	Oscillospirales	Oscillospiraceae	Intestinimonas	NA	1.08987	-3.66084	3.04884	-1.20073	0.229855	NA	0	0	0	0	25	0	0	0	0	0	0	0

## Sheet: SFA vs MUFA colon
ASV	Phylum	Class	Order	Family	Genus	Species	Base mean	Log2(fold-change)	lfcSE	Stat	P-value	Padj	SFA_1	SFA_2	SFA_3	SFA_4	SFA_5	MUFA_1	MUFA_2	MUFA_3	MUFA_4	MUFA_5	MUFA_6	MUFA_7
ASV_8	Firmicutes	Bacilli	Erysipelotrichales	Erysipelotrichaceae	Turicibacter	NA	395.128	12.2243	1.18563	10.3104	6.32148e-25	8.78685e-23	1770	125	1491	311	1803	0	0	0	0	0	0	0
ASV_20	Firmicutes	Clostridia	Lachnospirales	Lachnospiraceae	NA	NA	49.6638	9.23309	1.17801	7.83787	4.5827e-15	3.18498e-13	55	158	125	78	353	0	0	0	0	0	0	0
ASV_30	Firmicutes	Clostridia	Lachnospirales	Lachnospiraceae	NA	NA	42.0344	-8.76424	1.20951	-7.24608	4.29001e-13	1.49078e-11	0	0	0	0	0	50	46	31	160	97	64	67
ASV_111	Actinobacteriota	Actinobacteria	Bifidobacteriales	Bifidobacteriaceae	Bifidobacterium	NA	7.4635	21.9754	3.02982	7.25306	4.07468e-13	1.49078e-11	0	0	0	0	173	0	0	0	0	0	0	0
ASV_147	Firmicutes	Clostridia	Clostridia vadinBB60 group	NA	NA	NA	12.9846	-21.1861	3.06779	-6.90599	4.98559e-12	1.38599e-10	0	0	0	0	0	161	11	0	0	0	0	0
ASV_40	Firmicutes	Clostridia	Lachnospirales	Lachnospiraceae	NA	NA	27.2867	-8.13984	1.29182	-6.30106	2.95619e-10	6.8485e-09	0	0	0	0	0	62	16	31	66	59	22	58
ASV_24	Firmicutes	Clostridia	Lachnospirales	Lachnospiraceae	NA	NA	30.4655	-8.30504	1.54632	-5.37085	7.83658e-08	1.55612e-06	0	0	0	0	0	26	10	0	475	9	43	56
ASV_28	Firmicutes	Clostridia	Clostridiales	Clostridiaceae	Clostridium sensu stricto 1	NA	159.477	7.0337	1.40609	5.00231	5.6647e-07	9.84242e-06	611	133	461	413	261	0	0	0	0	0	9	8
ASV_94	Firmicutes	Clostridia	Lachnospirales	Lachnospiraceae	NA	NA	11.1751	7.07817	1.5525	4.5592	5.13479e-06	7.27334e-05	18	40	20	36	24	0	0	0	0	0	0	0
ASV_126	Firmicutes	Bacilli	Acholeplasmatales	Acholeplasmataceae	Anaeroplasma	NA	12.3578	7.22361	1.58578	4.55524	5.23262e-06	7.27334e-05	21	75	13	30	8	0	0	0	0	0	0	0
ASV_85	Firmicutes	Clostridia	Lachnospirales	Lachnospiraceae	NA	NA	9.47336	6.84116	1.59413	4.29146	1.77501e-05	0.000224297	21	31	22	19	34	0	0	0	0	0	0	0
ASV_2	Firmicutes	Bacilli	Lactobacillales	Lactobacillaceae	Lactobacillus	NA	195.428	-4.47955	1.30355	-3.43642	0.000589461	0.00682792	38	0	22	8	0	1203	28	144	525	12	37	513
ASV_81	Firmicutes	Clostridia	Oscillospirales	Ruminococcaceae	NA	NA	8.6647	-6.48895	1.90696	-3.40277	0.000667075	0.00713257	0	0	0	0	0	14	0	0	22	22	35	15
ASV_38	Firmicutes	Clostridia	Lachnospirales	Lachnospiraceae	Lachnospiraceae NK4A136 group	NA	35.4169	-3.73413	1.11963	-3.33514	0.000852561	0.00846471	9	0	14	0	0	46	22	14	68	85	127	29
ASV_79	Firmicutes	Clostridia	Lachnospirales	Lachnospiraceae	Lachnoclostridium	NA	6.28801	-6.02828	1.85434	-3.2509	0.00115039	0.0106603	0	0	0	0	0	15	8	0	32	20	3	9
ASV_76	Firmicutes	Bacilli	Erysipelotrichales	Erysipelatoclostridiaceae	Erysipelatoclostridium	NA	6.62347	6.32296	2.04121	3.09765	0.0019506	0.0169458	20	0	14	26	20	0	0	0	0	0	0	0
ASV_57	Firmicutes	Clostridia	Oscillospirales	Ruminococcaceae	Anaerotruncus	NA	34.2408	-3.04938	1.02681	-2.96977	0.00298025	0.024368	4	12	10	7	0	189	23	10	98	92	11	5
ASV_58	Firmicutes	Clostridia	Lachnospirales	Lachnospiraceae	Lachnospiraceae UCG-006	NA	12.9843	-3.99628	1.36115	-2.93596	0.00332516	0.0256776	6	0	0	0	0	40	7	5	51	23	25	15
ASV_105	Firmicutes	Clostridia	Clostridiales	Clostridiaceae	Clostridium sensu stricto 1	NA	35.1284	8.73232	3.02696	2.88485	0.00391603	0.0286488	173	0	83	114	0	0	0	0	0	0	0	0
ASV_95	Firmicutes	Clostridia	Oscillospirales	Ruminococcaceae	NA	NA	5.49044	6.05569	2.11905	2.85774	0.00426671	0.0296536	0	19	25	13	22	0	0	0	0	0	0	0
ASV_157	Firmicutes	Clostridia	Oscillospirales	Ruminococcaceae	Harryflintia	NA	4.71745	-5.60372	2.01877	-2.77582	0.00550634	0.0340627	0	0	0	0	0	9	10	5	6	17	0	2
ASV_37	Firmicutes	Clostridia	Lachnospirales	Lachnospiraceae	Lachnospiraceae NK4A136 group	NA	21.1199	-3.26944	1.18106	-2.76822	0.00563627	0.0340627	0	10	0	0	15	100	19	23	37	28	6	19
ASV_62	Firmicutes	Clostridia	Lachnospirales	Lachnospiraceae	Lachnospiraceae UCG-006	NA	26.2775	-2.98291	1.06678	-2.79619	0.00517089	0.0340627	0	0	8	7	20	23	18	5	47	115	44	29
ASV_71	Firmicutes	Bacilli	Erysipelotrichales	Erysipelotrichaceae	Turicibacter	NA	23.9334	8.17918	3.02732	2.70179	0.00689677	0.0399438	101	0	106	0	161	0	0	0	0	0	0	0
ASV_49	Firmicutes	Clostridia	Oscillospirales	Oscillospiraceae	NA	NA	21.8042	8.04522	3.02743	2.65744	0.00787364	0.0437774	35	0	74	0	312	0	0	0	0	0	0	0
ASV_54	Firmicutes	Clostridia	Lachnospirales	Lachnospiraceae	NA	NA	22.9702	-2.66221	1.02833	-2.58888	0.00962899	0.0514781	7	9	7	0	11	41	19	0	113	38	36	42
ASV_89	Firmicutes	Clostridia	Lachnospirales	Lachnospiraceae	Lachnoclostridium	NA	4.91486	5.89214	2.47949	2.37635	0.0174848	0.0900143	27	0	14	12	0	0	0	0	0	0	0	0
ASV_163	Firmicutes	Clostridia	Clostridiales	Clostridiaceae	Clostridium sensu stricto 1	NA	10.918	7.04642	3.02867	2.32657	0.0199882	0.099227	63	0	71	0	0	0	0	0	0	0	0	0
ASV_7	Firmicutes	Clostridia	Peptostreptococcales-Tissierellales	Peptostreptococcaceae	Romboutsia	ilealis	130.809	1.46529	0.660777	2.21752	0.0265876	0.127437	226	362	168	162	176	63	31	77	175	18	28	123
ASV_119	Firmicutes	Clostridia	Lachnospirales	Lachnospiraceae	Lachnoclostridium	NA	6.14861	6.21856	2.84254	2.18767	0.0286934	0.128657	0	47	0	12	28	0	0	0	0	0	0	0
ASV_132	Firmicutes	Clostridia	Oscillospirales	Oscillospiraceae	NA	NA	4.00349	5.599	2.55908	2.18789	0.0286775	0.128657	14	16	21	0	0	0	0	0	0	0	0	0
ASV_70	Firmicutes	Clostridia	Lachnospirales	Lachnospiraceae	NA	NA	8.57288	-6.47262	3.06911	-2.10896	0.0349481	0.151806	0	0	0	0	0	0	0	0	61	71	0	0
ASV_165	Firmicutes	Clostridia	Clostridia vadinBB60 group	NA	NA	NA	6.43333	6.28118	3.03041	2.07271	0.0381989	0.160899	0	0	0	55	9	0	0	0	0	0	0	0
ASV_127	Firmicutes	Clostridia	Oscillospirales	Ruminococcaceae	Incertae Sedis	NA	4.21296	5.67632	2.82011	2.0128	0.0441353	0.166596	0	25	0	0	53	0	0	0	0	0	0	0
ASV_144	Firmicutes	Clostridia	Lachnospirales	Lachnospiraceae	A2	NA	7.32969	-6.24878	3.06976	-2.03559	0.0417912	0.166596	0	0	0	0	0	51	0	0	77	11	0	0
ASV_208	Firmicutes	Clostridia	Clostridiales	Clostridiaceae	Clostridium sensu stricto 1	NA	5.84064	6.14219	3.03084	2.02656	0.0427071	0.166596	59	0	0	0	0	0	0	0	0	0	0	0
ASV_12	Firmicutes	Clostridia	Peptostreptococcales-Tissierellales	Peptostreptococcaceae	Romboutsia	NA	30.3015	3.78739	1.88352	2.01081	0.0443458	0.166596	70	126	57	47	47	0	0	0	78	0	0	0
ASV_129	Firmicutes	Clostridia	Lachnospirales	Lachnospiraceae	Lachnospiraceae NK4A136 group	NA	5.46952	6.04994	3.03115	1.99593	0.0459421	0.168051	0	59	14	0	0	0	0	0	0	0	0	0
ASV_39	Firmicutes	Clostridia	Lachnospirales	Lachnospiraceae	NA	NA	58.7986	-3.60747	1.92541	-1.87361	0.0609837	0.173446	27	0	9	0	0	60	104	126	187	122	0	0
ASV_18	Firmicutes	Clostridia	Lachnospirales	Lachnospiraceae	[Eubacterium] fissicatena group	NA	14.3624	-3.83882	2.03675	-1.88478	0.0594597	0.173446	5	0	3	0	0	0	4	0	136	0	61	25
ASV_162	Firmicutes	Bacilli	Erysipelotrichales	Erysipelatoclostridiaceae	Erysipelatoclostridium	NA	3.58914	-5.2191	2.76571	-1.88707	0.0591507	0.173446	0	0	0	0	0	0	0	8	59	3	0	0
ASV_6	Firmicutes	Bacilli	Erysipelotrichales	Erysipelotrichaceae	Dubosiella	newyorkensis	276.961	1.32763	0.687109	1.93219	0.0533357	0.173446	254	225	608	327	1375	98	19	164	1000	53	216	34
ASV_179	Firmicutes	Clostridia	Oscillospirales	Ruminococcaceae	Incertae Sedis	NA	3.81419	-5.30964	2.70506	-1.96285	0.0496633	0.173446	0	0	0	0	0	21	0	0	22	17	0	0
ASV_11	Firmicutes	Clostridia	Oscillospirales	Oscillospiraceae	NA	NA	87.5243	2.94923	1.55908	1.89164	0.0585386	0.173446	122	144	276	116	463	0	0	0	19	0	77	52
ASV_151	Firmicutes	Clostridia	Lachnospirales	Lachnospiraceae	Tuzzerella	NA	5.42808	-5.81085	3.07136	-1.89195	0.0584979	0.173446	0	0	0	0	0	0	28	0	50	0	0	0
ASV_104	Firmicutes	Clostridia	Lachnospirales	Lachnospiraceae	Lachnoclostridium	NA	5.11662	-5.72696	3.07173	-1.86441	0.0622638	0.173446	0	0	0	0	0	0	23	0	60	0	0	0
ASV_82	Firmicutes	Clostridia	Lachnospirales	Lachnospiraceae	NA	NA	3.55419	5.42848	2.91304	1.86351	0.0623907	0.173446	0	35	13	0	0	0	0	0	0	0	0	0
ASV_33	Actinobacteriota	Coriobacteriia	Coriobacteriales	Eggerthellaceae	Enterorhabdus	NA	28.5389	-2.54139	1.33874	-1.89835	0.0576504	0.173446	0	14	15	0	24	33	0	16	531	7	2	12
ASV_97	Firmicutes	Clostridia	Lachnospirales	Lachnospiraceae	NA	NA	5.48539	-5.83007	3.07128	-1.89825	0.0576625	0.173446	0	0	0	0	0	0	0	0	48	42	0	0
ASV_190	Bacteroidota	Bacteroidia	Bacteroidales	Muribaculaceae	NA	NA	3.85524	-5.30498	2.76693	-1.91728	0.0552021	0.173446	0	0	0	0	0	5	0	21	5	0	0	0
ASV_32	Firmicutes	Clostridia	Lachnospirales	Lachnospiraceae	Lachnospiraceae NK4A136 group	bacterium	54.4788	2.05479	1.12556	1.82557	0.0679154	0.181543	69	126	115	86	168	100	8	0	78	30	0	0
ASV_149	Bacteroidota	Bacteroidia	Bacteroidales	Muribaculaceae	NA	NA	3.22931	-5.07392	2.77066	-1.8313	0.0670556	0.181543	0	0	0	0	0	5	0	0	46	14	0	0
ASV_177	Firmicutes	Clostridia	Monoglobales	Monoglobaceae	Monoglobus	NA	4.21	4.40275	2.43271	1.80981	0.0703247	0.184436	0	0	23	19	10	0	0	0	5	0	0	0
ASV_77	Firmicutes	Clostridia	Oscillospirales	Ruminococcaceae	NA	NA	4.13913	-5.41151	3.00725	-1.79949	0.0719417	0.185183	0	0	0	0	0	0	23	7	0	0	0	0
ASV_161	Firmicutes	Clostridia	Oscillospirales	Ruminococcaceae	NA	NA	2.8882	-4.9101	2.7919	-1.7587	0.0786291	0.198717	0	0	0	0	0	17	0	0	18	0	11	0
ASV_36	Firmicutes	Clostridia	Oscillospirales	Oscillospiraceae	NA	NA	46.579	-2.79463	1.6348	-1.70946	0.087366	0.21305	0	15	17	19	0	109	23	15	450	147	0	0
ASV_140	Actinobacteriota	Coriobacteriia	Coriobacteriales	Atopobiaceae	Coriobacteriaceae UCG-002	NA	3.65155	-5.22892	3.04963	-1.71461	0.0864173	0.21305	0	0	0	0	0	9	0	19	0	0	0	0
ASV_175	Firmicutes	Clostridia	Lachnospirales	Lachnospiraceae	Lachnoclostridium	NA	2.92821	5.14852	3.03544	1.69614	0.0898599	0.215354	0	38	0	0	0	0	0	0	0	0	0	0
ASV_55	Firmicutes	Clostridia	Oscillospirales	Oscillospiraceae	Colidextribacter	NA	2.76106	5.07103	3.03595	1.67033	0.0948547	0.219747	0	0	0	0	64	0	0	0	0	0	0	0
ASV_210	Bacteroidota	Bacteroidia	Bacteroidales	Bacteroidaceae	Bacteroides	NA	3.39137	-5.1328	3.0606	-1.67706	0.0935313	0.219747	0	0	0	0	0	0	0	0	0	20	0	15
ASV_75	Firmicutes	Clostridia	Lachnospirales	Lachnospiraceae	Roseburia	NA	9.35413	-2.83141	1.70362	-1.66199	0.0965145	0.219927	0	5	7	0	0	0	12	4	67	39	0	4
ASV_13	Proteobacteria	Gammaproteobacteria	Burkholderiales	Sutterellaceae	Parasutterella	excrementihominis	104.003	-1.56343	0.987886	-1.5826	0.113513	0.254488	128	70	12	13	0	105	24	23	110	159	335	184
ASV_15	Firmicutes	Clostridia	Lachnospirales	Lachnospiraceae	Lachnospiraceae NK4A136 group	NA	75.5672	2.47715	1.59557	1.55251	0.12054	0.265953	29	189	167	48	618	58	61	0	86	0	0	0
ASV_1	Firmicutes	Bacilli	Lactobacillales	Streptococcaceae	Lactococcus	NA	639.546	1.01088	0.65482	1.54375	0.122649	0.266379	1302	937	1570	221	1128	380	44	186	3861	325	177	181
ASV_159	Firmicutes	Clostridia	Lachnospirales	Lachnospiraceae	ASF356	NA	1.97556	4.58517	3.03984	1.50836	0.131463	0.281129	0	15	0	0	19	0	0	0	0	0	0	0
ASV_43	Firmicutes	Clostridia	Lachnospirales	Lachnospiraceae	NA	NA	32.6721	2.70013	1.81241	1.4898	0.136277	0.282724	0	133	83	67	88	5	0	0	0	0	34	21
ASV_88	Firmicutes	Clostridia	Oscillospirales	Ruminococcaceae	NA	NA	2.34886	-4.60268	3.07934	-1.4947	0.134994	0.282724	0	0	0	0	0	0	0	0	0	0	17	7
ASV_44	Firmicutes	Clostridia	Oscillospirales	Oscillospiraceae	NA	NA	24.117	-1.60657	1.09024	-1.47359	0.140592	0.285979	16	12	13	0	28	0	23	23	188	29	18	19
ASV_171	Firmicutes	Clostridia	Lachnospirales	Lachnospiraceae	ASF356	NA	1.82689	4.46582	3.04102	1.46853	0.141961	0.285979	6	16	0	0	0	0	0	0	0	0	0	0
ASV_99	Firmicutes	Clostridia	Lachnospirales	Lachnospiraceae	Roseburia	NA	9.00649	2.20729	1.51111	1.46071	0.144096	0.286134	9	24	12	19	30	2	0	0	0	0	15	5
ASV_200	Firmicutes	Clostridia	Lachnospirales	Lachnospiraceae	NA	NA	1.72784	4.38831	3.04183	1.44265	0.149118	0.291073	0	19	4	0	0	0	0	0	0	0	0	0
ASV_29	Firmicutes	Clostridia	Lachnospirales	Lachnospiraceae	Lachnospiraceae NK4A136 group	NA	64.0659	1.8613	1.29544	1.43681	0.150772	0.291073	154	58	168	61	202	0	17	51	102	44	0	0
ASV_142	Firmicutes	Clostridia	Lachnospirales	Lachnospiraceae	NA	NA	1.77855	-4.19183	2.93372	-1.42885	0.153049	0.291422	0	0	0	0	0	9	5	3	0	0	0	0
ASV_21	Firmicutes	Clostridia	Oscillospirales	[Eubacterium] coprostanoligenes group	NA	NA	190.97	-1.11496	0.798923	-1.39558	0.16284	0.305875	127	90	119	85	246	22	61	410	65	52	299	322
ASV_86	Firmicutes	Bacilli	Lactobacillales	Enterococcaceae	Enterococcus	NA	3.5363	3.14715	2.31771	1.35787	0.174506	0.323418	21	0	3	4	8	0	0	0	0	0	5	0
ASV_108	Firmicutes	Clostridia	Lachnospirales	Lachnospiraceae	GCA-900066575	NA	5.45827	-2.99499	2.40876	-1.24337	0.21373	0.390901	0	0	0	0	10	0	8	0	62	20	0	0
ASV_146	Firmicutes	Clostridia	Lachnospirales	Lachnospiraceae	[Eubacterium] xylanophilum group	NA	4.3803	2.59705	2.25829	1.15001	0.25014	0.450472	10	6	22	6	0	0	0	0	0	9	0	0
ASV_42	Firmicutes	Clostridia	Oscillospirales	Ruminococcaceae	NA	NA	9.57244	-1.69509	1.48222	-1.14362	0.252783	0.450472	0	0	0	5	27	20	9	0	31	15	14	14
ASV_96	Firmicutes	Clostridia	Lachnospirales	Lachnospiraceae	Lachnospiraceae UCG-004	NA	16.9626	-2.88893	2.5592	-1.12884	0.258965	0.455648	0	12	0	0	13	38	53	0	166	0	0	0
ASV_141	Firmicutes	Clostridia	Clostridia UCG-014	NA	NA	NA	3.64776	-2.58842	2.36911	-1.09257	0.274582	0.471196	0	5	0	0	0	0	10	0	0	6	7	7
ASV_45	Bacteroidota	Bacteroidia	Bacteroidales	Muribaculaceae	NA	NA	31.6044	2.88662	2.63383	1.09598	0.273087	0.471196	60	105	127	0	97	70	0	0	0	0	0	0
ASV_64	Firmicutes	Clostridia	Lachnospirales	Lachnospiraceae	Lachnoclostridium	NA	20.8997	-1.94106	1.80095	-1.0778	0.281124	0.474103	24	0	0	0	21	105	33	17	36	0	19	0
ASV_34	Firmicutes	Clostridia	Lachnospirales	Lachnospiraceae	NA	NA	45.4238	-1.05009	0.978293	-1.07339	0.283098	0.474103	29	47	14	20	47	0	55	22	14	46	103	82
ASV_135	Firmicutes	Clostridia	Oscillospirales	Butyricicoccaceae	UCG-009	NA	5.64334	2.24371	2.1854	1.02668	0.304571	0.498063	14	0	32	0	20	0	0	0	0	11	3	0
ASV_27	Firmicutes	Clostridia	Oscillospirales	Oscillospiraceae	Intestinimonas	NA	27.4224	1.378	1.3359	1.03151	0.302299	0.498063	42	67	40	35	48	0	0	0	110	17	44	0
ASV_133	Firmicutes	Clostridia	Lachnospirales	Lachnospiraceae	Lachnoclostridium	NA	3.24104	2.45183	2.53943	0.965502	0.334293	0.540311	5	0	23	0	14	0	0	0	18	0	0	0
ASV_31	Firmicutes	Clostridia	Lachnospirales	Lachnospiraceae	Tuzzerella	NA	32.9515	-1.42576	1.54918	-0.920327	0.357402	0.571022	10	25	22	0	59	88	0	0	145	0	52	93
ASV_14	Firmicutes	Clostridia	Oscillospirales	Oscillospiraceae	NA	NA	32.5021	1.03664	1.18753	0.872938	0.382697	0.604487	33	54	54	37	99	0	0	0	27	32	43	50
ASV_41	Firmicutes	Clostridia	Lachnospirales	Lachnospiraceae	NA	NA	28.6944	-0.634138	0.748074	-0.847694	0.396608	0.619422	18	19	35	13	48	67	11	7	57	57	23	28
ASV_114	Firmicutes	Clostridia	Oscillospirales	Ruminococcaceae	Incertae Sedis	NA	4.68589	1.91134	2.48844	0.768086	0.442436	0.683318	0	0	32	12	0	0	4	0	21	0	0	0
ASV_10	Bacteroidota	Bacteroidia	Bacteroidales	Muribaculaceae	NA	NA	158.399	0.457398	0.623152	0.734007	0.462944	0.699448	132	317	376	54	235	253	54	115	74	124	96	130
ASV_150	Firmicutes	Clostridia	Clostridia vadinBB60 group	NA	NA	NA	2.16359	2.17095	2.92468	0.742289	0.457912	0.699448	0	5	0	0	29	0	4	0	0	0	0	0
ASV_238	Firmicutes	Clostridia	Clostridia vadinBB60 group	NA	NA	NA	1.86632	-1.96753	2.76748	-0.710949	0.477116	0.713109	2	0	0	0	2	0	6	5	0	0	0	0
ASV_116	Firmicutes	Clostridia	Oscillospirales	Oscillospiraceae	NA	NA	2.47477	1.64434	2.40042	0.685023	0.49333	0.729498	3	14	0	0	8	0	0	0	6	6	0	0
ASV_84	Firmicutes	Clostridia	Lachnospirales	Lachnospiraceae	NA	NA	5.73637	-1.83252	2.89574	-0.632832	0.526843	0.770855	0	0	0	0	22	6	0	0	60	25	0	0
ASV_25	Firmicutes	Clostridia	Lachnospirales	Lachnospiraceae	Lachnoclostridium	NA	70.495	-0.64022	1.04371	-0.613409	0.539606	0.780547	70	59	0	34	161	202	70	50	230	71	24	0
ASV_61	Firmicutes	Clostridia	Oscillospirales	Oscillospiraceae	Intestinimonas	NA	19.2126	-1.1135	1.8383	-0.605723	0.544698	0.780547	0	19	32	11	0	0	0	0	237	23	20	21
ASV_92	Firmicutes	Clostridia	Lachnospirales	Lachnospiraceae	Lachnoclostridium	NA	3.57029	-1.3816	2.57959	-0.535588	0.592243	0.823218	0	10	0	0	0	0	0	0	19	11	12	0
ASV_60	Firmicutes	Clostridia	Oscillospirales	Oscillospiraceae	Intestinimonas	NA	12.2248	1.58258	2.93857	0.538553	0.590195	0.823218	0	0	29	27	80	0	0	0	0	0	41	0
ASV_56	Firmicutes	Clostridia	Lachnospirales	Lachnospiraceae	Lachnoclostridium	NA	27.7234	0.675275	1.23347	0.54746	0.584063	0.823218	55	70	12	14	38	40	24	0	104	36	0	0
ASV_65	Firmicutes	Clostridia	Oscillospirales	Oscillospiraceae	Oscillibacter	NA	9.62141	1.49812	2.94148	0.509306	0.610537	0.832007	38	35	0	0	0	0	0	0	91	0	0	0
ASV_52	Firmicutes	Clostridia	Oscillospirales	Oscillospiraceae	Oscillibacter	NA	31.1389	0.487144	0.941105	0.51763	0.604716	0.832007	31	41	75	15	64	0	21	5	79	38	50	10
ASV_100	Firmicutes	Clostridia	Lachnospirales	Lachnospiraceae	NA	NA	6.00933	-0.951831	2.01264	-0.472926	0.636266	0.847009	0	7	13	0	5	0	16	0	24	16	0	0
ASV_80	Firmicutes	Clostridia	Peptostreptococcales-Tissierellales	Anaerovoracaceae	[Eubacterium] nodatum group	NA	10.7769	-0.723812	1.57543	-0.459436	0.645921	0.847009	16	6	16	0	4	0	0	5	109	5	26	0
ASV_59	Firmicutes	Clostridia	Lachnospirales	Lachnospiraceae	A2	NA	13.5965	0.777309	1.64318	0.473051	0.636176	0.847009	17	16	40	8	24	0	22	0	0	0	34	0
ASV_124	Firmicutes	Clostridia	Oscillospirales	Ruminococcaceae	Incertae Sedis	NA	4.65082	-0.744828	1.60313	-0.464608	0.642212	0.847009	3	10	5	0	0	9	0	4	26	3	4	4
ASV_107	Firmicutes	Clostridia	Lachnospirales	Lachnospiraceae	NA	NA	4.29978	-1.24743	2.78715	-0.447566	0.654466	0.850195	0	0	15	0	0	0	18	0	27	0	0	0
ASV_160	Firmicutes	Clostridia	Lachnospirales	Lachnospiraceae	NA	NA	3.55447	0.926557	2.62216	0.353356	0.723821	0.866995	5	20	0	0	0	0	0	5	0	8	0	0
ASV_101	Firmicutes	Clostridia	Lachnospirales	Lachnospiraceae	Lachnoclostridium	NA	6.61643	-0.741704	2.16337	-0.342847	0.731714	0.866995	0	0	0	7	28	26	15	0	23	0	0	0
ASV_19	Firmicutes	Clostridia	Lachnospirales	Lachnospiraceae	GCA-900066575	NA	62.0179	0.229469	0.653238	0.35128	0.725378	0.866995	45	110	73	43	134	57	23	20	60	45	116	60
ASV_113	Firmicutes	Clostridia	Lachnospirales	Lachnospiraceae	NA	NA	5.97949	-0.761543	1.82696	-0.416836	0.676799	0.866995	10	0	12	0	0	15	6	0	14	13	7	0
ASV_172	Firmicutes	Clostridia	Clostridia UCG-014	NA	NA	NA	5.71646	1.05505	2.94962	0.35769	0.720575	0.866995	0	0	43	0	13	0	8	8	0	0	0	0
ASV_35	Firmicutes	Clostridia	Lachnospirales	Lachnospiraceae	Roseburia	NA	41.6529	0.5768	1.44995	0.397807	0.690773	0.866995	24	76	15	70	106	2	78	0	126	59	0	0
ASV_23	Firmicutes	Clostridia	Lachnospirales	Lachnospiraceae	NA	NA	75.1187	0.364679	1.08075	0.337431	0.735792	0.866995	23	159	71	9	365	92	85	56	164	75	0	0
ASV_53	Firmicutes	Clostridia	Oscillospirales	Ruminococcaceae	Incertae Sedis	NA	11.4049	0.457876	1.37933	0.331954	0.739924	0.866995	13	30	11	7	14	15	0	4	100	0	0	5
ASV_109	Firmicutes	Clostridia	Oscillospirales	Oscillospiraceae	Oscillibacter	NA	2.10909	1.04482	2.94348	0.354959	0.72262	0.866995	0	9	0	0	13	0	0	0	0	0	9	0
ASV_9	Firmicutes	Clostridia	Lachnospirales	Lachnospiraceae	NA	NA	93.3261	0.232525	0.680941	0.341476	0.732745	0.866995	95	69	200	29	268	105	23	24	552	62	36	77
ASV_47	Firmicutes	Clostridia	Lachnospirales	Lachnospiraceae	NA	NA	9.31228	0.581907	1.67895	0.346591	0.728899	0.866995	0	0	20	15	43	20	6	0	32	0	0	11
ASV_69	Firmicutes	Clostridia	Oscillospirales	Oscillospiraceae	Oscillibacter	NA	12.4409	-0.536676	1.63183	-0.328879	0.742247	0.866995	10	0	23	0	37	11	0	0	44	14	50	0
ASV_78	Firmicutes	Clostridia	Peptococcales	Peptococcaceae	NA	NA	13.4942	-0.290829	1.06376	-0.273397	0.784548	0.872417	8	11	5	16	29	0	10	5	35	8	26	19
ASV_16	Firmicutes	Clostridia	Lachnospirales	Lachnospiraceae	Lachnospiraceae NK4A136 group	NA	52.4815	0.290737	1.00743	0.288591	0.772894	0.872417	55	61	8	43	209	58	85	43	20	0	46	8
ASV_166	Firmicutes	Clostridia	Oscillospirales	Oscillospiraceae	NK4A214 group	NA	3.07184	0.745584	2.38281	0.312901	0.754356	0.872417	10	0	0	0	16	0	0	0	11	0	4	6
ASV_117	Firmicutes	Clostridia	Oscillospirales	UCG-010	NA	NA	9.39494	0.76312	2.5735	0.296531	0.766825	0.872417	7	0	21	12	40	0	0	27	0	0	0	0
ASV_72	Firmicutes	Clostridia	Oscillospirales	Oscillospiraceae	UCG-005	NA	25.1373	0.320728	1.16605	0.275054	0.783274	0.872417	23	7	34	37	62	0	10	49	31	0	17	15
ASV_22	Firmicutes	Clostridia	Oscillospirales	Oscillospiraceae	Colidextribacter	NA	73.6475	0.247979	0.854455	0.29022	0.771648	0.872417	72	119	122	18	173	0	35	50	253	70	83	41
ASV_17	Firmicutes	Clostridia	Lachnospirales	Lachnospiraceae	NA	NA	47.8088	0.622547	2.46195	0.252868	0.800371	0.882948	0	85	66	34	241	0	0	0	0	0	147	84
ASV_5	Firmicutes	Clostridia	Lachnospirales	Lachnospiraceae	NA	NA	355.742	0.129029	0.609914	0.211552	0.832456	0.888441	479	508	579	225	154	834	159	32	732	444	273	211
ASV_4	Bacteroidota	Bacteroidia	Bacteroidales	Bacteroidaceae	Bacteroides	NA	735.691	0.132521	0.561687	0.235935	0.813483	0.888441	522	786	1288	1060	218	494	455	488	642	1259	543	493
ASV_138	Firmicutes	Clostridia	Lachnospirales	Lachnospiraceae	Lachnospiraceae FCS020 group	NA	4.37692	0.473467	2.30133	0.205736	0.836997	0.888441	0	0	28	0	8	8	0	0	30	0	6	0
ASV_66	Firmicutes	Clostridia	Oscillospirales	Oscillospiraceae	Intestinimonas	NA	6.30845	-0.672322	2.94846	-0.228025	0.819627	0.888441	8	0	0	0	27	0	0	4	107	0	0	0
ASV_50	Firmicutes	Clostridia	Oscillospirales	Oscillospiraceae	Oscillibacter	NA	23.4659	-0.289072	1.40778	-0.205338	0.837308	0.888441	0	0	49	12	95	0	11	0	93	28	49	28
ASV_125	Firmicutes	Bacilli	RF39	NA	NA	NA	8.20818	-0.335827	1.78115	-0.188545	0.850449	0.895549	5	0	16	5	20	0	0	0	5	0	28	23
ASV_110	Firmicutes	Clostridia	Lachnospirales	Lachnospiraceae	NA	NA	12.557	0.5092	2.9363	0.173415	0.862325	0.901227	22	0	63	0	0	0	0	0	0	57	11	0
ASV_63	Firmicutes	Clostridia	Lachnospirales	Lachnospiraceae	NA	NA	8.61791	-0.29009	1.77327	-0.16359	0.870054	0.901997	0	0	42	0	9	6	0	12	5	21	0	10
ASV_46	Firmicutes	Clostridia	Oscillospirales	Oscillospiraceae	Colidextribacter	NA	19.966	-0.228199	1.46289	-0.155991	0.87604	0.901997	11	0	27	10	83	0	15	0	23	0	75	24
ASV_83	Actinobacteriota	Coriobacteriia	Coriobacteriales	Eggerthellaceae	Parvibacter	NA	4.29014	0.309131	2.31291	0.133655	0.893676	0.913389	4	0	11	0	21	0	0	0	47	0	0	6
ASV_102	Firmicutes	Clostridia	Oscillospirales	Oscillospiraceae	Colidextribacter	NA	5.52289	-0.245297	2.94976	-0.0831584	0.933726	0.933726	0	27	0	0	0	0	0	0	28	0	26	0
ASV_51	Firmicutes	Clostridia	Oscillospirales	Oscillospiraceae	NA	NA	11.7168	0.127581	1.48094	0.0861486	0.931348	0.933726	8	23	18	0	32	30	7	11	51	0	0	0
ASV_87	Firmicutes	Clostridia	Oscillospirales	Oscillospiraceae	Colidextribacter	NA	14.929	0.102695	1.14865	0.0894053	0.92876	0.933726	27	8	13	8	34	0	14	0	49	12	19	19
ASV_452	Firmicutes	Clostridia	Lachnospirales	Lachnospiraceae	NA	NA	0.197806	1.38468	3.1378	0.441291	0.659002	NA	0	0	3	0	0	0	0	0	0	0	0	0
ASV_521	Firmicutes	Clostridia	Peptostreptococcales-Tissierellales	Anaerovoracaceae	[Eubacterium] brachy group	NA	0.189939	-1.19115	3.15435	-0.377622	0.705711	NA	0	0	0	0	0	0	0	0	0	0	2	0
ASV_271	Firmicutes	Bacilli	Lactobacillales	Lactobacillaceae	Lactobacillus	NA	0.474558	2.56427	3.081	0.832285	0.405248	NA	0	0	0	0	11	0	0	0	0	0	0	0
ASV_329	Firmicutes	Clostridia	Oscillospirales	Ruminococcaceae	NA	NA	0.25885	1.72142	3.1232	0.551171	0.581517	NA	0	0	0	0	6	0	0	0	0	0	0	0
ASV_181	Firmicutes	Clostridia	Lachnospirales	Lachnospiraceae	Acetatifactor	muris	0.923097	3.49075	3.05523	1.14255	0.253225	NA	0	0	14	0	0	0	0	0	0	0	0	0
ASV_263	Firmicutes	Clostridia	Lachnospirales	Lachnospiraceae	NA	NA	1.28692	3.95286	3.04731	1.29716	0.194576	NA	13	0	0	0	0	0	0	0	0	0	0	0
ASV_302	Firmicutes	Clostridia	Clostridia vadinBB60 group	NA	NA	NA	0.129425	1.02873	3.15029	0.326552	0.744007	NA	0	0	0	0	3	0	0	0	0	0	0	0
ASV_377	Firmicutes	Clostridia	Clostridia UCG-014	NA	NA	NA	0	NA	NA	NA	NA	NA	0	0	0	0	0	0	0	0	0	0	0	0
ASV_247	Firmicutes	Clostridia	Lachnospirales	Lachnospiraceae	NA	NA	0.462348	2.487	3.08397	0.806429	0.419996	NA	0	6	0	0	0	0	0	0	0	0	0	0
ASV_524	Firmicutes	Clostridia	Lachnospirales	Lachnospiraceae	[Eubacterium] ventriosum group	NA	0.197988	1.00678	3.15096	0.319516	0.749336	NA	2	0	0	0	0	0	0	0	0	0	0	0
ASV_279	Bacteroidota	Bacteroidia	Bacteroidales	Bacteroidaceae	Bacteroides	NA	0.659355	3.0083	3.06663	0.980978	0.326604	NA	0	0	10	0	0	0	0	0	0	0	0	0
ASV_219	Firmicutes	Clostridia	Lachnospirales	Lachnospiraceae	NA	NA	0.791226	3.26961	3.05999	1.0685	0.285293	NA	0	0	12	0	0	0	0	0	0	0	0	0
ASV_447	Firmicutes	Clostridia	Clostridia vadinBB60 group	NA	NA	NA	0.296982	1.80842	3.11786	0.580019	0.561902	NA	3	0	0	0	0	0	0	0	0	0	0	0
ASV_514	Firmicutes	Clostridia	Lachnospirales	Lachnospiraceae	NA	NA	0.263599	-1.19115	3.15435	-0.377622	0.705711	NA	0	0	0	0	0	0	2	0	0	0	0	0
ASV_193	Firmicutes	Clostridia	Lachnospirales	Lachnospiraceae	NA	NA	0.527484	2.68888	3.07653	0.874	0.382118	NA	0	0	8	0	0	0	0	0	0	0	0	0
ASV_443	Firmicutes	Clostridia	Lachnospirales	Lachnospiraceae	NA	NA	0.314731	-1.71442	3.14895	-0.544441	0.586138	NA	0	0	0	0	0	0	0	0	0	0	0	3
ASV_445	Firmicutes	Clostridia	Peptostreptococcales-Tissierellales	Anaerovoracaceae	[Eubacterium] nodatum group	NA	0.314731	-1.71442	3.14895	-0.544441	0.586138	NA	0	0	0	0	0	0	0	0	0	0	0	3
ASV_303	Firmicutes	Clostridia	Lachnospirales	Lachnospiraceae	XBB1006	NA	0.0695079	-0.909939	3.15611	-0.28831	0.77311	NA	0	0	0	0	0	0	0	0	2	0	0	0
ASV_439	Firmicutes	Clostridia	Lachnospirales	Lachnospiraceae	NA	NA	0.272657	-1.71442	3.14895	-0.544441	0.586138	NA	0	0	0	0	0	0	0	0	0	3	0	0
ASV_180	Firmicutes	Clostridia	Peptostreptococcales-Tissierellales	Anaerovoracaceae	Anaerovorax	NA	1.16332	3.81296	2.86967	1.32871	0.183943	NA	0	0	8	5	2	0	0	0	0	0	0	0
ASV_189	Firmicutes	Bacilli	Erysipelotrichales	Erysipelatoclostridiaceae	Candidatus Stoquefichus	NA	0	NA	NA	NA	NA	NA	0	0	0	0	0	0	0	0	0	0	0	0
ASV_456	Firmicutes	Clostridia	Lachnospirales	Lachnospiraceae	NA	NA	0.129425	1.02873	3.15029	0.326552	0.744007	NA	0	0	0	0	3	0	0	0	0	0	0	0
ASV_262	Actinobacteriota	Actinobacteria	Corynebacteriales	Corynebacteriaceae	Corynebacterium	NA	0	NA	NA	NA	NA	NA	0	0	0	0	0	0	0	0	0	0	0	0
ASV_199	Firmicutes	Clostridia	Lachnospirales	Lachnospiraceae	NA	NA	0.890946	3.41833	3.05671	1.1183	0.263437	NA	9	0	0	0	0	0	0	0	0	0	0	0
ASV_528	Firmicutes	Clostridia	Lachnospirales	Lachnospiraceae	Marvinbryantia	NA	0.0862832	0.736544	3.1549	0.23346	0.815404	NA	0	0	0	0	2	0	0	0	0	0	0	0
ASV_451	Firmicutes	Clostridia	Lachnospirales	Lachnospiraceae	ASF356	NA	0.197806	1.38468	3.1378	0.441291	0.659002	NA	0	0	3	0	0	0	0	0	0	0	0	0
ASV_438	Firmicutes	Clostridia	Lachnospirales	Lachnospiraceae	Tuzzerella	NA	0.272657	-1.71442	3.14895	-0.544441	0.586138	NA	0	0	0	0	0	0	0	0	0	3	0	0
ASV_511	Firmicutes	Clostridia	Clostridia UCG-014	NA	NA	NA	0	NA	NA	NA	NA	NA	0	0	0	0	0	0	0	0	0	0	0	0
ASV_168	Firmicutes	Clostridia	Lachnospirales	Lachnospiraceae	NA	NA	0	NA	NA	NA	NA	NA	0	0	0	0	0	0	0	0	0	0	0	0
ASV_349	Bacteroidota	Bacteroidia	Bacteroidales	Muribaculaceae	NA	NA	0.658997	-2.72778	3.11625	-0.87534	0.381389	NA	0	0	0	0	0	0	5	0	0	0	0	0
ASV_191	Firmicutes	Clostridia	Oscillospirales	Oscillospiraceae	NA	NA	0.474558	2.56427	3.081	0.832285	0.405248	NA	0	0	0	0	11	0	0	0	0	0	0	0
ASV_211	Firmicutes	Clostridia	Christensenellales	Christensenellaceae	NA	NA	0	NA	NA	NA	NA	NA	0	0	0	0	0	0	0	0	0	0	0	0
ASV_512	Firmicutes	Clostridia	Lachnospirales	Lachnospiraceae	NA	NA	0	NA	NA	NA	NA	NA	0	0	0	0	0	0	0	0	0	0	0	0
ASV_520	Firmicutes	Clostridia	Oscillospirales	Ruminococcaceae	Incertae Sedis	NA	0.189939	-1.19115	3.15435	-0.377622	0.705711	NA	0	0	0	0	0	0	0	0	0	0	2	0
ASV_197	Firmicutes	Clostridia	Lachnospirales	Lachnospiraceae	NA	NA	0.283541	1.81199	3.11764	0.581204	0.561103	NA	0	2	0	0	3	0	0	0	0	0	0	0
ASV_153	Firmicutes	Clostridia	Oscillospirales	Ruminococcaceae	Incertae Sedis	NA	0.593419	2.85743	3.07104	0.930443	0.352142	NA	0	0	9	0	0	0	0	0	0	0	0	0
ASV_145	Firmicutes	Bacilli	Staphylococcales	Staphylococcaceae	Staphylococcus	NA	0.98994	3.57163	3.05365	1.16963	0.242152	NA	10	0	0	0	0	0	0	0	0	0	0	0
ASV_435	Firmicutes	Clostridia	Clostridia vadinBB60 group	NA	NA	NA	0.47475	-1.71442	3.14895	-0.544441	0.586138	NA	0	0	0	0	0	0	0	3	0	0	0	0
ASV_139	Firmicutes	Clostridia	Oscillospirales	Ruminococcaceae	NA	NA	1.33553	1.3435	2.69918	0.497744	0.618665	NA	0	0	4	0	14	0	0	0	3	4	0	0
ASV_209	Firmicutes	Bacilli	RF39	NA	NA	NA	0.363543	-2.01246	3.14063	-0.640783	0.521663	NA	0	0	0	0	0	0	0	0	0	4	0	0
ASV_430	Firmicutes	Clostridia	Oscillospirales	Ruminococcaceae	Anaerotruncus	NA	0	NA	NA	NA	NA	NA	0	0	0	0	0	0	0	0	0	0	0	0
ASV_164	Firmicutes	Clostridia	Oscillospirales	Oscillospiraceae	Oscillibacter	NA	1.23461	-3.67655	3.09191	-1.18909	0.234406	NA	0	0	0	0	0	0	0	0	0	0	13	0
ASV_221	Firmicutes	Clostridia	Clostridia UCG-014	NA	NA	NA	0.395613	2.27782	3.09283	0.736484	0.461436	NA	0	0	6	0	0	0	0	0	0	0	0	0
ASV_158	Firmicutes	Clostridia	Oscillospirales	Butyricicoccaceae	Butyricicoccus	NA	1.6627	-4.11116	3.08503	-1.33262	0.182657	NA	0	0	0	0	0	0	0	0	6	16	0	0
ASV_170	Firmicutes	Clostridia	Lachnospirales	Lachnospiraceae	ASF356	NA	0.985932	-3.38769	3.09775	-1.0936	0.274131	NA	0	0	0	0	0	6	0	0	16	0	0	0
ASV_326	Firmicutes	Clostridia	Lachnospirales	Lachnospiraceae	NA	NA	0	NA	NA	NA	NA	NA	0	0	0	0	0	0	0	0	0	0	0	0
ASV_442	Firmicutes	Clostridia	Lachnospirales	Lachnospiraceae	NA	NA	0.284909	-1.71442	3.14895	-0.544441	0.586138	NA	0	0	0	0	0	0	0	0	0	0	3	0
ASV_519	Firmicutes	Clostridia	Oscillospirales	Butyricicoccaceae	Butyricicoccus	NA	0.189939	-1.19115	3.15435	-0.377622	0.705711	NA	0	0	0	0	0	0	0	0	0	0	2	0
ASV_131	Firmicutes	Bacilli	Lactobacillales	Streptococcaceae	Streptococcus	danieliae	0	NA	NA	NA	NA	NA	0	0	0	0	0	0	0	0	0	0	0	0
ASV_426	Firmicutes	Clostridia	Clostridia UCG-014	NA	NA	NA	0	NA	NA	NA	NA	NA	0	0	0	0	0	0	0	0	0	0	0	0
ASV_198	Firmicutes	Clostridia	Lachnospirales	Lachnospiraceae	Lachnoclostridium	NA	0.545315	-2.50577	3.12444	-0.80199	0.422559	NA	0	0	0	0	0	0	0	0	0	6	0	0
ASV_510	Firmicutes	Clostridia	Lachnospirales	Lachnospiraceae	NA	NA	0	NA	NA	NA	NA	NA	0	0	0	0	0	0	0	0	0	0	0	0
ASV_98	Firmicutes	Clostridia	Lachnospirales	Lachnospiraceae	NA	NA	0	NA	NA	NA	NA	NA	0	0	0	0	0	0	0	0	0	0	0	0
ASV_446	Firmicutes	Clostridia	Oscillospirales	Oscillospiraceae	Intestinimonas	NA	0.314731	-1.71442	3.14895	-0.544441	0.586138	NA	0	0	0	0	0	0	0	0	0	0	0	3
ASV_455	Firmicutes	Clostridia	Lachnospirales	Lachnospiraceae	NA	NA	0.129425	1.02873	3.15029	0.326552	0.744007	NA	0	0	0	0	3	0	0	0	0	0	0	0
ASV_234	Firmicutes	Bacilli	Erysipelotrichales	Erysipelotrichaceae	NA	NA	0.363709	-2.05179	3.13933	-0.653575	0.513386	NA	0	0	0	0	0	0	0	0	5	0	2	0
ASV_237	Firmicutes	Clostridia	Clostridia UCG-014	NA	NA	NA	0.992257	3.60769	3.05298	1.1817	0.237327	NA	0	0	0	0	23	0	0	0	0	0	0	0
ASV_379	Firmicutes	Bacilli	Erysipelotrichales	Erysipelotrichaceae	NA	NA	0.527197	-2.40915	3.12761	-0.770285	0.441131	NA	0	0	0	0	0	0	4	0	0	0	0	0
ASV_506	Firmicutes	Clostridia	Oscillospirales	Ruminococcaceae	NA	NA	0	NA	NA	NA	NA	NA	0	0	0	0	0	0	0	0	0	0	0	0
ASV_236	Firmicutes	Clostridia	Oscillospirales	[Clostridium] methylpentosum group	NA	NA	0	NA	NA	NA	NA	NA	0	0	0	0	0	0	0	0	0	0	0	0
ASV_450	Firmicutes	Clostridia	Oscillospirales	Ruminococcaceae	Incertae Sedis	NA	0.231174	1.53079	3.13213	0.488737	0.625028	NA	0	3	0	0	0	0	0	0	0	0	0	0
ASV_434	Firmicutes	Clostridia	Lachnospirales	Lachnospiraceae	NA	NA	0.395398	-1.71442	3.14895	-0.544441	0.586138	NA	0	0	0	0	0	0	3	0	0	0	0	0
ASV_185	Firmicutes	Clostridia	Clostridia UCG-014	NA	NA	NA	0.439641	2.3721	3.08869	0.767997	0.442489	NA	0	0	0	4	0	0	0	0	0	0	0	0
ASV_453	Firmicutes	Clostridia	Clostridiales	Clostridiaceae	Clostridium sensu stricto 1	NA	0.329731	1.94436	3.10979	0.625239	0.531814	NA	0	0	0	3	0	0	0	0	0	0	0	0
ASV_253	Firmicutes	Clostridia	Clostridia UCG-014	NA	NA	NA	1.71339	-4.13138	3.08475	-1.33929	0.180477	NA	0	0	0	0	0	0	13	0	0	0	0	0
ASV_123	Firmicutes	Bacilli	Lactobacillales	Lactobacillaceae	Lactobacillus	NA	0	NA	NA	NA	NA	NA	0	0	0	0	0	0	0	0	0	0	0	0
ASV_449	Firmicutes	Clostridia	Lachnospirales	Lachnospiraceae	NA	NA	0.231174	1.53079	3.13213	0.488737	0.625028	NA	0	3	0	0	0	0	0	0	0	0	0	0
ASV_280	Firmicutes	Clostridia	Clostridia UCG-014	NA	NA	NA	0.431416	2.43052	3.08624	0.787533	0.43097	NA	0	0	0	0	10	0	0	0	0	0	0	0
ASV_128	Firmicutes	Clostridia	Lachnospirales	Lachnospiraceae	Lachnoclostridium	NA	0	0	0	0	1	NA	0	0	0	0	0	47	0	0	0	0	0	0
ASV_206	Firmicutes	Clostridia	Oscillospirales	Ruminococcaceae	NA	NA	0	NA	NA	NA	NA	NA	0	0	0	0	0	0	0	0	0	0	0	0
ASV_348	Firmicutes	Bacilli	Erysipelotrichales	Erysipelatoclostridiaceae	Erysipelatoclostridium	NA	0.658997	-2.72778	3.11625	-0.87534	0.381389	NA	0	0	0	0	0	0	5	0	0	0	0	0
ASV_383	Firmicutes	Clostridia	Lachnospirales	Lachnospiraceae	Lachnospiraceae UCG-006	NA	0.419641	-2.15818	3.13596	-0.688203	0.491325	NA	0	0	0	0	0	0	0	0	0	0	0	4
ASV_188	Firmicutes	Clostridia	Clostridia UCG-014	NA	NA	NA	0.659355	3.0083	3.06663	0.980978	0.326604	NA	0	0	10	0	0	0	0	0	0	0	0	0
ASV_134	Proteobacteria	Gammaproteobacteria	Pseudomonadales	Pseudomonadaceae	Pseudomonas	NA	0.263742	1.70494	3.12401	0.545753	0.585235	NA	0	0	4	0	0	0	0	0	0	0	0	0
ASV_204	Firmicutes	Clostridia	Lachnospirales	Lachnospiraceae	NA	NA	1.69215	-4.12164	2.91364	-1.4146	0.157185	NA	0	0	0	0	0	6	0	6	9	0	0	0
ASV_112	Firmicutes	Clostridia	Clostridia UCG-014	NA	NA	NA	0	NA	NA	NA	NA	NA	0	0	0	0	0	0	0	0	0	0	0	0
ASV_432	Firmicutes	Clostridia	Lachnospirales	Lachnospiraceae	NA	NA	0.214935	-1.54934	3.15098	-0.491699	0.622932	NA	0	0	0	0	0	3	0	0	0	0	0	0
ASV_431	Firmicutes	Clostridia	Clostridia vadinBB60 group	NA	NA	NA	0.214935	-1.54934	3.15098	-0.491699	0.622932	NA	0	0	0	0	0	3	0	0	0	0	0	0
ASV_427	Firmicutes	Clostridia	Oscillospirales	Ruminococcaceae	NA	NA	0	NA	NA	NA	NA	NA	0	0	0	0	0	0	0	0	0	0	0	0
ASV_122	Firmicutes	Clostridia	Lachnospirales	Lachnospiraceae	Lachnoclostridium	NA	0	0	0	0	1	NA	0	0	0	0	0	0	0	0	72	0	0	0
ASV_509	Firmicutes	Clostridia	Oscillospirales	Ruminococcaceae	Anaerotruncus	NA	0	NA	NA	NA	NA	NA	0	0	0	0	0	0	0	0	0	0	0	0
ASV_513	Firmicutes	Clostridia	Lachnospirales	Lachnospiraceae	NA	NA	0	NA	NA	NA	NA	NA	0	0	0	0	0	0	0	0	0	0	0	0
ASV_310	Firmicutes	Clostridia	Oscillospirales	Oscillospiraceae	Oscillibacter	NA	0.636201	-2.72582	3.11632	-0.874691	0.381742	NA	0	0	0	0	0	0	0	0	0	7	0	0
ASV_312	Bacteroidota	Bacteroidia	Bacteroidales	Muribaculaceae	NA	NA	0.301991	1.93287	3.11045	0.621413	0.534328	NA	0	0	0	0	7	0	0	0	0	0	0	0
ASV_245	Firmicutes	Clostridia	Lachnospirales	Lachnospiraceae	A2	NA	0.208524	-1.57861	3.15061	-0.50105	0.616336	NA	0	0	0	0	0	0	0	0	6	0	0	0
ASV_68	Bacteroidota	Bacteroidia	Bacteroidales	Muribaculaceae	NA	NA	0	0	0	0	1	NA	0	0	0	0	0	0	0	0	0	0	0	116
ASV_183	Firmicutes	Clostridia	Clostridia UCG-014	NA	NA	NA	0.603983	2.90392	3.06963	0.946014	0.344142	NA	0	0	0	0	14	0	0	0	0	0	0	0
ASV_328	Firmicutes	Clostridia	Lachnospirales	Lachnospiraceae	NA	NA	0.395613	2.27782	3.09283	0.736484	0.461436	NA	0	0	6	0	0	0	0	0	0	0	0	0
ASV_220	Firmicutes	Bacilli	Erysipelotrichales	Erysipelotrichaceae	NA	NA	0.0695079	-0.909939	3.15611	-0.28831	0.77311	NA	0	0	0	0	0	0	0	0	2	0	0	0
ASV_156	Firmicutes	Clostridia	Lachnospirales	Lachnospiraceae	Lachnospiraceae UCG-006	NA	1.16296	-0.985938	3.05413	-0.322821	0.746831	NA	0	4	0	0	0	0	0	0	0	0	9	0
ASV_91	Firmicutes	Clostridia	Lachnospirales	Lachnospiraceae	Acetatifactor	NA	0	NA	NA	NA	NA	NA	0	0	0	0	0	0	0	0	0	0	0	0
ASV_241	Bacteroidota	Bacteroidia	Bacteroidales	Bacteroidaceae	Bacteroides	NA	1.3222	4.00729	3.04653	1.31536	0.188389	NA	0	11	0	0	11	0	0	0	0	0	0	0
ASV_259	Firmicutes	Clostridia	Oscillospirales	Ruminococcaceae	UBA1819	NA	0.181772	-1.19115	3.15435	-0.377622	0.705711	NA	0	0	0	0	0	0	0	0	0	2	0	0
ASV_215	Firmicutes	Clostridia	Lachnospirales	Lachnospiraceae	NA	NA	0.312785	-1.93291	3.14337	-0.614916	0.53861	NA	0	0	0	0	0	0	0	0	9	0	0	0
ASV_130	Firmicutes	Clostridia	Lachnospirales	Lachnospiraceae	Roseburia	NA	0	NA	NA	NA	NA	NA	0	0	0	0	0	0	0	0	0	0	0	0
ASV_218	Firmicutes	Clostridia	Oscillospirales	Ruminococcaceae	NA	NA	0.64414	2.97723	3.0675	0.970569	0.331763	NA	0	5	0	0	6	0	0	0	0	0	0	0
ASV_429	Firmicutes	Clostridia	Lachnospirales	Lachnospiraceae	Lachnospiraceae UCG-008	NA	0	NA	NA	NA	NA	NA	0	0	0	0	0	0	0	0	0	0	0	0
ASV_517	Firmicutes	Clostridia	Christensenellales	Christensenellaceae	NA	NA	0.181772	-1.19115	3.15435	-0.377622	0.705711	NA	0	0	0	0	0	0	0	0	0	2	0	0
ASV_327	Firmicutes	Clostridia	Lachnospirales	Lachnospiraceae	Lachnospiraceae NK4A136 group	NA	0.395613	2.27782	3.09283	0.736484	0.461436	NA	0	0	6	0	0	0	0	0	0	0	0	0
ASV_278	Firmicutes	Clostridia	Oscillospirales	Oscillospiraceae	NA	NA	0.908858	-3.23856	3.10124	-1.04428	0.296356	NA	0	0	0	0	0	0	0	0	0	10	0	0
ASV_304	Firmicutes	Bacilli	Lactobacillales	Enterococcaceae	Enterococcus	NA	0	NA	NA	NA	NA	NA	0	0	0	0	0	0	0	0	0	0	0	0
ASV_115	Firmicutes	Clostridia	Peptococcales	Peptococcaceae	NA	NA	0	NA	NA	NA	NA	NA	0	0	0	0	0	0	0	0	0	0	0	0
ASV_255	Actinobacteriota	Coriobacteriia	Coriobacteriales	Eggerthellaceae	Enterorhabdus	NA	0.296982	1.80842	3.11786	0.580019	0.561902	NA	3	0	0	0	0	0	0	0	0	0	0	0
ASV_515	Firmicutes	Clostridia	Lachnospirales	Lachnospiraceae	Marvinbryantia	NA	0.0695079	-0.909939	3.15611	-0.28831	0.77311	NA	0	0	0	0	0	0	0	0	2	0	0	0
ASV_523	Firmicutes	Bacilli	Lactobacillales	NA	NA	NA	0.20982	-1.19115	3.15435	-0.377622	0.705711	NA	0	0	0	0	0	0	0	0	0	0	0	2
ASV_252	Firmicutes	Clostridia	Clostridia UCG-014	NA	NA	NA	0	NA	NA	NA	NA	NA	0	0	0	0	0	0	0	0	0	0	0	0
ASV_525	Firmicutes	Clostridia	Clostridia vadinBB60 group	NA	NA	NA	0.154116	1.00678	3.15096	0.319516	0.749336	NA	0	2	0	0	0	0	0	0	0	0	0	0
ASV_216	Firmicutes	Clostridia	Oscillospirales	Ruminococcaceae	NA	NA	0	NA	NA	NA	NA	NA	0	0	0	0	0	0	0	0	0	0	0	0
ASV_246	Firmicutes	Clostridia	Lachnospirales	Lachnospiraceae	Lachnoclostridium	NA	0	NA	NA	NA	NA	NA	0	0	0	0	0	0	0	0	0	0	0	0
ASV_174	Firmicutes	Clostridia	Clostridia UCG-014	NA	NA	NA	0.284909	-1.71442	3.14895	-0.544441	0.586138	NA	0	0	0	0	0	0	0	0	0	0	3	44
ASV_305	Firmicutes	Clostridia	Oscillospirales	Butyricicoccaceae	Butyricicoccus	NA	0	NA	NA	NA	NA	NA	0	0	0	0	0	0	0	0	0	0	0	0
ASV_118	Proteobacteria	Gammaproteobacteria	Enterobacterales	Enterobacteriaceae	Escherichia-Shigella	NA	0.214935	-1.54934	3.15098	-0.491699	0.622932	NA	0	0	0	0	0	3	0	0	0	0	0	0
ASV_352	Firmicutes	Clostridia	Lachnospirales	Lachnospiraceae	NA	NA	0.329677	2.0178	3.10573	0.649703	0.515884	NA	0	0	5	0	0	0	0	0	0	0	0	0
ASV_203	Firmicutes	Bacilli	Erysipelotrichales	Erysipelatoclostridiaceae	Erysipelatoclostridium	NA	0	NA	NA	NA	NA	NA	0	0	0	0	0	0	0	0	0	0	0	0
ASV_173	Firmicutes	Clostridia	Lachnospirales	Lachnospiraceae	Lachnospiraceae UCG-004	NA	0	0	0	0	1	NA	0	0	0	0	0	0	0	0	74	0	0	0
ASV_196	Actinobacteriota	Coriobacteriia	Coriobacteriales	Eggerthellaceae	Enterorhabdus	NA	0.771771	-0.834854	3.09222	-0.269986	0.787171	NA	0	0	0	0	5	0	0	0	16	0	0	0
ASV_508	Firmicutes	Clostridia	Lachnospirales	Lachnospiraceae	A2	NA	0	NA	NA	NA	NA	NA	0	0	0	0	0	0	0	0	0	0	0	0
ASV_154	Firmicutes	Clostridia	Lachnospirales	Lachnospiraceae	Roseburia	NA	0.560841	2.79936	3.07286	0.910995	0.362298	NA	0	0	0	0	13	0	0	0	0	0	0	0
ASV_448	Firmicutes	Clostridia	Clostridia vadinBB60 group	NA	NA	NA	0.296982	1.80842	3.11786	0.580019	0.561902	NA	3	0	0	0	0	0	0	0	0	0	0	0
ASV_527	Firmicutes	Clostridia	Lachnospirales	Lachnospiraceae	Roseburia	NA	0.21982	1.00678	3.15096	0.319516	0.749336	NA	0	0	0	2	0	0	0	0	0	0	0	0
ASV_444	Firmicutes	Clostridia	Lachnospirales	Lachnospiraceae	NA	NA	0.314731	-1.71442	3.14895	-0.544441	0.586138	NA	0	0	0	0	0	0	0	0	0	0	0	3
ASV_306	Firmicutes	Clostridia	Lachnospirales	Lachnospiraceae	NA	NA	0	NA	NA	NA	NA	NA	0	0	0	0	0	0	0	0	0	0	0	0
ASV_307	Firmicutes	Clostridia	Lachnospirales	Lachnospiraceae	Blautia	NA	0.501514	-2.4235	3.12712	-0.774993	0.438344	NA	0	0	0	0	0	7	0	0	0	0	0	0
ASV_48	Firmicutes	Clostridia	Lachnospirales	Lachnospiraceae	Lachnospiraceae NK4A136 group	NA	0	NA	NA	NA	NA	NA	0	0	0	0	0	0	0	0	0	0	0	0
ASV_121	Firmicutes	Bacilli	Lactobacillales	Streptococcaceae	Streptococcus	NA	0	0	0	0	1	NA	0	0	0	0	0	0	0	0	22	0	0	0
ASV_137	Firmicutes	Clostridia	Oscillospirales	Oscillospiraceae	Intestinimonas	NA	1.18684	3.8516	3.04884	1.2633	0.206481	NA	0	0	18	0	0	0	0	0	0	0	0	0
ASV_311	Firmicutes	Clostridia	Lachnospirales	Lachnospiraceae	Roseburia	NA	0.461548	2.49797	3.08354	0.810097	0.417885	NA	0	0	7	0	0	0	0	0	0	0	0	0
ASV_454	Bacteroidota	Bacteroidia	Bacteroidales	Bacteroidaceae	Bacteroides	NA	0.329731	1.94436	3.10979	0.625239	0.531814	NA	0	0	0	3	0	0	0	0	0	0	0	0
ASV_176	Firmicutes	Clostridia	Lachnospirales	Lachnospiraceae	GCA-900066575	NA	0	0	0	0	1	NA	0	0	0	0	0	0	0	0	30	0	0	0
ASV_428	Bacteroidota	Bacteroidia	Bacteroidales	Muribaculaceae	NA	NA	0	NA	NA	NA	NA	NA	0	0	0	0	0	0	0	0	0	0	0	0
ASV_217	Bacteroidota	Bacteroidia	Bacteroidales	Bacteroidaceae	Bacteroides	NA	1.64865	4.30829	3.04272	1.41593	0.156795	NA	0	0	0	15	0	0	0	0	0	0	0	0
ASV_277	Firmicutes	Clostridia	Oscillospirales	Ruminococcaceae	NA	NA	0.716449	-2.9173	3.11007	-0.938016	0.348236	NA	0	0	0	0	0	10	0	0	0	0	0	0
ASV_276	Firmicutes	Bacilli	RF39	NA	NA	NA	0	NA	NA	NA	NA	NA	0	0	0	0	0	0	0	0	0	0	0	0
ASV_184	Firmicutes	Clostridia	Lachnospirales	Lachnospiraceae	NA	NA	0	NA	NA	NA	NA	NA	0	0	0	0	0	0	0	0	0	0	0	0
ASV_436	Firmicutes	Clostridia	Oscillospirales	Oscillospiraceae	NA	NA	0.272657	-1.71442	3.14895	-0.544441	0.586138	NA	0	0	0	0	0	0	0	0	0	3	0	0
ASV_380	Bacteroidota	Bacteroidia	Bacteroidales	Bacteroidaceae	Bacteroides	NA	0.633	-2.63463	3.11958	-0.844545	0.398365	NA	0	0	0	0	0	0	0	4	0	0	0	0
ASV_120	Firmicutes	Clostridia	Oscillospirales	Oscillospiraceae	Intestinimonas	NA	0	0	0	0	1	NA	0	0	0	0	0	0	0	0	0	0	0	24
ASV_192	Firmicutes	Clostridia	Peptococcales	Peptococcaceae	NA	NA	1.56716	1.25572	2.9651	0.423499	0.671931	NA	0	0	7	5	0	0	0	0	16	0	0	0
ASV_244	Firmicutes	Clostridia	Lachnospirales	Lachnospiraceae	Acetatifactor	NA	0.560841	2.79936	3.07286	0.910995	0.362298	NA	0	0	0	0	13	0	0	0	0	0	0	0
ASV_225	Firmicutes	Clostridia	Lachnospirales	Lachnospiraceae	Marvinbryantia	NA	0.47475	-1.71442	3.14895	-0.544441	0.586138	NA	0	0	0	0	0	0	0	3	0	0	0	0
ASV_518	Firmicutes	Clostridia	Oscillospirales	Oscillospiraceae	NA	NA	0.189939	-1.19115	3.15435	-0.377622	0.705711	NA	0	0	0	0	0	0	0	0	0	0	2	0
ASV_437	Firmicutes	Clostridia	Oscillospirales	Oscillospiraceae	NK4A214 group	NA	0.272657	-1.71442	3.14895	-0.544441	0.586138	NA	0	0	0	0	0	0	0	0	0	3	0	0
ASV_26	Firmicutes	Bacilli	Erysipelotrichales	Erysipelotrichaceae	Faecalibaculum	NA	0	0	0	0	1	NA	0	0	0	0	0	0	0	0	0	0	0	42
ASV_382	Firmicutes	Clostridia	Lachnospirales	Lachnospiraceae	Roseburia	NA	0.379879	-2.05687	3.13916	-0.65523	0.51232	NA	0	0	0	0	0	0	0	0	0	0	4	0
ASV_425	Firmicutes	Clostridia	Lachnospirales	Lachnospiraceae	NA	NA	0	NA	NA	NA	NA	NA	0	0	0	0	0	0	0	0	0	0	0	0
ASV_226	Firmicutes	Clostridia	Lachnospirales	Lachnospiraceae	GCA-900066575	NA	0.301991	1.93287	3.11045	0.621413	0.534328	NA	0	0	0	0	7	0	0	0	0	0	0	0
ASV_229	Firmicutes	Clostridia	Oscillospirales	Oscillospiraceae	Intestinimonas	NA	0.308232	1.90248	3.1122	0.611297	0.541003	NA	0	4	0	0	0	0	0	0	0	0	0	0
ASV_74	Actinobacteriota	Coriobacteriia	Coriobacteriales	Atopobiaceae	Coriobacteriaceae UCG-002	NA	0	NA	NA	NA	NA	NA	0	0	0	0	0	0	0	0	0	0	0	0
ASV_353	Firmicutes	Clostridia	Lachnospirales	Lachnospiraceae	NA	NA	0.549551	2.70184	3.07608	0.878337	0.379761	NA	0	0	0	5	0	0	0	0	0	0	0	0
ASV_309	Bacteroidota	Bacteroidia	Bacteroidales	Bacteroidaceae	Bacteroides	NA	0.636201	-2.72582	3.11632	-0.874691	0.381742	NA	0	0	0	0	0	0	0	0	0	7	0	0
ASV_351	Firmicutes	Clostridia	Lachnospirales	Lachnospiraceae	NA	NA	0.474849	-2.32206	3.13064	-0.741722	0.458256	NA	0	0	0	0	0	0	0	0	0	0	5	0
ASV_230	Firmicutes	Clostridia	Lachnospirales	Lachnospiraceae	NA	NA	0.139016	-1.29091	3.1538	-0.409321	0.682304	NA	0	0	0	0	0	0	0	0	4	0	0	0
ASV_264	Firmicutes	Clostridia	Lachnospirales	Lachnospiraceae	Lachnospiraceae FCS020 group	NA	1.28692	3.95286	3.04731	1.29716	0.194576	NA	13	0	0	0	0	0	0	0	0	0	0	0
ASV_202	Firmicutes	Clostridia	Oscillospirales	Ruminococcaceae	[Eubacterium] siraeum group	NA	0.659355	3.0083	3.06663	0.980978	0.326604	NA	0	0	10	0	0	0	0	0	0	0	0	0
ASV_381	Firmicutes	Bacilli	Lactobacillales	Streptococcaceae	NA	NA	0.139016	-1.29091	3.1538	-0.409321	0.682304	NA	0	0	0	0	0	0	0	0	4	0	0	0
ASV_207	Firmicutes	Clostridia	Lachnospirales	Lachnospiraceae	A2	NA	0.263742	1.70494	3.12401	0.545753	0.585235	NA	0	0	4	0	0	0	0	0	0	0	0	0
ASV_155	Firmicutes	Clostridia	Lachnospirales	Lachnospiraceae	GCA-900066575	NA	0.462348	2.487	3.08397	0.806429	0.419996	NA	0	6	0	0	0	0	0	0	0	0	0	0
ASV_308	Firmicutes	Clostridia	Lachnospirales	Lachnospiraceae	Lachnoclostridium	NA	0.922595	-3.22472	3.10159	-1.0397	0.29848	NA	0	0	0	0	0	0	7	0	0	0	0	0
ASV_212	Firmicutes	Clostridia	Christensenellales	Christensenellaceae	NA	NA	1.3489	4.03149	2.55897	1.57544	0.115156	NA	4	7	3	0	5	0	0	0	0	0	0	0
ASV_350	Firmicutes	Clostridia	Peptostreptococcales-Tissierellales	Anaerovoracaceae	[Eubacterium] nodatum group	NA	0.658997	-2.72778	3.11625	-0.87534	0.381389	NA	0	0	0	0	0	0	5	0	0	0	0	0
ASV_242	Firmicutes	Clostridia	Clostridia UCG-014	NA	NA	NA	1.05439	-3.421	3.09702	-1.10461	0.269328	NA	0	0	0	0	0	0	8	0	0	0	0	0
ASV_254	Firmicutes	Clostridia	Lachnospirales	Lachnospiraceae	Lachnospiraceae NK4A136 group	NA	0.733407	3.1785	3.06218	1.03799	0.299275	NA	0	0	0	0	17	0	0	0	0	0	0	0
ASV_507	Firmicutes	Clostridia	Christensenellales	Christensenellaceae	NA	NA	0	NA	NA	NA	NA	NA	0	0	0	0	0	0	0	0	0	0	0	0
ASV_178	Firmicutes	Clostridia	Lachnospirales	Lachnospiraceae	Lachnospiraceae FCS020 group	NA	1.1063	2.75277	2.94788	0.933812	0.350401	NA	0	0	8	0	11	0	0	0	3	0	0	0
ASV_441	Firmicutes	Clostridia	Lachnospirales	Lachnospiraceae	A2	NA	0.284909	-1.71442	3.14895	-0.544441	0.586138	NA	0	0	0	0	0	0	0	0	0	0	3	0
ASV_516	Firmicutes	Clostridia	Clostridiales	Clostridiaceae	Clostridium sensu stricto 1	NA	0.181772	-1.19115	3.15435	-0.377622	0.705711	NA	0	0	0	0	0	0	0	0	0	2	0	0
ASV_167	Actinobacteriota	Coriobacteriia	Coriobacteriales	Eggerthellaceae	Parvibacter	NA	0	0	0	0	1	NA	0	0	0	0	0	0	0	0	18	0	0	0
ASV_186	Firmicutes	Clostridia	Peptostreptococcales-Tissierellales	Anaerovoracaceae	[Eubacterium] brachy group	NA	1.10654	-0.779148	2.7373	-0.284641	0.775919	NA	0	0	5	0	0	2	0	0	13	2	0	0
ASV_347	Firmicutes	Clostridia	Peptococcales	Peptococcaceae	NA	NA	0	NA	NA	NA	NA	NA	0	0	0	0	0	0	0	0	0	0	0	0
ASV_169	Firmicutes	Clostridia	Lachnospirales	Lachnospiraceae	NA	NA	0.395613	2.27782	3.09283	0.736484	0.461436	NA	0	0	6	0	0	0	0	0	0	0	0	0
ASV_440	Firmicutes	Clostridia	Lachnospirales	Lachnospiraceae	NA	NA	0.284909	-1.71442	3.14895	-0.544441	0.586138	NA	0	0	0	0	0	0	0	0	0	0	3	0
ASV_194	Firmicutes	Clostridia	Lachnospirales	Lachnospiraceae	Blautia	NA	0.263742	1.70494	3.12401	0.545753	0.585235	NA	0	0	4	0	0	0	0	0	34	0	0	0
ASV_433	Firmicutes	Clostridia	Lachnospirales	Lachnospiraceae	NA	NA	0.395398	-1.71442	3.14895	-0.544441	0.586138	NA	0	0	0	0	0	0	3	0	0	0	0	0
ASV_522	Firmicutes	Clostridia	Oscillospirales	Ruminococcaceae	NA	NA	0.20982	-1.19115	3.15435	-0.377622	0.705711	NA	0	0	0	0	0	0	0	0	0	0	0	2
ASV_213	Actinobacteriota	Coriobacteriia	Coriobacteriales	Eggerthellaceae	Enterorhabdus	NA	0.699867	1.73795	2.99205	0.580854	0.561339	NA	0	3	5	0	0	0	0	0	4	0	0	0
ASV_526	Firmicutes	Clostridia	Peptostreptococcales-Tissierellales	Anaerovoracaceae	[Eubacterium] brachy group	NA	0.131871	1.00192	3.15111	0.317957	0.750517	NA	0	0	2	0	0	0	0	0	0	0	0	0
ASV_223	Firmicutes	Clostridia	Monoglobales	Monoglobaceae	Monoglobus	NA	1.35433	1.20014	2.9803	0.40269	0.687176	NA	6	0	0	0	6	7	0	0	0	0	0	0
ASV_182	Firmicutes	Clostridia	Oscillospirales	Oscillospiraceae	Intestinimonas	NA	1.07854	3.72639	3.05088	1.22142	0.221928	NA	0	0	0	0	25	0	0	0	0	0	0	0

## Sheet: MUFA vs SD colon
ASV	Phylum	Class	Order	Family	Genus	Species	Base mean	Log2(fold-change)	lfcSE	Stat	P-value	Padj	MUFA_1	MUFA_2	MUFA_3	MUFA_4	MUFA_5	MUFA_6	MUFA_7	SD_1	SD_2	SD_3	SD_4	SD_5	SD_6	SD_7
ASV_48	Firmicutes	Clostridia	Lachnospirales	Lachnospiraceae	Lachnospiraceae NK4A136 group	NA	59.4404	24.7394	2.98709	8.28211	1.21007e-16	1.11327e-14	0	0	0	0	0	0	0	0	0	0	0	0	220	494
ASV_55	Firmicutes	Clostridia	Oscillospirales	Oscillospiraceae	Colidextribacter	NA	21.3127	7.92414	1.42334	5.56727	2.58757e-08	1.19028e-06	0	0	0	0	0	0	0	74	11	49	0	53	44	71
ASV_76	Firmicutes	Bacilli	Erysipelotrichales	Erysipelatoclostridiaceae	Erysipelatoclostridium	NA	16.3033	7.535	1.58838	4.74384	2.09702e-06	6.43086e-05	0	0	0	0	0	0	0	108	57	21	20	6	0	3
ASV_39	Firmicutes	Clostridia	Lachnospirales	Lachnospiraceae	NA	NA	41.3309	-8.74102	1.92736	-4.53524	5.75376e-06	0.000122973	60	104	126	187	122	0	0	0	0	0	0	0	0	0
ASV_23	Firmicutes	Clostridia	Lachnospirales	Lachnospiraceae	NA	NA	28.626	-8.21155	1.82853	-4.49079	7.0961e-06	0.000122973	92	85	56	164	75	0	0	0	0	0	0	0	0	0
ASV_20	Firmicutes	Clostridia	Lachnospirales	Lachnospiraceae	NA	NA	39.3652	8.80694	1.97259	4.46465	8.01998e-06	0.000122973	0	0	0	0	0	0	0	0	117	0	32	90	114	86
ASV_56	Firmicutes	Clostridia	Lachnospirales	Lachnospiraceae	Lachnoclostridium	NA	9.1955	-6.57727	2.01994	-3.25617	0.00112926	0.0148417	40	24	0	104	36	0	0	0	0	0	0	0	0	0
ASV_57	Firmicutes	Clostridia	Oscillospirales	Ruminococcaceae	Anaerotruncus	NA	25.5346	-4.14449	1.37398	-3.01642	0.0025578	0.0294147	189	23	10	98	92	11	5	0	0	0	16	0	0	0
ASV_91	Firmicutes	Clostridia	Lachnospirales	Lachnospiraceae	Acetatifactor	NA	7.01844	6.32146	2.17509	2.9063	0.00365734	0.0358766	0	0	0	0	0	0	0	28	0	31	38	0	10	0
ASV_29	Firmicutes	Clostridia	Lachnospirales	Lachnospiraceae	Lachnospiraceae NK4A136 group	NA	13.6246	-7.13925	2.47361	-2.88617	0.00389963	0.0358766	0	17	51	102	44	0	0	0	0	0	0	0	0	0
ASV_32	Firmicutes	Clostridia	Lachnospirales	Lachnospiraceae	Lachnospiraceae NK4A136 group	bacterium	10.4728	-6.76337	2.40162	-2.81618	0.00485989	0.0406464	100	8	0	78	30	0	0	0	0	0	0	0	0	0
ASV_35	Firmicutes	Clostridia	Lachnospirales	Lachnospiraceae	Roseburia	NA	13.2145	-7.09768	2.54955	-2.7839	0.00537101	0.0411777	2	78	0	126	59	0	0	0	0	0	0	0	0	0
ASV_7	Firmicutes	Clostridia	Peptostreptococcales-Tissierellales	Peptostreptococcaceae	Romboutsia	ilealis	188.183	2.09181	0.77882	2.68586	0.00723424	0.0499115	63	31	77	175	18	28	123	216	0	816	517	152	403	187
ASV_69	Firmicutes	Clostridia	Oscillospirales	Oscillospiraceae	Oscillibacter	NA	6.08736	-5.98189	2.26047	-2.6463	0.00813775	0.0499115	11	0	0	44	14	50	0	0	0	0	0	0	0	0
ASV_12	Firmicutes	Clostridia	Peptostreptococcales-Tissierellales	Peptostreptococcaceae	Romboutsia	NA	52.9775	4.69337	1.76533	2.65863	0.00784583	0.0499115	0	0	0	78	0	0	0	62	0	272	175	67	125	62
ASV_18	Firmicutes	Clostridia	Lachnospirales	Lachnospiraceae	[Eubacterium] fissicatena group	NA	89.6888	2.95021	1.17978	2.50064	0.0123968	0.0670885	0	4	0	136	0	61	25	292	145	519	167	20	54	12
ASV_14	Firmicutes	Clostridia	Oscillospirales	Oscillospiraceae	NA	NA	97.0375	3.02696	1.21003	2.50156	0.0123649	0.0670885	0	0	0	27	32	43	50	40	17	80	47	117	116	635
ASV_6	Firmicutes	Bacilli	Erysipelotrichales	Erysipelotrichaceae	Dubosiella	newyorkensis	80.0486	-4.03007	1.71879	-2.34471	0.0190419	0.0973251	98	19	164	1000	53	216	34	0	0	0	0	59	0	0
ASV_16	Firmicutes	Clostridia	Lachnospirales	Lachnospiraceae	Lachnospiraceae NK4A136 group	NA	87.1934	1.73401	0.76971	2.2528	0.0242715	0.111649	58	85	43	20	0	46	8	174	74	275	128	123	76	103
ASV_15	Firmicutes	Clostridia	Lachnospirales	Lachnospiraceae	Lachnospiraceae NK4A136 group	NA	10.276	-6.73482	2.98918	-2.25306	0.0242551	0.111649	58	61	0	86	0	0	0	0	0	0	0	0	0	0
ASV_9	Firmicutes	Clostridia	Lachnospirales	Lachnospiraceae	NA	NA	135.03	1.3025	0.586951	2.21909	0.0264803	0.116009	105	23	24	552	62	36	77	526	102	162	149	256	80	96
ASV_72	Firmicutes	Clostridia	Oscillospirales	Oscillospiraceae	UCG-005	NA	11.7065	-3.4803	1.67144	-2.08222	0.0373226	0.156076	0	10	49	31	0	17	15	0	4	10	0	0	0	0
ASV_154	Firmicutes	Clostridia	Lachnospirales	Lachnospiraceae	Roseburia	NA	4.17703	5.57028	2.74168	2.0317	0.0421839	0.168736	0	0	0	0	0	0	0	0	4	0	0	29	21	0
ASV_70	Firmicutes	Clostridia	Lachnospirales	Lachnospiraceae	NA	NA	6.25949	-6.02074	2.99082	-2.01308	0.0441066	0.169075	0	0	0	61	71	0	0	0	0	0	0	0	0	0
ASV_112	Firmicutes	Clostridia	Clostridia UCG-014	NA	NA	NA	5.43997	5.95462	2.99125	1.99068	0.0465158	0.171178	0	0	0	0	0	0	0	30	0	62	0	10	0	0
ASV_144	Firmicutes	Clostridia	Lachnospirales	Lachnospiraceae	A2	NA	5.64655	-5.87334	2.99127	-1.9635	0.0495885	0.175467	51	0	0	77	11	0	0	0	0	0	0	0	0	0
ASV_42	Firmicutes	Clostridia	Oscillospirales	Ruminococcaceae	NA	NA	22.8693	1.49147	0.805947	1.85058	0.0642302	0.218858	20	9	0	31	15	14	14	17	12	34	13	63	46	41
ASV_17	Firmicutes	Clostridia	Lachnospirales	Lachnospiraceae	NA	NA	125.469	2.55821	1.64463	1.5555	0.119828	0.39372	0	0	0	0	0	147	84	129	84	182	119	269	140	448
ASV_1	Firmicutes	Bacilli	Lactobacillales	Streptococcaceae	Lactococcus	NA	550.005	0.840706	0.552398	1.52192	0.128029	0.403031	380	44	186	3861	325	177	181	1076	242	1730	835	386	679	357
ASV_21	Firmicutes	Clostridia	Oscillospirales	[Eubacterium] coprostanoligenes group	NA	NA	170.133	-1.17695	0.780202	-1.50851	0.131423	0.403031	22	61	410	65	52	299	322	73	124	103	184	23	116	29
ASV_27	Firmicutes	Clostridia	Oscillospirales	Oscillospiraceae	Intestinimonas	NA	32.031	1.86752	1.28181	1.45694	0.145133	0.430717	0	0	0	110	17	44	0	39	31	97	72	0	65	44
ASV_58	Firmicutes	Clostridia	Lachnospirales	Lachnospiraceae	Lachnospiraceae UCG-006	NA	27.8991	0.931858	0.661905	1.40784	0.159178	0.436803	40	7	5	51	23	25	15	37	23	37	39	37	21	45
ASV_52	Firmicutes	Clostridia	Oscillospirales	Oscillospiraceae	Oscillibacter	NA	14.0476	-1.96109	1.38484	-1.41611	0.156743	0.436803	0	21	5	79	38	50	10	13	0	0	0	16	0	10
ASV_64	Firmicutes	Clostridia	Lachnospirales	Lachnospiraceae	Lachnoclostridium	NA	14.945	-2.94507	2.10319	-1.40029	0.161427	0.436803	105	33	17	36	0	19	0	0	0	35	0	0	0	0
ASV_19	Firmicutes	Clostridia	Lachnospirales	Lachnospiraceae	GCA-900066575	NA	75.1332	0.908646	0.739842	1.22816	0.219386	0.5716	57	23	20	60	45	116	60	36	28	32	42	46	76	330
ASV_4	Bacteroidota	Bacteroidia	Bacteroidales	Bacteroidaceae	Bacteroides	NA	787.571	0.581511	0.477891	1.21683	0.22367	0.5716	494	455	488	642	1259	543	493	390	1493	1091	515	925	972	392
ASV_5	Firmicutes	Clostridia	Lachnospirales	Lachnospiraceae	NA	NA	381.815	0.579412	0.525772	1.10202	0.270452	0.577817	834	159	32	732	444	273	211	300	188	245	402	815	760	306
ASV_46	Firmicutes	Clostridia	Oscillospirales	Oscillospiraceae	Colidextribacter	NA	29.5563	1.14763	1.08762	1.05517	0.291345	0.577817	0	15	0	23	0	75	24	59	28	73	24	25	18	55
ASV_88	Firmicutes	Clostridia	Oscillospirales	Ruminococcaceae	NA	NA	10.7535	2.27612	2.1448	1.06123	0.288586	0.577817	0	0	0	0	0	17	7	13	0	21	0	33	0	51
ASV_53	Firmicutes	Clostridia	Oscillospirales	Ruminococcaceae	Incertae Sedis	NA	15.0759	1.27382	1.14808	1.10953	0.267204	0.577817	15	0	4	100	0	0	5	22	15	22	18	16	43	10
ASV_59	Firmicutes	Clostridia	Lachnospirales	Lachnospiraceae	A2	NA	16.4526	1.62171	1.53169	1.05877	0.289703	0.577817	0	22	0	0	0	34	0	15	14	15	21	29	75	0
ASV_66	Firmicutes	Clostridia	Oscillospirales	Oscillospiraceae	Intestinimonas	NA	13.2961	1.65971	1.53773	1.07933	0.280442	0.577817	0	0	4	107	0	0	0	31	12	53	15	26	16	0
ASV_51	Firmicutes	Clostridia	Oscillospirales	Oscillospiraceae	NA	NA	17.9887	1.35564	1.26954	1.06782	0.285601	0.577817	30	7	11	51	0	0	0	0	10	23	13	15	43	60
ASV_36	Firmicutes	Clostridia	Oscillospirales	Oscillospiraceae	NA	NA	44.7637	-1.1959	1.15738	-1.03329	0.30147	0.577817	109	23	15	450	147	0	0	5	8	76	0	11	20	72
ASV_2	Firmicutes	Bacilli	Lactobacillales	Lactobacillaceae	Lactobacillus	NA	469.843	0.968599	0.85585	1.13174	0.257744	0.577817	1203	28	144	525	12	37	513	1141	17	1137	609	545	499	683
ASV_11	Firmicutes	Clostridia	Oscillospirales	Oscillospiraceae	NA	NA	43.7487	1.61297	1.55749	1.03562	0.300379	0.577817	0	0	0	19	0	77	52	53	0	109	55	73	18	145
ASV_96	Firmicutes	Clostridia	Lachnospirales	Lachnospiraceae	Lachnospiraceae UCG-004	NA	12.5466	-2.29922	2.1569	-1.06598	0.286431	0.577817	38	53	0	166	0	0	0	0	0	11	12	7	0	0
ASV_62	Firmicutes	Clostridia	Lachnospirales	Lachnospiraceae	Lachnospiraceae UCG-006	NA	28.6762	-0.791965	0.760829	-1.04092	0.297911	0.577817	23	18	5	47	115	44	29	15	21	13	9	22	24	27
ASV_108	Firmicutes	Clostridia	Lachnospirales	Lachnospiraceae	GCA-900066575	NA	4.20258	-2.28236	2.39925	-0.951279	0.341463	0.641114	0	8	0	62	20	0	0	0	0	0	0	0	4	5
ASV_65	Firmicutes	Clostridia	Oscillospirales	Oscillospiraceae	Oscillibacter	NA	13.7653	2.35439	2.58974	0.909123	0.363285	0.657514	0	0	0	91	0	0	0	44	0	40	0	63	33	0
ASV_47	Firmicutes	Clostridia	Lachnospirales	Lachnospiraceae	NA	NA	15.5443	1.77718	1.95974	0.90684	0.364491	0.657514	20	6	0	32	0	0	11	0	0	0	0	18	126	23
ASV_22	Firmicutes	Clostridia	Oscillospirales	Oscillospiraceae	Colidextribacter	NA	42.5296	-1.25513	1.50338	-0.834871	0.40379	0.714398	0	35	50	253	70	83	41	86	0	50	62	0	0	0
ASV_10	Bacteroidota	Bacteroidia	Bacteroidales	Muribaculaceae	NA	NA	108.933	-0.508594	0.636158	-0.799478	0.424014	0.722393	253	54	115	74	124	96	130	64	45	91	219	76	28	53
ASV_31	Firmicutes	Clostridia	Lachnospirales	Lachnospiraceae	Tuzzerella	NA	59.7029	0.843972	1.05338	0.801201	0.423015	0.722393	88	0	0	145	0	52	93	72	17	300	32	69	41	76
ASV_92	Firmicutes	Clostridia	Lachnospirales	Lachnospiraceae	Lachnoclostridium	NA	7.20017	1.3399	1.83775	0.729101	0.46594	0.779391	0	0	0	19	11	12	0	21	0	0	25	0	10	13
ASV_101	Firmicutes	Clostridia	Lachnospirales	Lachnospiraceae	Lachnoclostridium	NA	4.20739	-1.80365	2.62364	-0.687458	0.491794	0.784845	26	15	0	23	0	0	0	0	0	0	0	12	0	0
ASV_26	Firmicutes	Bacilli	Erysipelotrichales	Erysipelotrichaceae	Faecalibaculum	NA	20.0993	1.9756	2.89378	0.682704	0.494794	0.784845	0	0	0	0	0	0	42	108	0	0	116	0	0	0
ASV_50	Firmicutes	Clostridia	Oscillospirales	Oscillospiraceae	Oscillibacter	NA	16.3174	-1.08148	1.53703	-0.703614	0.481673	0.784845	0	11	0	93	28	49	28	57	8	0	13	0	0	0
ASV_100	Firmicutes	Clostridia	Lachnospirales	Lachnospiraceae	NA	NA	8.60185	0.960627	1.47759	0.650132	0.515607	0.7955	0	16	0	24	16	0	0	19	11	15	0	7	13	13
ASV_37	Firmicutes	Clostridia	Lachnospirales	Lachnospiraceae	Lachnospiraceae NK4A136 group	NA	25.2871	-0.674215	1.04499	-0.645189	0.518805	0.7955	100	19	23	37	28	6	19	34	15	4	38	33	0	0
ASV_33	Actinobacteriota	Coriobacteriia	Coriobacteriales	Eggerthellaceae	Enterorhabdus	NA	31.0413	-0.639672	1.1035	-0.579677	0.562132	0.847806	33	0	16	531	7	2	12	72	22	38	14	18	16	0
ASV_78	Firmicutes	Clostridia	Peptococcales	Peptococcaceae	NA	NA	10.5625	-0.653265	1.20707	-0.541197	0.588372	0.85921	0	10	5	35	8	26	19	14	8	25	0	0	9	6
ASV_99	Firmicutes	Clostridia	Lachnospirales	Lachnospiraceae	Roseburia	NA	4.79793	0.956891	1.72631	0.5543	0.579373	0.85921	2	0	0	0	0	15	5	4	6	5	5	12	9	0
ASV_43	Firmicutes	Clostridia	Lachnospirales	Lachnospiraceae	NA	NA	15.4756	1.21477	2.4387	0.498122	0.618398	0.859766	5	0	0	0	0	34	21	0	3	30	0	115	0	0
ASV_113	Firmicutes	Clostridia	Lachnospirales	Lachnospiraceae	NA	NA	4.59879	-0.970656	1.99242	-0.487176	0.626134	0.859766	15	6	0	14	13	7	0	0	0	19	0	0	0	7
ASV_83	Actinobacteriota	Coriobacteriia	Coriobacteriales	Eggerthellaceae	Parvibacter	NA	5.47098	1.09513	2.12557	0.515217	0.606402	0.859766	0	0	0	47	0	0	6	33	0	19	6	0	7	0
ASV_54	Firmicutes	Clostridia	Lachnospirales	Lachnospiraceae	NA	NA	27.7262	-0.402746	0.789286	-0.510267	0.609865	0.859766	41	19	0	113	38	36	42	38	11	30	7	24	24	33
ASV_25	Firmicutes	Clostridia	Lachnospirales	Lachnospiraceae	Lachnoclostridium	NA	65.2773	-0.315718	0.776144	-0.406777	0.684172	0.862244	202	70	50	230	71	24	0	42	51	51	18	68	87	60
ASV_44	Firmicutes	Clostridia	Oscillospirales	Oscillospiraceae	NA	NA	25.1057	-0.458107	1.11643	-0.410334	0.681561	0.862244	0	23	23	188	29	18	19	0	24	24	27	24	0	26
ASV_13	Proteobacteria	Gammaproteobacteria	Burkholderiales	Sutterellaceae	Parasutterella	excrementihominis	146.442	0.310323	0.658551	0.471222	0.637482	0.862244	105	24	23	110	159	335	184	82	239	234	143	147	133	40
ASV_40	Firmicutes	Clostridia	Lachnospirales	Lachnospiraceae	NA	NA	48.1793	0.276366	0.618986	0.446482	0.655249	0.862244	62	16	31	66	59	22	58	62	52	39	31	44	43	64
ASV_110	Firmicutes	Clostridia	Lachnospirales	Lachnospiraceae	NA	NA	6.53242	-1.24265	2.90574	-0.427652	0.668904	0.862244	0	0	0	0	57	11	0	0	13	0	0	5	0	0
ASV_24	Firmicutes	Clostridia	Lachnospirales	Lachnospiraceae	NA	NA	52.3156	0.350745	0.838962	0.41807	0.675896	0.862244	26	10	0	475	9	43	56	104	36	125	37	33	69	31
ASV_79	Firmicutes	Clostridia	Lachnospirales	Lachnospiraceae	Lachnoclostridium	NA	10.6831	0.329497	0.967176	0.34068	0.733345	0.876204	15	8	0	32	20	3	9	16	8	19	4	5	27	7
ASV_60	Firmicutes	Clostridia	Oscillospirales	Oscillospiraceae	Intestinimonas	NA	8.3709	0.988737	2.90006	0.340937	0.733151	0.876204	0	0	0	0	0	41	0	38	0	0	0	19	0	22
ASV_75	Firmicutes	Clostridia	Lachnospirales	Lachnospiraceae	Roseburia	NA	10.3537	-0.529681	1.49214	-0.35498	0.722605	0.876204	0	12	4	67	39	0	4	17	0	8	0	0	19	18
ASV_61	Firmicutes	Clostridia	Oscillospirales	Oscillospiraceae	Intestinimonas	NA	18.2159	-0.529247	1.52126	-0.347901	0.727915	0.876204	0	0	0	237	23	20	21	46	0	36	18	0	0	18
ASV_41	Firmicutes	Clostridia	Lachnospirales	Lachnospiraceae	NA	NA	33.4543	0.246228	0.767263	0.320918	0.748273	0.882578	67	11	7	57	57	23	28	8	12	19	14	70	76	39
ASV_80	Firmicutes	Clostridia	Peptostreptococcales-Tissierellales	Anaerovoracaceae	[Eubacterium] nodatum group	NA	9.81241	-0.32284	1.64417	-0.196355	0.844333	0.980381	0	0	5	109	5	26	0	25	0	36	7	0	0	7
ASV_87	Firmicutes	Clostridia	Oscillospirales	Oscillospiraceae	Colidextribacter	NA	13.483	0.211658	1.13842	0.185923	0.852505	0.980381	0	14	0	49	12	19	19	19	13	18	8	21	21	0
ASV_81	Firmicutes	Clostridia	Oscillospirales	Ruminococcaceae	NA	NA	12.1985	-0.289112	1.75729	-0.164521	0.869321	0.987377	14	0	0	22	22	35	15	0	0	0	0	7	0	55
ASV_38	Firmicutes	Clostridia	Lachnospirales	Lachnospiraceae	Lachnospiraceae NK4A136 group	NA	52.4106	0.106346	0.715735	0.148583	0.881883	0.98943	46	22	14	68	85	127	29	94	89	27	10	31	66	25
ASV_63	Firmicutes	Clostridia	Lachnospirales	Lachnospiraceae	NA	NA	8.37307	-0.1849	1.56228	-0.118352	0.905788	0.992054	6	0	12	5	21	0	10	8	0	0	17	8	20	0
ASV_84	Firmicutes	Clostridia	Lachnospirales	Lachnospiraceae	NA	NA	7.70495	0.252189	2.00297	0.125907	0.899805	0.992054	6	0	0	60	25	0	0	0	0	18	24	16	0	0
ASV_141	Firmicutes	Clostridia	Clostridia UCG-014	NA	NA	NA	4.67651	-0.0117328	2.05179	-0.00571835	0.995437	0.995437	0	10	0	0	6	7	7	0	12	6	7	0	0	0
ASV_30	Firmicutes	Clostridia	Lachnospirales	Lachnospiraceae	NA	NA	65.0639	0.0427029	0.560774	0.0761499	0.9393	0.995437	50	46	31	160	97	64	67	99	66	33	32	45	63	83
ASV_77	Firmicutes	Clostridia	Oscillospirales	Ruminococcaceae	NA	NA	5.30528	-0.0611045	2.36919	-0.0257913	0.979424	0.995437	0	23	7	0	0	0	0	9	0	29	0	0	10	0
ASV_102	Firmicutes	Clostridia	Oscillospirales	Oscillospiraceae	Colidextribacter	NA	5.01608	0.0469773	2.90728	0.0161585	0.987108	0.995437	0	0	0	28	0	26	0	0	0	0	0	0	23	11
ASV_125	Firmicutes	Bacilli	RF39	NA	NA	NA	8.65241	0.041376	2.00371	0.0206497	0.983525	0.995437	0	0	0	5	0	28	23	11	0	0	0	10	44	0
ASV_161	Firmicutes	Clostridia	Oscillospirales	Ruminococcaceae	NA	NA	4.22659	-0.142065	2.4353	-0.0583355	0.953481	0.995437	17	0	0	18	0	11	0	0	11	0	0	9	0	0
ASV_151	Firmicutes	Clostridia	Lachnospirales	Lachnospiraceae	Tuzzerella	NA	6.99854	0.0793999	2.90113	0.0273686	0.978166	0.995437	0	28	0	50	0	0	0	0	0	0	0	0	0	40
ASV_34	Firmicutes	Clostridia	Lachnospirales	Lachnospiraceae	NA	NA	49.7652	-0.0913105	1.71259	-0.0533171	0.957479	0.995437	0	55	22	14	46	103	82	0	0	0	37	0	41	201
ASV_452	Firmicutes	Clostridia	Lachnospirales	Lachnospiraceae	NA	NA	0	NA	NA	NA	NA	NA	0	0	0	0	0	0	0	0	0	0	0	0	0	0
ASV_147	Firmicutes	Clostridia	Clostridia vadinBB60 group	NA	NA	NA	0.853441	-3.14183	3.01712	-1.04134	0.297719	NA	161	11	0	0	0	0	0	0	0	0	0	0	0	0
ASV_521	Firmicutes	Clostridia	Peptostreptococcales-Tissierellales	Anaerovoracaceae	[Eubacterium] brachy group	NA	0.136744	-0.811322	3.07738	-0.263641	0.792057	NA	0	0	0	0	0	2	0	0	0	0	0	0	0	0
ASV_271	Firmicutes	Bacilli	Lactobacillales	Lactobacillaceae	Lactobacillus	NA	0	NA	NA	NA	NA	NA	0	0	0	0	0	0	0	0	0	0	0	0	0	0
ASV_329	Firmicutes	Clostridia	Oscillospirales	Ruminococcaceae	NA	NA	0	NA	NA	NA	NA	NA	0	0	0	0	0	0	0	0	0	0	0	0	0	0
ASV_181	Firmicutes	Clostridia	Lachnospirales	Lachnospiraceae	Acetatifactor	muris	0	NA	NA	NA	NA	NA	0	0	0	0	0	0	0	0	0	0	0	0	0	0
ASV_263	Firmicutes	Clostridia	Lachnospirales	Lachnospiraceae	NA	NA	0	NA	NA	NA	NA	NA	0	0	0	0	0	0	0	0	0	0	0	0	0	0
ASV_302	Firmicutes	Clostridia	Clostridia vadinBB60 group	NA	NA	NA	0	NA	NA	NA	NA	NA	0	0	0	0	0	0	0	0	0	0	0	0	0	0
ASV_377	Firmicutes	Clostridia	Clostridia UCG-014	NA	NA	NA	0.220955	1.55523	3.07469	0.505819	0.612984	NA	0	0	0	0	0	0	0	4	0	0	0	0	0	0
ASV_107	Firmicutes	Clostridia	Lachnospirales	Lachnospiraceae	NA	NA	2.91809	-1.26215	2.93076	-0.430656	0.666719	NA	0	18	0	27	0	0	0	0	0	0	0	11	0	0
ASV_247	Firmicutes	Clostridia	Lachnospirales	Lachnospiraceae	NA	NA	0	NA	NA	NA	NA	NA	0	0	0	0	0	0	0	0	0	0	0	0	0	0
ASV_524	Firmicutes	Clostridia	Lachnospirales	Lachnospiraceae	[Eubacterium] ventriosum group	NA	0	NA	NA	NA	NA	NA	0	0	0	0	0	0	0	0	0	0	0	0	0	0
ASV_279	Bacteroidota	Bacteroidia	Bacteroidales	Bacteroidaceae	Bacteroides	NA	0	NA	NA	NA	NA	NA	0	0	0	0	0	0	0	0	0	0	0	0	0	0
ASV_219	Firmicutes	Clostridia	Lachnospirales	Lachnospiraceae	NA	NA	0	NA	NA	NA	NA	NA	0	0	0	0	0	0	0	0	0	0	0	0	0	0
ASV_447	Firmicutes	Clostridia	Clostridia vadinBB60 group	NA	NA	NA	0	NA	NA	NA	NA	NA	0	0	0	0	0	0	0	0	0	0	0	0	0	0
ASV_514	Firmicutes	Clostridia	Lachnospirales	Lachnospiraceae	NA	NA	0.155171	-0.811322	3.07738	-0.263641	0.792057	NA	0	2	0	0	0	0	0	0	0	0	0	0	0	0
ASV_193	Firmicutes	Clostridia	Lachnospirales	Lachnospiraceae	NA	NA	0	NA	NA	NA	NA	NA	0	0	0	0	0	0	0	0	0	0	0	0	0	0
ASV_443	Firmicutes	Clostridia	Lachnospirales	Lachnospiraceae	NA	NA	0.291668	-1.32987	3.07239	-0.432847	0.665126	NA	0	0	0	0	0	0	3	0	0	0	0	0	0	0
ASV_445	Firmicutes	Clostridia	Peptostreptococcales-Tissierellales	Anaerovoracaceae	[Eubacterium] nodatum group	NA	0.291668	-1.32987	3.07239	-0.432847	0.665126	NA	0	0	0	0	0	0	3	0	0	0	0	0	0	0
ASV_127	Firmicutes	Clostridia	Oscillospirales	Ruminococcaceae	Incertae Sedis	NA	0	NA	NA	NA	NA	NA	0	0	0	0	0	0	0	0	0	0	0	0	0	0
ASV_303	Firmicutes	Clostridia	Lachnospirales	Lachnospiraceae	XBB1006	NA	0.405633	1.42222	2.95234	0.481727	0.63	NA	0	0	0	2	0	0	0	0	0	2	3	0	0	0
ASV_439	Firmicutes	Clostridia	Lachnospirales	Lachnospiraceae	NA	NA	0.201422	-1.30243	3.07316	-0.423807	0.671706	NA	0	0	0	0	3	0	0	0	0	0	0	0	0	0
ASV_180	Firmicutes	Clostridia	Peptostreptococcales-Tissierellales	Anaerovoracaceae	Anaerovorax	NA	0	NA	NA	NA	NA	NA	0	0	0	0	0	0	0	0	0	0	0	0	0	0
ASV_189	Firmicutes	Bacilli	Erysipelotrichales	Erysipelatoclostridiaceae	Candidatus Stoquefichus	NA	0.241948	1.64887	3.07252	0.536652	0.591508	NA	0	0	0	0	0	0	0	0	0	5	0	0	0	0
ASV_456	Firmicutes	Clostridia	Lachnospirales	Lachnospiraceae	NA	NA	0	NA	NA	NA	NA	NA	0	0	0	0	0	0	0	0	0	0	0	0	0	0
ASV_262	Actinobacteriota	Actinobacteria	Corynebacteriales	Corynebacteriaceae	Corynebacterium	NA	0.720918	2.99516	3.02468	0.990238	0.322058	NA	0	0	0	0	0	0	0	0	6	0	0	0	0	0
ASV_199	Firmicutes	Clostridia	Lachnospirales	Lachnospiraceae	NA	NA	0	NA	NA	NA	NA	NA	0	0	0	0	0	0	0	0	0	0	0	0	0	0
ASV_119	Firmicutes	Clostridia	Lachnospirales	Lachnospiraceae	Lachnoclostridium	NA	0	NA	NA	NA	NA	NA	0	0	0	0	0	0	0	0	0	0	0	0	0	0
ASV_129	Firmicutes	Clostridia	Lachnospirales	Lachnospiraceae	Lachnospiraceae NK4A136 group	NA	0	NA	NA	NA	NA	NA	0	0	0	0	0	0	0	0	0	0	0	0	0	0
ASV_528	Firmicutes	Clostridia	Lachnospirales	Lachnospiraceae	Marvinbryantia	NA	0	NA	NA	NA	NA	NA	0	0	0	0	0	0	0	0	0	0	0	0	0	0
ASV_160	Firmicutes	Clostridia	Lachnospirales	Lachnospiraceae	NA	NA	1.20926	-3.62987	3.00844	-1.20656	0.227602	NA	0	0	5	0	8	0	0	0	0	0	0	0	0	0
ASV_163	Firmicutes	Clostridia	Clostridiales	Clostridiaceae	Clostridium sensu stricto 1	NA	0	NA	NA	NA	NA	NA	0	0	0	0	0	0	0	0	0	0	0	0	0	0
ASV_451	Firmicutes	Clostridia	Lachnospirales	Lachnospiraceae	ASF356	NA	0	NA	NA	NA	NA	NA	0	0	0	0	0	0	0	0	0	0	0	0	0	0
ASV_438	Firmicutes	Clostridia	Lachnospirales	Lachnospiraceae	Tuzzerella	NA	0.201422	-1.30243	3.07316	-0.423807	0.671706	NA	0	0	0	0	3	0	0	0	0	0	0	0	0	0
ASV_511	Firmicutes	Clostridia	Clostridia UCG-014	NA	NA	NA	0.180138	0.96172	3.08407	0.311834	0.755166	NA	0	0	0	0	0	0	0	0	0	0	0	0	0	2
ASV_28	Firmicutes	Clostridia	Clostridiales	Clostridiaceae	Clostridium sensu stricto 1	NA	1.39313	-3.84626	3.00543	-1.27977	0.200626	NA	0	0	0	0	0	9	8	0	0	0	0	0	0	0
ASV_168	Firmicutes	Clostridia	Lachnospirales	Lachnospiraceae	NA	NA	1.01746	3.5327	3.01282	1.17256	0.240974	NA	0	0	0	0	0	0	0	0	0	0	0	13	0	0
ASV_349	Bacteroidota	Bacteroidia	Bacteroidales	Muribaculaceae	NA	NA	0.387928	-2.03147	3.04919	-0.666232	0.505263	NA	0	5	0	0	0	0	0	0	0	0	0	0	0	0
ASV_191	Firmicutes	Clostridia	Oscillospirales	Oscillospiraceae	NA	NA	0	NA	NA	NA	NA	NA	0	0	0	0	0	0	0	0	0	0	0	0	0	0
ASV_211	Firmicutes	Clostridia	Christensenellales	Christensenellaceae	NA	NA	0	0	0	0	1	NA	0	0	0	0	0	0	0	0	16	0	0	0	0	0
ASV_512	Firmicutes	Clostridia	Lachnospirales	Lachnospiraceae	NA	NA	0.180138	0.96172	3.08407	0.311834	0.755166	NA	0	0	0	0	0	0	0	0	0	0	0	0	0	2
ASV_520	Firmicutes	Clostridia	Oscillospirales	Ruminococcaceae	Incertae Sedis	NA	0.136744	-0.811322	3.07738	-0.263641	0.792057	NA	0	0	0	0	0	2	0	0	0	0	0	0	0	0
ASV_197	Firmicutes	Clostridia	Lachnospirales	Lachnospiraceae	NA	NA	0.310884	1.91486	3.06317	0.625125	0.531889	NA	0	0	0	0	0	0	0	3	0	3	0	0	0	0
ASV_153	Firmicutes	Clostridia	Oscillospirales	Ruminococcaceae	Incertae Sedis	NA	0.662864	2.93777	3.02622	0.97077	0.331663	NA	0	0	0	0	0	0	0	12	0	0	0	0	0	0
ASV_145	Firmicutes	Bacilli	Staphylococcales	Staphylococcaceae	Staphylococcus	NA	0.255646	1.69916	3.07099	0.553294	0.580062	NA	0	0	0	0	0	0	0	2	0	3	0	0	0	0
ASV_435	Firmicutes	Clostridia	Clostridia vadinBB60 group	NA	NA	NA	0.403282	-1.32987	3.07239	-0.432847	0.665126	NA	0	0	3	0	0	0	0	0	0	0	0	0	0	0
ASV_139	Firmicutes	Clostridia	Oscillospirales	Ruminococcaceae	NA	NA	1.19226	1.25058	2.45047	0.510344	0.609811	NA	0	0	0	3	4	0	0	6	0	7	0	0	0	2
ASV_209	Firmicutes	Bacilli	RF39	NA	NA	NA	1.84427	2.42921	2.95409	0.822322	0.410894	NA	0	0	0	0	4	0	0	22	3	0	0	0	0	0
ASV_430	Firmicutes	Clostridia	Oscillospirales	Ruminococcaceae	Anaerotruncus	NA	0.270208	1.49436	3.07611	0.485794	0.627113	NA	0	0	0	0	0	0	0	0	0	0	0	0	0	3
ASV_164	Firmicutes	Clostridia	Oscillospirales	Oscillospiraceae	Oscillibacter	NA	2.42485	0.7917	2.93348	0.269884	0.787249	NA	0	0	0	0	0	13	0	0	0	21	6	0	0	0
ASV_221	Firmicutes	Clostridia	Clostridia UCG-014	NA	NA	NA	0	NA	NA	NA	NA	NA	0	0	0	0	0	0	0	0	0	0	0	0	0	0
ASV_142	Firmicutes	Clostridia	Lachnospirales	Lachnospiraceae	NA	NA	2.72041	0.101557	2.49667	0.040677	0.967553	NA	9	5	3	0	0	0	0	13	0	14	0	0	0	0
ASV_158	Firmicutes	Clostridia	Oscillospirales	Butyricicoccaceae	Butyricicoccus	NA	1.91248	-0.808342	2.48016	-0.325923	0.744483	NA	0	0	0	6	16	0	0	4	0	6	0	0	0	2
ASV_170	Firmicutes	Clostridia	Lachnospirales	Lachnospiraceae	ASF356	NA	0.747246	-2.98325	3.02061	-0.987631	0.323334	NA	6	0	0	16	0	0	0	0	0	0	0	0	0	0
ASV_326	Firmicutes	Clostridia	Lachnospirales	Lachnospiraceae	NA	NA	0.407625	2.23193	3.05078	0.731593	0.464417	NA	0	0	0	0	0	0	0	0	0	0	0	0	6	0
ASV_442	Firmicutes	Clostridia	Lachnospirales	Lachnospiraceae	NA	NA	0.205115	-1.31755	3.07276	-0.428784	0.668081	NA	0	0	0	0	0	3	0	0	0	0	0	0	0	0
ASV_519	Firmicutes	Clostridia	Oscillospirales	Butyricicoccaceae	Butyricicoccus	NA	0.136744	-0.811322	3.07738	-0.263641	0.792057	NA	0	0	0	0	0	2	0	0	0	0	0	0	0	0
ASV_157	Firmicutes	Clostridia	Oscillospirales	Ruminococcaceae	Harryflintia	NA	3.81084	-3.32717	2.01987	-1.64722	0.0995125	NA	9	10	5	6	17	0	2	0	0	0	4	0	0	0
ASV_131	Firmicutes	Bacilli	Lactobacillales	Streptococcaceae	Streptococcus	danieliae	0	0	0	0	1	NA	0	0	0	0	0	0	0	0	0	21	0	0	0	0
ASV_426	Firmicutes	Clostridia	Clostridia UCG-014	NA	NA	NA	0.360459	1.49436	3.07611	0.485794	0.627113	NA	0	0	0	0	0	0	0	0	3	0	0	0	0	0
ASV_198	Firmicutes	Clostridia	Lachnospirales	Lachnospiraceae	Lachnoclostridium	NA	0.402843	-2.09524	3.04708	-0.687623	0.49169	NA	0	0	0	0	6	0	0	0	0	0	0	0	0	0
ASV_510	Firmicutes	Clostridia	Lachnospirales	Lachnospiraceae	NA	NA	0.180138	0.96172	3.08407	0.311834	0.755166	NA	0	0	0	0	0	0	0	0	0	0	0	0	0	2
ASV_98	Firmicutes	Clostridia	Lachnospirales	Lachnospiraceae	NA	NA	0	0	0	0	1	NA	0	0	0	0	0	0	0	40	0	0	0	0	0	0
ASV_446	Firmicutes	Clostridia	Oscillospirales	Oscillospiraceae	Intestinimonas	NA	0.291668	-1.32987	3.07239	-0.432847	0.665126	NA	0	0	0	0	0	0	3	0	0	0	0	0	0	0
ASV_455	Firmicutes	Clostridia	Lachnospirales	Lachnospiraceae	NA	NA	0	NA	NA	NA	NA	NA	0	0	0	0	0	0	0	0	0	0	0	0	0	0
ASV_172	Firmicutes	Clostridia	Clostridia UCG-014	NA	NA	NA	1.6961	-4.11885	3.00221	-1.37194	0.170083	NA	0	8	8	0	0	0	0	0	0	0	0	0	0	0
ASV_234	Firmicutes	Bacilli	Erysipelotrichales	Erysipelotrichaceae	NA	NA	0.659895	0.504242	2.69958	0.186785	0.851829	NA	0	0	0	5	0	2	0	2	0	6	0	0	0	0
ASV_237	Firmicutes	Clostridia	Clostridia UCG-014	NA	NA	NA	0	NA	NA	NA	NA	NA	0	0	0	0	0	0	0	0	0	0	0	0	0	0
ASV_89	Firmicutes	Clostridia	Lachnospirales	Lachnospiraceae	Lachnoclostridium	NA	0	NA	NA	NA	NA	NA	0	0	0	0	0	0	0	0	0	0	0	0	0	0
ASV_379	Firmicutes	Bacilli	Erysipelotrichales	Erysipelotrichaceae	NA	NA	0.310342	-1.75128	3.05894	-0.572511	0.566976	NA	0	4	0	0	0	0	0	0	0	0	0	0	0	0
ASV_149	Bacteroidota	Bacteroidia	Bacteroidales	Muribaculaceae	NA	NA	2.36194	-4.62264	2.82225	-1.63793	0.101437	NA	5	0	0	46	14	0	0	0	0	0	0	0	0	0
ASV_506	Firmicutes	Clostridia	Oscillospirales	Ruminococcaceae	NA	NA	0.173279	0.96172	3.08407	0.311834	0.755166	NA	0	0	0	0	0	0	0	0	0	0	2	0	0	0
ASV_236	Firmicutes	Clostridia	Oscillospirales	[Clostridium] methylpentosum group	NA	NA	0.338727	2.02797	3.05845	0.663072	0.507285	NA	0	0	0	0	0	0	0	0	0	7	0	0	0	0
ASV_450	Firmicutes	Clostridia	Oscillospirales	Ruminococcaceae	Incertae Sedis	NA	0	NA	NA	NA	NA	NA	0	0	0	0	0	0	0	0	0	0	0	0	0	0
ASV_434	Firmicutes	Clostridia	Lachnospirales	Lachnospiraceae	NA	NA	0.232757	-1.32987	3.07239	-0.432847	0.665126	NA	0	3	0	0	0	0	0	0	0	0	0	0	0	0
ASV_162	Firmicutes	Bacilli	Erysipelotrichales	Erysipelatoclostridiaceae	Erysipelatoclostridium	NA	2.72042	-4.81782	2.83968	-1.69661	0.0897702	NA	0	0	8	59	3	0	0	0	0	0	0	0	0	0
ASV_185	Firmicutes	Clostridia	Clostridia UCG-014	NA	NA	NA	0	NA	NA	NA	NA	NA	0	0	0	0	0	0	0	0	0	0	0	0	0	0
ASV_166	Firmicutes	Clostridia	Oscillospirales	Oscillospiraceae	NK4A214 group	NA	1.91417	-0.490032	2.25707	-0.217109	0.828123	NA	0	0	0	11	0	4	6	5	0	7	2	0	0	0
ASV_453	Firmicutes	Clostridia	Clostridiales	Clostridiaceae	Clostridium sensu stricto 1	NA	0	NA	NA	NA	NA	NA	0	0	0	0	0	0	0	0	0	0	0	0	0	0
ASV_253	Firmicutes	Clostridia	Clostridia UCG-014	NA	NA	NA	1.00861	-3.38321	3.01247	-1.12307	0.261408	NA	0	13	0	0	0	0	0	0	0	0	0	0	0	0
ASV_123	Firmicutes	Bacilli	Lactobacillales	Lactobacillaceae	Lactobacillus	NA	3.97207	5.49825	2.9931	1.83697	0.0662137	NA	0	0	0	0	0	0	0	0	0	23	33	0	0	0
ASV_449	Firmicutes	Clostridia	Lachnospirales	Lachnospiraceae	NA	NA	0	NA	NA	NA	NA	NA	0	0	0	0	0	0	0	0	0	0	0	0	0	0
ASV_280	Firmicutes	Clostridia	Clostridia UCG-014	NA	NA	NA	0	NA	NA	NA	NA	NA	0	0	0	0	0	0	0	0	0	0	0	0	0	0
ASV_8	Firmicutes	Bacilli	Erysipelotrichales	Erysipelotrichaceae	Turicibacter	NA	0	NA	NA	NA	NA	NA	0	0	0	0	0	0	0	0	0	0	0	0	0	0
ASV_128	Firmicutes	Clostridia	Lachnospirales	Lachnospiraceae	Lachnoclostridium	NA	0	0	0	0	1	NA	47	0	0	0	0	0	0	0	0	0	0	0	0	0
ASV_105	Firmicutes	Clostridia	Clostridiales	Clostridiaceae	Clostridium sensu stricto 1	NA	0.547865	2.63918	3.03529	0.869497	0.384575	NA	0	0	0	0	0	0	0	0	0	0	0	7	0	0
ASV_206	Firmicutes	Clostridia	Oscillospirales	Ruminococcaceae	NA	NA	0.110477	0.96172	3.08407	0.311834	0.755166	NA	0	0	0	0	0	0	0	2	0	0	0	0	0	0
ASV_135	Firmicutes	Clostridia	Oscillospirales	Butyricicoccaceae	UCG-009	NA	3.1066	1.20068	2.71339	0.442503	0.658125	NA	0	0	0	0	11	3	0	12	0	31	0	0	0	0
ASV_348	Firmicutes	Bacilli	Erysipelotrichales	Erysipelatoclostridiaceae	Erysipelatoclostridium	NA	0.387928	-2.03147	3.04919	-0.666232	0.505263	NA	0	5	0	0	0	0	0	0	0	0	0	0	0	0
ASV_45	Bacteroidota	Bacteroidia	Bacteroidales	Muribaculaceae	NA	NA	0	0	0	0	1	NA	70	0	0	0	0	0	0	0	0	0	53	0	0	0
ASV_383	Firmicutes	Clostridia	Lachnospirales	Lachnospiraceae	Lachnospiraceae UCG-006	NA	0.388891	-2.00527	3.05008	-0.657449	0.510892	NA	0	0	0	0	0	0	4	0	0	0	0	0	0	0
ASV_188	Firmicutes	Clostridia	Clostridia UCG-014	NA	NA	NA	0	NA	NA	NA	NA	NA	0	0	0	0	0	0	0	0	0	0	0	0	0	0
ASV_134	Proteobacteria	Gammaproteobacteria	Pseudomonadales	Pseudomonadaceae	Pseudomonas	NA	0	NA	NA	NA	NA	NA	0	0	0	0	0	0	0	0	0	0	0	0	0	0
ASV_204	Firmicutes	Clostridia	Lachnospirales	Lachnospiraceae	NA	NA	1.38254	-3.82747	2.84006	-1.34767	0.177764	NA	6	0	6	9	0	0	0	0	0	0	0	0	0	0
ASV_432	Firmicutes	Clostridia	Lachnospirales	Lachnospiraceae	NA	NA	0.177883	-1.21195	3.07448	-0.394196	0.693436	NA	3	0	0	0	0	0	0	0	0	0	0	0	0	0
ASV_431	Firmicutes	Clostridia	Clostridia vadinBB60 group	NA	NA	NA	0.177883	-1.21195	3.07448	-0.394196	0.693436	NA	3	0	0	0	0	0	0	0	0	0	0	0	0	0
ASV_200	Firmicutes	Clostridia	Lachnospirales	Lachnospiraceae	NA	NA	0	NA	NA	NA	NA	NA	0	0	0	0	0	0	0	0	0	0	0	0	0	0
ASV_427	Firmicutes	Clostridia	Oscillospirales	Ruminococcaceae	NA	NA	0.234799	1.49436	3.07611	0.485794	0.627113	NA	0	0	0	0	0	0	0	0	0	0	0	3	0	0
ASV_122	Firmicutes	Clostridia	Lachnospirales	Lachnospiraceae	Lachnoclostridium	NA	0	0	0	0	1	NA	0	0	0	72	0	0	0	0	0	0	0	0	0	0
ASV_509	Firmicutes	Clostridia	Oscillospirales	Ruminococcaceae	Anaerotruncus	NA	0.156533	0.96172	3.08407	0.311834	0.755166	NA	0	0	0	0	0	0	0	0	0	0	0	2	0	0
ASV_238	Firmicutes	Clostridia	Clostridia vadinBB60 group	NA	NA	NA	1.13765	-3.53656	3.00989	-1.17498	0.240002	NA	0	6	5	0	0	0	0	0	0	0	0	0	0	0
ASV_513	Firmicutes	Clostridia	Lachnospirales	Lachnospiraceae	NA	NA	0.180138	0.96172	3.08407	0.311834	0.755166	NA	0	0	0	0	0	0	0	0	0	0	0	0	0	2
ASV_146	Firmicutes	Clostridia	Lachnospirales	Lachnospiraceae	[Eubacterium] xylanophilum group	NA	1.48172	0.502043	2.96131	0.169534	0.865377	NA	0	0	0	0	9	0	0	0	6	0	0	2	0	0
ASV_116	Firmicutes	Clostridia	Oscillospirales	Oscillospiraceae	NA	NA	1.57426	0.875748	2.68446	0.326228	0.744252	NA	0	0	0	6	6	0	0	0	0	5	0	10	0	0
ASV_310	Firmicutes	Clostridia	Oscillospirales	Oscillospiraceae	Oscillibacter	NA	0.469984	-2.29379	3.041	-0.754289	0.450676	NA	0	0	0	0	7	0	0	0	0	0	0	0	0	0
ASV_312	Bacteroidota	Bacteroidia	Bacteroidales	Muribaculaceae	NA	NA	0	NA	NA	NA	NA	NA	0	0	0	0	0	0	0	0	0	0	0	0	0	0
ASV_245	Firmicutes	Clostridia	Lachnospirales	Lachnospiraceae	A2	NA	0.146805	-1.12006	3.07571	-0.364162	0.715737	NA	0	0	0	6	0	0	0	0	0	0	0	0	0	0
ASV_68	Bacteroidota	Bacteroidia	Bacteroidales	Muribaculaceae	NA	NA	2.35021	3.67544	2.66575	1.37876	0.167968	NA	0	0	0	0	0	0	116	17	0	0	0	0	164	12
ASV_109	Firmicutes	Clostridia	Oscillospirales	Oscillospiraceae	Oscillibacter	NA	0.615346	-2.67912	3.02846	-0.884647	0.376347	NA	0	0	0	0	0	9	0	0	0	0	0	0	0	0
ASV_183	Firmicutes	Clostridia	Clostridia UCG-014	NA	NA	NA	0	NA	NA	NA	NA	NA	0	0	0	0	0	0	0	0	0	0	0	0	0	0
ASV_171	Firmicutes	Clostridia	Lachnospirales	Lachnospiraceae	ASF356	NA	0	NA	NA	NA	NA	NA	0	0	0	0	0	0	0	0	0	0	0	0	0	0
ASV_328	Firmicutes	Clostridia	Lachnospirales	Lachnospiraceae	NA	NA	0	NA	NA	NA	NA	NA	0	0	0	0	0	0	0	0	0	0	0	0	0	0
ASV_220	Firmicutes	Bacilli	Erysipelotrichales	Erysipelotrichaceae	NA	NA	0.048935	-0.49037	3.07929	-0.159248	0.873474	NA	0	0	0	2	0	0	0	0	0	0	0	0	0	0
ASV_71	Firmicutes	Bacilli	Erysipelotrichales	Erysipelotrichaceae	Turicibacter	NA	0	NA	NA	NA	NA	NA	0	0	0	0	0	0	0	0	0	0	0	0	0	0
ASV_156	Firmicutes	Clostridia	Lachnospirales	Lachnospiraceae	Lachnospiraceae UCG-006	NA	1.63281	0.718188	2.95571	0.242983	0.808018	NA	0	0	0	0	0	9	0	0	0	0	0	13	0	0
ASV_241	Bacteroidota	Bacteroidia	Bacteroidales	Bacteroidaceae	Bacteroides	NA	0	NA	NA	NA	NA	NA	0	0	0	0	0	0	0	0	0	0	0	0	0	0
ASV_259	Firmicutes	Clostridia	Oscillospirales	Ruminococcaceae	UBA1819	NA	0.134281	-0.811322	3.07738	-0.263641	0.792057	NA	0	0	0	0	2	0	0	0	0	0	0	0	0	0
ASV_215	Firmicutes	Clostridia	Lachnospirales	Lachnospiraceae	NA	NA	0.899582	1.35947	3.00953	0.451722	0.651469	NA	0	0	0	9	0	0	0	0	0	0	0	0	10	0
ASV_130	Firmicutes	Clostridia	Lachnospirales	Lachnospiraceae	Roseburia	NA	0.718102	3.0516	3.02322	1.00938	0.31279	NA	0	0	0	0	0	0	0	13	0	0	0	0	0	0
ASV_111	Actinobacteriota	Actinobacteria	Bifidobacteriales	Bifidobacteriaceae	Bifidobacterium	NA	0.493204	2.48159	3.04087	0.81608	0.414455	NA	0	0	0	0	0	0	0	0	0	0	0	4	0	2
ASV_218	Firmicutes	Clostridia	Oscillospirales	Ruminococcaceae	NA	NA	0	NA	NA	NA	NA	NA	0	0	0	0	0	0	0	0	0	0	0	0	0	0
ASV_429	Firmicutes	Clostridia	Lachnospirales	Lachnospiraceae	Lachnospiraceae UCG-008	NA	0.203812	1.4623	3.07688	0.475254	0.634606	NA	0	0	0	0	0	0	0	0	0	0	0	0	3	0
ASV_517	Firmicutes	Clostridia	Christensenellales	Christensenellaceae	NA	NA	0.134281	-0.811322	3.07738	-0.263641	0.792057	NA	0	0	0	0	2	0	0	0	0	0	0	0	0	0
ASV_159	Firmicutes	Clostridia	Lachnospirales	Lachnospiraceae	ASF356	NA	0	NA	NA	NA	NA	NA	0	0	0	0	0	0	0	0	0	0	0	0	0	0
ASV_327	Firmicutes	Clostridia	Lachnospirales	Lachnospiraceae	Lachnospiraceae NK4A136 group	NA	0	NA	NA	NA	NA	NA	0	0	0	0	0	0	0	0	0	0	0	0	0	0
ASV_49	Firmicutes	Clostridia	Oscillospirales	Oscillospiraceae	NA	NA	0	NA	NA	NA	NA	NA	0	0	0	0	0	0	0	0	0	0	0	0	0	0
ASV_278	Firmicutes	Clostridia	Oscillospirales	Oscillospiraceae	NA	NA	0.671405	-2.80565	3.025	-0.927489	0.353673	NA	0	0	0	0	10	0	0	0	0	0	0	0	0	0
ASV_304	Firmicutes	Bacilli	Lactobacillales	Enterococcaceae	Enterococcus	NA	0.475562	2.44925	3.04209	0.80512	0.420751	NA	0	0	0	0	0	0	0	0	0	0	0	0	7	0
ASV_115	Firmicutes	Clostridia	Peptococcales	Peptococcaceae	NA	NA	0	0	0	0	1	NA	0	0	0	0	0	0	0	0	0	0	0	0	174	0
ASV_255	Actinobacteriota	Coriobacteriia	Coriobacteriales	Eggerthellaceae	Enterorhabdus	NA	0	NA	NA	NA	NA	NA	0	0	0	0	0	0	0	0	0	0	0	0	0	0
ASV_515	Firmicutes	Clostridia	Lachnospirales	Lachnospiraceae	Marvinbryantia	NA	0.048935	-0.49037	3.07929	-0.159248	0.873474	NA	0	0	0	2	0	0	0	0	0	0	0	0	0	0
ASV_523	Firmicutes	Bacilli	Lactobacillales	NA	NA	NA	0.194446	-0.811322	3.07738	-0.263641	0.792057	NA	0	0	0	0	0	0	2	0	0	0	0	0	0	0
ASV_252	Firmicutes	Clostridia	Clostridia UCG-014	NA	NA	NA	0.387116	2.19492	3.05209	0.719153	0.472047	NA	0	0	0	0	0	0	0	0	0	8	0	0	0	0
ASV_525	Firmicutes	Clostridia	Clostridia vadinBB60 group	NA	NA	NA	0	NA	NA	NA	NA	NA	0	0	0	0	0	0	0	0	0	0	0	0	0	0
ASV_216	Firmicutes	Clostridia	Oscillospirales	Ruminococcaceae	NA	NA	1.29959	3.88134	3.00715	1.2907	0.196806	NA	0	0	0	0	0	0	0	0	0	0	15	0	0	0
ASV_246	Firmicutes	Clostridia	Lachnospirales	Lachnospiraceae	Lachnoclostridium	NA	0.391332	2.16453	3.0532	0.708937	0.478363	NA	0	0	0	0	0	0	0	0	0	0	0	5	0	0
ASV_138	Firmicutes	Clostridia	Lachnospirales	Lachnospiraceae	Lachnospiraceae FCS020 group	NA	2.44719	-0.959196	2.69429	-0.35601	0.721833	NA	8	0	0	30	0	6	0	15	0	0	0	0	0	0
ASV_175	Firmicutes	Clostridia	Lachnospirales	Lachnospiraceae	Lachnoclostridium	NA	0	NA	NA	NA	NA	NA	0	0	0	0	0	0	0	0	0	0	0	0	0	0
ASV_177	Firmicutes	Clostridia	Monoglobales	Monoglobaceae	Monoglobus	NA	0.122337	-0.996306	3.07643	-0.323851	0.746051	NA	0	0	0	5	0	0	0	0	0	0	0	0	0	0
ASV_117	Firmicutes	Clostridia	Oscillospirales	UCG-010	NA	NA	1.39609	3.99688	3.00555	1.32983	0.183573	NA	0	0	27	0	0	0	0	19	0	0	4	0	0	0
ASV_208	Firmicutes	Clostridia	Clostridiales	Clostridiaceae	Clostridium sensu stricto 1	NA	0	NA	NA	NA	NA	NA	0	0	0	0	0	0	0	0	0	0	0	0	0	0
ASV_124	Firmicutes	Clostridia	Oscillospirales	Ruminococcaceae	Incertae Sedis	NA	3.58705	-1.29845	1.87447	-0.692704	0.488495	NA	9	0	4	26	3	4	4	7	0	13	0	0	0	0
ASV_174	Firmicutes	Clostridia	Clostridia UCG-014	NA	NA	NA	0.205115	-1.31755	3.07276	-0.428784	0.668081	NA	0	0	0	0	0	3	44	0	0	0	0	0	0	0
ASV_305	Firmicutes	Clostridia	Oscillospirales	Butyricicoccaceae	Butyricicoccus	NA	0.475562	2.44925	3.04209	0.80512	0.420751	NA	0	0	0	0	0	0	0	0	0	0	0	0	7	0
ASV_94	Firmicutes	Clostridia	Lachnospirales	Lachnospiraceae	NA	NA	0	NA	NA	NA	NA	NA	0	0	0	0	0	0	0	0	0	0	0	0	0	0
ASV_118	Proteobacteria	Gammaproteobacteria	Enterobacterales	Enterobacteriaceae	Escherichia-Shigella	NA	0.177883	-1.21195	3.07448	-0.394196	0.693436	NA	3	0	0	0	0	0	0	0	0	0	0	0	0	0
ASV_352	Firmicutes	Clostridia	Lachnospirales	Lachnospiraceae	NA	NA	0	NA	NA	NA	NA	NA	0	0	0	0	0	0	0	0	0	0	0	0	0	0
ASV_165	Firmicutes	Clostridia	Clostridia vadinBB60 group	NA	NA	NA	0	NA	NA	NA	NA	NA	0	0	0	0	0	0	0	0	0	0	0	0	0	0
ASV_140	Actinobacteriota	Coriobacteriia	Coriobacteriales	Atopobiaceae	Coriobacteriaceae UCG-002	NA	3.08777	-4.98851	2.99518	-1.66551	0.0958105	NA	9	0	19	0	0	0	0	0	0	0	0	0	0	0
ASV_203	Firmicutes	Bacilli	Erysipelotrichales	Erysipelatoclostridiaceae	Erysipelatoclostridium	NA	0.339687	1.99949	3.0596	0.653511	0.513427	NA	0	0	0	0	0	0	0	0	0	0	0	0	5	0
ASV_173	Firmicutes	Clostridia	Lachnospirales	Lachnospiraceae	Lachnospiraceae UCG-004	NA	0	0	0	0	1	NA	0	0	0	74	0	0	0	0	0	0	0	0	0	0
ASV_196	Actinobacteriota	Coriobacteriia	Coriobacteriales	Eggerthellaceae	Enterorhabdus	NA	0.552386	2.67892	3.03398	0.882975	0.37725	NA	0	0	0	16	0	0	0	10	0	0	0	0	0	0
ASV_508	Firmicutes	Clostridia	Lachnospirales	Lachnospiraceae	A2	NA	0.156533	0.96172	3.08407	0.311834	0.755166	NA	0	0	0	0	0	0	0	0	0	0	0	2	0	0
ASV_448	Firmicutes	Clostridia	Clostridia vadinBB60 group	NA	NA	NA	0	NA	NA	NA	NA	NA	0	0	0	0	0	0	0	0	0	0	0	0	0	0
ASV_527	Firmicutes	Clostridia	Lachnospirales	Lachnospiraceae	Roseburia	NA	0	NA	NA	NA	NA	NA	0	0	0	0	0	0	0	0	0	0	0	0	0	0
ASV_444	Firmicutes	Clostridia	Lachnospirales	Lachnospiraceae	NA	NA	0.291668	-1.32987	3.07239	-0.432847	0.665126	NA	0	0	0	0	0	0	3	0	0	0	0	0	0	0
ASV_86	Firmicutes	Bacilli	Lactobacillales	Enterococcaceae	Enterococcus	NA	1.47503	1.66371	2.96353	0.561397	0.574527	NA	0	0	0	0	0	5	0	0	0	0	11	0	0	2
ASV_306	Firmicutes	Clostridia	Lachnospirales	Lachnospiraceae	NA	NA	0.630484	2.82918	3.02931	0.933935	0.350337	NA	0	0	0	0	0	0	0	0	0	0	0	0	0	7
ASV_307	Firmicutes	Clostridia	Lachnospirales	Lachnospiraceae	Blautia	NA	0.41506	-2.14446	3.04552	-0.704136	0.481348	NA	7	0	0	0	0	0	0	0	0	0	0	0	0	0
ASV_121	Firmicutes	Bacilli	Lactobacillales	Streptococcaceae	Streptococcus	NA	0.360459	1.49436	3.07611	0.485794	0.627113	NA	0	0	0	22	0	0	0	0	3	0	0	0	0	0
ASV_137	Firmicutes	Clostridia	Oscillospirales	Oscillospiraceae	Intestinimonas	NA	3.29262	5.23126	2.77985	1.88185	0.0598563	NA	0	0	0	0	0	0	0	18	0	20	0	17	0	0
ASV_311	Firmicutes	Clostridia	Lachnospirales	Lachnospiraceae	Roseburia	NA	0	NA	NA	NA	NA	NA	0	0	0	0	0	0	0	0	0	0	0	0	0	0
ASV_454	Bacteroidota	Bacteroidia	Bacteroidales	Bacteroidaceae	Bacteroides	NA	0	NA	NA	NA	NA	NA	0	0	0	0	0	0	0	0	0	0	0	0	0	0
ASV_176	Firmicutes	Clostridia	Lachnospirales	Lachnospiraceae	GCA-900066575	NA	0	0	0	0	1	NA	0	0	0	30	0	0	0	0	0	0	0	0	0	0
ASV_428	Bacteroidota	Bacteroidia	Bacteroidales	Muribaculaceae	NA	NA	0.234799	1.49436	3.07611	0.485794	0.627113	NA	0	0	0	0	0	0	0	0	0	0	0	3	0	0
ASV_217	Bacteroidota	Bacteroidia	Bacteroidales	Bacteroidaceae	Bacteroides	NA	0	NA	NA	NA	NA	NA	0	0	0	0	0	0	0	0	0	0	0	0	0	0
ASV_277	Firmicutes	Clostridia	Oscillospirales	Ruminococcaceae	NA	NA	0.592943	-2.63614	3.0297	-0.8701	0.384246	NA	10	0	0	0	0	0	0	0	0	0	0	0	0	0
ASV_276	Firmicutes	Bacilli	RF39	NA	NA	NA	0.241948	1.64887	3.07252	0.536652	0.591508	NA	0	0	0	0	0	0	0	0	0	5	0	0	0	0
ASV_184	Firmicutes	Clostridia	Lachnospirales	Lachnospiraceae	NA	NA	0.866396	3.29406	3.01755	1.09163	0.274995	NA	0	0	0	0	0	0	0	0	0	0	10	0	0	0
ASV_179	Firmicutes	Clostridia	Oscillospirales	Ruminococcaceae	Incertae Sedis	NA	2.92485	-4.92641	2.79977	-1.75958	0.0784797	NA	21	0	0	22	17	0	0	0	0	0	0	0	0	0
ASV_436	Firmicutes	Clostridia	Oscillospirales	Oscillospiraceae	NA	NA	0.201422	-1.30243	3.07316	-0.423807	0.671706	NA	0	0	0	0	3	0	0	0	0	0	0	0	0	0
ASV_380	Bacteroidota	Bacteroidia	Bacteroidales	Bacteroidaceae	Bacteroides	NA	0.537709	-2.40072	3.03719	-0.790441	0.42927	NA	0	0	4	0	0	0	0	0	0	0	0	0	0	0
ASV_120	Firmicutes	Clostridia	Oscillospirales	Oscillospiraceae	Intestinimonas	NA	0	0	0	0	1	NA	0	0	0	0	0	0	24	0	0	0	0	62	0	0
ASV_192	Firmicutes	Clostridia	Peptococcales	Peptococcaceae	NA	NA	0	0	0	0	1	NA	0	0	0	16	0	0	0	0	0	0	0	0	0	0
ASV_244	Firmicutes	Clostridia	Lachnospirales	Lachnospiraceae	Acetatifactor	NA	0.540415	2.60463	3.03647	0.857785	0.391011	NA	0	0	0	0	0	0	0	0	0	0	0	0	0	6
ASV_225	Firmicutes	Clostridia	Lachnospirales	Lachnospiraceae	Marvinbryantia	NA	0.403282	-1.32987	3.07239	-0.432847	0.665126	NA	0	0	3	0	0	0	0	0	0	0	0	0	0	0
ASV_518	Firmicutes	Clostridia	Oscillospirales	Oscillospiraceae	NA	NA	0.136744	-0.811322	3.07738	-0.263641	0.792057	NA	0	0	0	0	0	2	0	0	0	0	0	0	0	0
ASV_437	Firmicutes	Clostridia	Oscillospirales	Oscillospiraceae	NK4A214 group	NA	0.201422	-1.30243	3.07316	-0.423807	0.671706	NA	0	0	0	0	3	0	0	0	0	0	0	0	0	0
ASV_382	Firmicutes	Clostridia	Lachnospirales	Lachnospiraceae	Roseburia	NA	0.273487	-1.62168	3.06314	-0.529419	0.596515	NA	0	0	0	0	0	4	0	0	0	0	0	0	0	0
ASV_425	Firmicutes	Clostridia	Lachnospirales	Lachnospiraceae	NA	NA	0.165716	1.31412	3.07944	0.42674	0.669569	NA	0	0	0	0	0	0	0	3	0	0	0	0	0	0
ASV_226	Firmicutes	Clostridia	Lachnospirales	Lachnospiraceae	GCA-900066575	NA	0.145169	1.22413	3.08095	0.397322	0.69113	NA	0	0	0	0	0	0	0	0	0	3	0	0	0	0
ASV_133	Firmicutes	Clostridia	Lachnospirales	Lachnospiraceae	Lachnoclostridium	NA	0	0	0	0	1	NA	0	0	0	18	0	0	0	0	0	0	0	0	0	0
ASV_229	Firmicutes	Clostridia	Oscillospirales	Oscillospiraceae	Intestinimonas	NA	0	NA	NA	NA	NA	NA	0	0	0	0	0	0	0	0	0	0	0	0	0	0
ASV_150	Firmicutes	Clostridia	Clostridia vadinBB60 group	NA	NA	NA	1.20352	1.4367	2.71996	0.528206	0.597356	NA	0	4	0	0	0	0	0	0	5	0	0	2	2	0
ASV_74	Actinobacteriota	Coriobacteriia	Coriobacteriales	Atopobiaceae	Coriobacteriaceae UCG-002	NA	0	0	0	0	1	NA	0	0	0	0	0	0	0	88	0	0	0	0	0	0
ASV_353	Firmicutes	Clostridia	Lachnospirales	Lachnospiraceae	NA	NA	0	NA	NA	NA	NA	NA	0	0	0	0	0	0	0	0	0	0	0	0	0	0
ASV_309	Bacteroidota	Bacteroidia	Bacteroidales	Bacteroidaceae	Bacteroides	NA	0.469984	-2.29379	3.041	-0.754289	0.450676	NA	0	0	0	0	7	0	0	0	0	0	0	0	0	0
ASV_351	Firmicutes	Clostridia	Lachnospirales	Lachnospiraceae	NA	NA	0.341859	-1.88346	3.05442	-0.616635	0.537475	NA	0	0	0	0	0	5	0	0	0	0	0	0	0	0
ASV_230	Firmicutes	Clostridia	Lachnospirales	Lachnospiraceae	NA	NA	0.09787	-0.855899	3.07714	-0.278148	0.780899	NA	0	0	0	4	0	0	0	0	0	0	0	0	0	0
ASV_126	Firmicutes	Bacilli	Acholeplasmatales	Acholeplasmataceae	Anaeroplasma	NA	0	NA	NA	NA	NA	NA	0	0	0	0	0	0	0	0	0	0	0	0	0	0
ASV_210	Bacteroidota	Bacteroidia	Bacteroidales	Bacteroidaceae	Bacteroides	NA	2.80115	-4.85673	2.996	-1.62107	0.105002	NA	0	0	0	0	20	0	15	0	0	0	0	0	0	0
ASV_264	Firmicutes	Clostridia	Lachnospirales	Lachnospiraceae	Lachnospiraceae FCS020 group	NA	0	NA	NA	NA	NA	NA	0	0	0	0	0	0	0	0	0	0	0	0	0	0
ASV_202	Firmicutes	Clostridia	Oscillospirales	Ruminococcaceae	[Eubacterium] siraeum group	NA	0	NA	NA	NA	NA	NA	0	0	0	0	0	0	0	0	0	0	0	0	0	0
ASV_381	Firmicutes	Bacilli	Lactobacillales	Streptococcaceae	NA	NA	0.09787	-0.855899	3.07714	-0.278148	0.780899	NA	0	0	0	4	0	0	0	0	0	0	0	0	0	0
ASV_207	Firmicutes	Clostridia	Lachnospirales	Lachnospiraceae	A2	NA	0	NA	NA	NA	NA	NA	0	0	0	0	0	0	0	0	0	0	0	0	0	0
ASV_155	Firmicutes	Clostridia	Lachnospirales	Lachnospiraceae	GCA-900066575	NA	0.801629	3.21247	3.01936	1.06396	0.287348	NA	0	0	0	0	0	0	0	4	0	12	0	0	0	0
ASV_114	Firmicutes	Clostridia	Oscillospirales	Ruminococcaceae	Incertae Sedis	NA	0.82416	-3.11923	3.01759	-1.03368	0.301285	NA	0	4	0	21	0	0	0	0	0	0	0	0	0	0
ASV_308	Firmicutes	Clostridia	Lachnospirales	Lachnospiraceae	Lachnoclostridium	NA	0.543099	-2.48825	3.03427	-0.820051	0.412187	NA	0	7	0	0	0	0	0	0	0	0	0	0	0	0
ASV_212	Firmicutes	Clostridia	Christensenellales	Christensenellaceae	NA	NA	0	NA	NA	NA	NA	NA	0	0	0	0	0	0	0	0	0	0	0	0	0	0
ASV_350	Firmicutes	Clostridia	Peptostreptococcales-Tissierellales	Anaerovoracaceae	[Eubacterium] nodatum group	NA	0.387928	-2.03147	3.04919	-0.666232	0.505263	NA	0	5	0	0	0	0	0	0	0	0	0	0	0	0
ASV_242	Firmicutes	Clostridia	Clostridia UCG-014	NA	NA	NA	0.620684	-2.68144	3.02839	-0.885433	0.375923	NA	0	8	0	0	0	0	0	0	0	0	0	0	0	0
ASV_254	Firmicutes	Clostridia	Lachnospirales	Lachnospiraceae	Lachnospiraceae NK4A136 group	NA	0	NA	NA	NA	NA	NA	0	0	0	0	0	0	0	0	0	0	0	0	0	0
ASV_507	Firmicutes	Clostridia	Christensenellales	Christensenellaceae	NA	NA	0.156533	0.96172	3.08407	0.311834	0.755166	NA	0	0	0	0	0	0	0	0	0	0	0	2	0	0
ASV_178	Firmicutes	Clostridia	Lachnospirales	Lachnospiraceae	Lachnospiraceae FCS020 group	NA	0.50176	1.47845	2.9651	0.498617	0.618049	NA	0	0	0	3	0	0	0	0	0	4	0	3	0	0
ASV_441	Firmicutes	Clostridia	Lachnospirales	Lachnospiraceae	A2	NA	0.205115	-1.31755	3.07276	-0.428784	0.668081	NA	0	0	0	0	0	3	0	0	0	0	0	0	0	0
ASV_104	Firmicutes	Clostridia	Lachnospirales	Lachnospiraceae	Lachnoclostridium	NA	3.25252	-5.07893	2.99466	-1.69599	0.089887	NA	0	23	0	60	0	0	0	0	0	0	0	0	0	0
ASV_516	Firmicutes	Clostridia	Clostridiales	Clostridiaceae	Clostridium sensu stricto 1	NA	0.134281	-0.811322	3.07738	-0.263641	0.792057	NA	0	0	0	0	2	0	0	0	0	0	0	0	0	0
ASV_167	Actinobacteriota	Coriobacteriia	Coriobacteriales	Eggerthellaceae	Parvibacter	NA	0.532285	2.63487	3.03544	0.868037	0.385374	NA	0	0	0	18	0	0	0	0	0	11	0	0	0	0
ASV_186	Firmicutes	Clostridia	Peptostreptococcales-Tissierellales	Anaerovoracaceae	[Eubacterium] brachy group	NA	0.570947	-2.60701	2.88881	-0.902454	0.366816	NA	2	0	0	13	2	0	0	0	0	0	0	0	0	0
ASV_347	Firmicutes	Clostridia	Peptococcales	Peptococcaceae	NA	NA	0.450346	2.33861	3.04647	0.767647	0.442697	NA	0	0	0	0	0	0	0	0	0	0	0	0	0	5
ASV_132	Firmicutes	Clostridia	Oscillospirales	Oscillospiraceae	NA	NA	0.718102	3.0516	3.02322	1.00938	0.31279	NA	0	0	0	0	0	0	0	13	0	0	0	0	0	0
ASV_169	Firmicutes	Clostridia	Lachnospirales	Lachnospiraceae	NA	NA	0.773341	3.15709	3.02064	1.04517	0.295944	NA	0	0	0	0	0	0	0	14	0	0	0	0	0	0
ASV_440	Firmicutes	Clostridia	Lachnospirales	Lachnospiraceae	NA	NA	0.205115	-1.31755	3.07276	-0.428784	0.668081	NA	0	0	0	0	0	3	0	0	0	0	0	0	0	0
ASV_194	Firmicutes	Clostridia	Lachnospirales	Lachnospiraceae	Blautia	NA	0	0	0	0	1	NA	0	0	0	34	0	0	0	0	0	0	0	0	0	0
ASV_433	Firmicutes	Clostridia	Lachnospirales	Lachnospiraceae	NA	NA	0.232757	-1.32987	3.07239	-0.432847	0.665126	NA	0	3	0	0	0	0	0	0	0	0	0	0	0	0
ASV_82	Firmicutes	Clostridia	Lachnospirales	Lachnospiraceae	NA	NA	0	0	0	0	1	NA	0	0	0	0	0	0	0	0	66	0	0	0	0	0
ASV_522	Firmicutes	Clostridia	Oscillospirales	Ruminococcaceae	NA	NA	0.194446	-0.811322	3.07738	-0.263641	0.792057	NA	0	0	0	0	0	0	2	0	0	0	0	0	0	0
ASV_213	Actinobacteriota	Coriobacteriia	Coriobacteriales	Eggerthellaceae	Enterorhabdus	NA	0.09787	-0.855899	3.07714	-0.278148	0.780899	NA	0	0	0	4	0	0	0	0	0	0	0	0	0	0
ASV_526	Firmicutes	Clostridia	Peptostreptococcales-Tissierellales	Anaerovoracaceae	[Eubacterium] brachy group	NA	0	NA	NA	NA	NA	NA	0	0	0	0	0	0	0	0	0	0	0	0	0	0
ASV_85	Firmicutes	Clostridia	Lachnospirales	Lachnospiraceae	NA	NA	0.5435	2.64038	3.03525	0.869905	0.384352	NA	0	0	0	0	0	0	0	0	0	0	0	0	8	0
ASV_223	Firmicutes	Clostridia	Monoglobales	Monoglobaceae	Monoglobus	NA	0.41506	-2.14446	3.04552	-0.704136	0.481348	NA	7	0	0	0	0	0	0	0	0	0	0	0	0	0
ASV_95	Firmicutes	Clostridia	Oscillospirales	Ruminococcaceae	NA	NA	0	0	0	0	1	NA	0	0	0	0	0	0	0	0	0	0	0	0	34	0
ASV_97	Firmicutes	Clostridia	Lachnospirales	Lachnospiraceae	NA	NA	3.99434	-5.37427	2.99318	-1.7955	0.0725733	NA	0	0	0	48	42	0	0	0	0	0	0	0	0	0
ASV_190	Bacteroidota	Bacteroidia	Bacteroidales	Muribaculaceae	NA	NA	3.24178	-5.05757	2.84419	-1.77821	0.0753697	NA	5	0	21	5	0	0	0	0	0	0	0	0	0	0
ASV_182	Firmicutes	Clostridia	Oscillospirales	Oscillospiraceae	Intestinimonas	NA	0	NA	NA	NA	NA	NA	0	0	0	0	0	0	0	0	0	0	0	0	0	0

## Sheet: SFA vs SD fecal
ASV	Phylum	Class	Order	Family	Genus	Species	Base mean	Log2(fold-change)	lfcSE	Stat	P-value	Padj	SFA_1	SFA_2	SFA_3	SFA_4	SFA_5	SD_1	SD_2	SD_3	SD_4	SD_5	SD_6	SD_7
ASV_8	Firmicutes	Bacilli	Erysipelotrichales	Erysipelotrichaceae	Turicibacter	NA	423.493	-12.2431	0.967635	-12.6526	1.08237e-36	2.00238e-34	1288	1325	1172	715	1728	0	0	0	0	0	0	0
ASV_28	Firmicutes	Clostridia	Clostridiales	Clostridiaceae	Clostridium sensu stricto 1	NA	70.9569	-9.66476	1.0926	-8.84565	9.09947e-19	8.41701e-17	295	173	118	203	158	0	0	0	0	0	0	0
ASV_24	Firmicutes	Clostridia	Lachnospirales	Lachnospiraceae	NA	NA	189.895	7.89742	0.897512	8.79924	1.37748e-18	8.49448e-17	8	0	0	0	0	190	299	172	276	287	370	334
ASV_49	Firmicutes	Clostridia	Oscillospirales	Oscillospiraceae	NA	NA	56.9405	-9.34937	1.09587	-8.53148	1.44489e-17	6.68262e-16	144	169	351	45	214	0	0	0	0	0	0	0
ASV_29	Firmicutes	Clostridia	Lachnospirales	Lachnospiraceae	Lachnospiraceae NK4A136 group	NA	77.2378	-9.78915	1.16166	-8.42683	3.55162e-17	1.3141e-15	189	274	538	10	293	0	0	0	0	0	0	0
ASV_32	Firmicutes	Clostridia	Lachnospirales	Lachnospiraceae	Lachnospiraceae NK4A136 group	bacterium	45.744	-9.03368	1.13615	-7.9511	1.84856e-15	4.88547e-14	75	183	317	37	138	0	0	0	0	0	0	0
ASV_48	Firmicutes	Clostridia	Lachnospirales	Lachnospiraceae	Lachnospiraceae NK4A136 group	NA	74.6714	24.4266	3.06568	7.96775	1.6159e-15	4.88547e-14	0	0	0	0	0	0	0	0	0	0	438	519
ASV_2	Firmicutes	Bacilli	Lactobacillales	Lactobacillaceae	Lactobacillus	NA	1195.02	5.47894	0.69868	7.84184	4.43987e-15	1.02672e-13	86	25	159	22	10	1306	2696	425	2202	2567	752	1115
ASV_74	Actinobacteriota	Coriobacteriia	Coriobacteriales	Atopobiaceae	Coriobacteriaceae UCG-002	NA	38.8496	23.5372	3.06609	7.6766	1.63367e-14	3.35811e-13	0	0	0	0	0	293	0	190	0	0	0	0
ASV_35	Firmicutes	Clostridia	Lachnospirales	Lachnospiraceae	Roseburia	NA	35.8378	-8.68154	1.1528	-7.53083	5.04173e-14	9.3272e-13	102	96	175	29	169	0	0	0	0	0	0	0
ASV_115	Firmicutes	Clostridia	Peptococcales	Peptococcaceae	NA	NA	21.6825	22.7423	3.06677	7.41573	1.20954e-13	2.03423e-12	0	0	0	0	0	0	0	0	0	0	203	50
ASV_58	Firmicutes	Clostridia	Lachnospirales	Lachnospiraceae	Lachnospiraceae UCG-006	NA	34.2551	8.58274	1.17054	7.33229	2.26259e-13	3.48816e-12	0	0	0	0	0	63	49	65	40	39	33	82
ASV_71	Firmicutes	Bacilli	Erysipelotrichales	Erysipelotrichaceae	Turicibacter	NA	29.1935	-8.38358	1.18844	-7.05427	1.73505e-12	2.46912e-11	50	112	65	71	115	0	0	0	0	0	0	0
ASV_30	Firmicutes	Clostridia	Lachnospirales	Lachnospiraceae	NA	NA	54.5536	9.25499	1.34641	6.87381	6.25075e-12	8.25992e-11	0	0	0	0	0	89	0	111	47	64	73	251
ASV_79	Firmicutes	Clostridia	Lachnospirales	Lachnospiraceae	Lachnoclostridium	NA	25.0022	8.12936	1.22537	6.63423	3.26206e-11	4.02321e-10	0	0	0	0	0	52	43	22	29	18	45	67
ASV_68	Bacteroidota	Bacteroidia	Bacteroidales	Muribaculaceae	NA	NA	14.2895	20.2629	3.06756	6.60556	3.96011e-11	4.57888e-10	0	0	0	0	0	0	0	0	0	0	69	119
ASV_18	Firmicutes	Clostridia	Lachnospirales	Lachnospiraceae	[Eubacterium] fissicatena group	NA	360.897	8.34637	1.46072	5.71385	1.10446e-08	1.20192e-07	11	0	0	0	0	772	1374	144	672	373	134	11
ASV_126	Firmicutes	Bacilli	Acholeplasmatales	Acholeplasmataceae	Anaeroplasma	NA	16.8407	-7.58841	1.35328	-5.60743	2.05355e-08	2.11059e-07	83	25	31	51	32	0	0	0	0	0	0	0
ASV_56	Firmicutes	Clostridia	Lachnospirales	Lachnospiraceae	Lachnoclostridium	NA	14.9478	-7.41996	1.37512	-5.39588	6.81884e-08	6.6394e-07	25	93	70	15	30	0	0	0	0	0	0	0
ASV_45	Bacteroidota	Bacteroidia	Bacteroidales	Muribaculaceae	NA	NA	23.3441	-8.06093	1.49986	-5.37446	7.6814e-08	7.1053e-07	73	130	52	61	0	0	0	0	0	0	0	0
ASV_119	Firmicutes	Clostridia	Lachnospirales	Lachnospiraceae	Lachnoclostridium	NA	12.3151	-7.1393	1.43456	-4.97665	6.46934e-07	5.69918e-06	10	57	42	23	52	0	0	0	0	0	0	0
ASV_94	Firmicutes	Clostridia	Lachnospirales	Lachnospiraceae	NA	NA	16.9663	-7.60335	1.57208	-4.83649	1.32153e-06	1.11129e-05	33	29	61	0	160	0	0	0	0	0	0	0
ASV_129	Firmicutes	Clostridia	Lachnospirales	Lachnospiraceae	Lachnospiraceae NK4A136 group	NA	15.6559	-7.48526	1.58604	-4.71947	2.36458e-06	1.90194e-05	54	78	67	29	0	0	0	0	0	0	0	0
ASV_121	Firmicutes	Bacilli	Lactobacillales	Streptococcaceae	Streptococcus	NA	13.7563	7.26478	1.54297	4.7083	2.4979e-06	1.92547e-05	0	0	0	0	0	34	35	12	20	13	25	0
ASV_12	Firmicutes	Clostridia	Peptostreptococcales-Tissierellales	Peptostreptococcaceae	Romboutsia	NA	102.376	10.1621	2.16345	4.6972	2.63757e-06	1.9518e-05	0	0	0	0	0	377	0	110	229	133	176	0
ASV_37	Firmicutes	Clostridia	Lachnospirales	Lachnospiraceae	Lachnospiraceae NK4A136 group	NA	77.0226	4.45813	0.969601	4.59791	4.26757e-06	3.03654e-05	0	11	33	0	0	127	34	297	102	58	79	113
ASV_38	Firmicutes	Clostridia	Lachnospirales	Lachnospiraceae	Lachnospiraceae NK4A136 group	NA	59.2747	9.37416	2.18248	4.29519	1.7454e-05	0.000119592	0	0	0	0	0	211	263	152	0	0	32	14
ASV_159	Firmicutes	Clostridia	Lachnospirales	Lachnospiraceae	ASF356	NA	8.48198	-6.6031	1.55621	-4.24306	2.20491e-05	0.000145681	23	13	65	11	25	0	0	0	0	0	0	0
ASV_9	Firmicutes	Clostridia	Lachnospirales	Lachnospiraceae	NA	NA	383.745	2.21142	0.529405	4.17717	2.95155e-05	0.000188289	132	326	148	38	140	1065	344	448	414	432	325	547
ASV_150	Firmicutes	Clostridia	Clostridia vadinBB60 group	NA	NA	NA	10.9446	-6.96592	1.72556	-4.0369	5.41613e-05	0.000333994	26	43	0	45	19	0	0	0	0	0	0	0
ASV_76	Firmicutes	Bacilli	Erysipelotrichales	Erysipelatoclostridiaceae	Erysipelatoclostridium	NA	47.1802	3.70128	0.972203	3.80711	0.000140602	0.000835577	13	9	0	0	15	191	133	35	38	43	7	37
ASV_23	Firmicutes	Clostridia	Lachnospirales	Lachnospiraceae	NA	NA	108.949	-3.94309	1.03758	-3.80028	0.000144532	0.000835577	109	254	681	26	638	21	13	26	0	31	0	0
ASV_88	Firmicutes	Clostridia	Oscillospirales	Ruminococcaceae	NA	NA	25.623	4.3454	1.15318	3.7682	0.000164427	0.000921786	0	0	0	0	14	45	24	74	22	47	14	34
ASV_7	Firmicutes	Clostridia	Peptostreptococcales-Tissierellales	Peptostreptococcaceae	Romboutsia	ilealis	322.653	3.18489	0.862879	3.69101	0.000223368	0.00121539	105	53	47	55	65	927	0	324	689	380	538	140
ASV_91	Firmicutes	Clostridia	Lachnospirales	Lachnospiraceae	Acetatifactor	NA	35.2848	4.73186	1.34961	3.50609	0.000454736	0.0023429	0	0	0	0	15	131	0	97	61	10	6	87
ASV_42	Firmicutes	Clostridia	Oscillospirales	Ruminococcaceae	NA	NA	85.536	2.74752	0.783795	3.5054	0.000455915	0.0023429	6	27	83	0	30	90	36	174	56	149	168	149
ASV_165	Firmicutes	Clostridia	Clostridia vadinBB60 group	NA	NA	NA	5.64391	-6.01201	1.72589	-3.48342	0.000495052	0.00247526	23	10	28	14	6	0	0	0	0	0	0	0
ASV_133	Firmicutes	Clostridia	Lachnospirales	Lachnospiraceae	Lachnoclostridium	NA	5.08522	-5.86061	1.75734	-3.33494	0.000853188	0.00415368	9	20	9	14	18	0	0	0	0	0	0	0
ASV_33	Actinobacteriota	Coriobacteriia	Coriobacteriales	Eggerthellaceae	Enterorhabdus	NA	65.2489	2.30366	0.753298	3.0581	0.00222745	0.0105661	36	38	44	0	15	79	194	72	56	33	66	114
ASV_180	Firmicutes	Clostridia	Peptostreptococcales-Tissierellales	Anaerovoracaceae	Anaerovorax	NA	4.16897	-5.57996	1.84987	-3.01641	0.00255786	0.0118301	11	7	24	3	23	0	0	0	0	0	0	0
ASV_40	Firmicutes	Clostridia	Lachnospirales	Lachnospiraceae	NA	NA	46.862	3.45164	1.17403	2.93999	0.00328224	0.0148101	0	0	57	0	0	66	28	102	20	46	65	191
ASV_5	Firmicutes	Clostridia	Lachnospirales	Lachnospiraceae	NA	NA	826.124	1.66801	0.577595	2.88786	0.0038787	0.0170847	270	574	1347	69	323	1229	365	1209	607	1066	1725	966
ASV_167	Actinobacteriota	Coriobacteriia	Coriobacteriales	Eggerthellaceae	Parvibacter	NA	7.23062	6.33227	2.30578	2.74626	0.0060279	0.025934	0	0	0	0	0	0	0	0	24	24	10	0
ASV_93	Firmicutes	Clostridia	Lachnospirales	Lachnospiraceae	Roseburia	NA	7.28514	-6.38441	2.33249	-2.73716	0.0061972	0.0260564	0	0	79	0	56	0	0	0	0	0	0	0
ASV_14	Firmicutes	Clostridia	Oscillospirales	Oscillospiraceae	NA	NA	275.267	1.82182	0.670237	2.71818	0.00656426	0.0269864	76	127	438	9	159	423	65	378	152	269	552	778
ASV_189	Firmicutes	Bacilli	Erysipelotrichales	Erysipelatoclostridiaceae	Candidatus Stoquefichus	NA	6.6482	6.21477	2.34016	2.6557	0.00791429	0.0318292	0	0	0	0	0	0	41	0	15	0	6	0
ASV_36	Firmicutes	Clostridia	Oscillospirales	Oscillospiraceae	NA	NA	20.8608	2.71986	1.04277	2.60829	0.00909962	0.0358177	13	0	11	0	9	53	8	40	4	12	20	98
ASV_154	Firmicutes	Clostridia	Lachnospirales	Lachnospiraceae	Roseburia	NA	5.70701	6.00227	2.3653	2.53763	0.0111604	0.0430142	0	0	0	0	0	0	7	26	0	0	0	41
ASV_55	Firmicutes	Clostridia	Oscillospirales	Oscillospiraceae	Colidextribacter	NA	62.7697	2.99863	1.19319	2.51313	0.0119667	0.0451803	0	0	0	0	85	119	56	161	43	75	68	111
ASV_85	Firmicutes	Clostridia	Lachnospirales	Lachnospiraceae	NA	NA	17.4332	-3.33288	1.33101	-2.50402	0.012279	0.0454324	17	34	93	26	72	0	0	0	0	0	8	20
ASV_152	Firmicutes	Clostridia	Lachnospirales	Lachnospiraceae	NA	NA	5.45756	5.93064	2.39212	2.47924	0.0131663	0.04776	0	0	0	0	0	8	0	25	0	21	0	0
ASV_171	Firmicutes	Clostridia	Lachnospirales	Lachnospiraceae	ASF356	NA	4.36254	-5.64657	2.30753	-2.44702	0.0144043	0.051246	0	9	59	0	14	0	0	0	0	0	0	0
ASV_31	Firmicutes	Clostridia	Lachnospirales	Lachnospiraceae	Tuzzerella	NA	112.396	1.33147	0.54666	2.43564	0.0148654	0.0518888	72	104	48	32	112	248	83	166	123	102	114	88
ASV_75	Firmicutes	Clostridia	Lachnospirales	Lachnospiraceae	Roseburia	NA	27.6337	2.64254	1.14455	2.30879	0.0209552	0.071791	0	0	31	0	21	42	51	44	3	7	45	109
ASV_54	Firmicutes	Clostridia	Lachnospirales	Lachnospiraceae	NA	NA	49.0293	1.77055	0.780188	2.26939	0.0232444	0.0781858	15	21	86	0	28	67	28	72	56	40	43	146
ASV_141	Firmicutes	Clostridia	Clostridia UCG-014	NA	NA	NA	9.49711	3.1031	1.38328	2.24329	0.0248779	0.0807454	0	0	14	0	0	14	28	11	11	9	9	8
ASV_183	Firmicutes	Clostridia	Clostridia UCG-014	NA	NA	NA	9.57304	-6.77407	3.02878	-2.23657	0.0253148	0.0807454	20	19	0	61	0	0	0	0	0	0	0	0
ASV_27	Firmicutes	Clostridia	Oscillospirales	Oscillospiraceae	Intestinimonas	NA	101.83	1.30814	0.584538	2.2379	0.0252273	0.0807454	29	59	172	14	110	169	68	143	58	83	146	227
ASV_92	Firmicutes	Clostridia	Lachnospirales	Lachnospiraceae	Lachnoclostridium	NA	22.5188	2.78383	1.25726	2.21421	0.0268142	0.0840785	0	12	26	0	0	63	0	51	32	13	33	33
ASV_10	Bacteroidota	Bacteroidia	Bacteroidales	Muribaculaceae	NA	NA	114.961	-1.82132	0.837477	-2.17477	0.029647	0.0914117	272	380	157	193	131	0	34	28	71	99	24	36
ASV_188	Firmicutes	Clostridia	Clostridia UCG-014	NA	NA	NA	5.46682	-5.96761	2.76571	-2.15771	0.03095	0.0938648	76	0	0	0	0	0	0	0	0	0	0	0
ASV_146	Firmicutes	Clostridia	Lachnospirales	Lachnospiraceae	[Eubacterium] xylanophilum group	NA	2.54366	-4.86783	2.2666	-2.14763	0.0317429	0.0947166	10	5	7	0	19	0	0	0	0	0	0	0
ASV_176	Firmicutes	Clostridia	Lachnospirales	Lachnospiraceae	GCA-900066575	NA	4.60454	5.69231	2.68525	2.11984	0.0340192	0.0998977	0	0	0	0	0	0	0	0	0	0	24	36
ASV_127	Firmicutes	Clostridia	Oscillospirales	Ruminococcaceae	Incertae Sedis	NA	5.80981	-4.33481	2.11168	-2.05277	0.0400944	0.115898	0	28	12	0	50	0	0	0	0	0	0	5
ASV_111	Actinobacteriota	Actinobacteria	Bifidobacteriales	Bifidobacteriaceae	Bifidobacterium	NA	7.50453	-5.12358	2.50871	-2.04232	0.0411197	0.117033	0	0	0	0	120	0	0	0	0	0	0	4
ASV_62	Firmicutes	Clostridia	Lachnospirales	Lachnospiraceae	Lachnospiraceae UCG-006	NA	25.6982	2.03004	1.0004	2.02922	0.0424357	0.118949	0	9	40	0	20	57	15	81	13	11	22	58
ASV_131	Firmicutes	Bacilli	Lactobacillales	Streptococcaceae	Streptococcus	danieliae	4.11729	5.53099	2.73953	2.01896	0.0434916	0.120089	0	0	0	0	0	39	0	13	0	0	0	0
ASV_63	Firmicutes	Clostridia	Lachnospirales	Lachnospiraceae	NA	NA	17.6503	2.82689	1.46012	1.93607	0.0528587	0.143807	0	0	32	0	0	19	38	52	0	3	37	39
ASV_137	Firmicutes	Clostridia	Oscillospirales	Oscillospiraceae	Intestinimonas	NA	11.7836	-3.36194	1.74541	-1.92616	0.0540848	0.14501	63	41	22	0	34	18	0	0	0	0	0	0
ASV_185	Firmicutes	Clostridia	Clostridia UCG-014	NA	NA	NA	3.24068	-5.20801	2.72993	-1.90775	0.0564239	0.14702	20	0	0	16	0	0	0	0	0	0	0	0
ASV_182	Firmicutes	Clostridia	Oscillospirales	Oscillospiraceae	Intestinimonas	NA	3.21404	-5.20308	2.71877	-1.91376	0.055651	0.14702	0	32	0	0	18	0	0	0	0	0	0	0
ASV_142	Firmicutes	Clostridia	Lachnospirales	Lachnospiraceae	NA	NA	10.8028	3.22798	1.71955	1.87723	0.0604867	0.155417	0	0	15	0	0	23	40	40	3	0	0	7
ASV_195	Firmicutes	Clostridia	Oscillospirales	Oscillospiraceae	NA	NA	3.76119	-5.43187	2.95018	-1.8412	0.0655923	0.166227	0	0	76	0	0	0	0	0	0	0	0	0
ASV_160	Firmicutes	Clostridia	Lachnospirales	Lachnospiraceae	NA	NA	2.2901	-4.71055	2.59347	-1.81631	0.069323	0.173308	8	19	0	4	0	0	0	0	0	0	0	0
ASV_136	Firmicutes	Clostridia	Lachnospirales	Lachnospiraceae	Lachnospiraceae NK4A136 group	NA	3.51374	-5.33385	2.98535	-1.78667	0.0739902	0.182509	0	0	71	0	0	0	0	0	0	0	0	0
ASV_16	Firmicutes	Clostridia	Lachnospirales	Lachnospiraceae	Lachnospiraceae NK4A136 group	NA	238.71	1.02847	0.581627	1.76827	0.0770152	0.186962	193	177	317	40	265	430	173	348	263	339	99	128
ASV_20	Firmicutes	Clostridia	Lachnospirales	Lachnospiraceae	NA	NA	171.765	-1.80226	1.02198	-1.7635	0.0778166	0.186962	110	456	1137	19	429	122	78	113	83	87	0	0
ASV_172	Firmicutes	Clostridia	Clostridia UCG-014	NA	NA	NA	2.35444	-4.75352	2.85555	-1.66466	0.0959808	0.224765	21	0	0	0	14	0	0	0	0	0	0	0
ASV_114	Firmicutes	Clostridia	Oscillospirales	Ruminococcaceae	Incertae Sedis	NA	2.89327	-5.05201	3.03473	-1.66473	0.0959666	0.224765	0	0	0	0	48	0	0	0	0	0	0	0
ASV_43	Firmicutes	Clostridia	Lachnospirales	Lachnospiraceae	NA	NA	101.837	-1.8385	1.12983	-1.62723	0.103688	0.239778	146	109	396	82	440	0	29	0	7	185	8	6
ASV_217	Bacteroidota	Bacteroidia	Bacteroidales	Bacteroidaceae	Bacteroides	NA	2.08298	-4.5783	2.89923	-1.57914	0.114304	0.261064	0	15	0	0	18	0	0	0	0	0	0	0
ASV_11	Firmicutes	Clostridia	Oscillospirales	Oscillospiraceae	NA	NA	327.475	-0.98575	0.639716	-1.54092	0.123337	0.27826	377	547	1361	158	716	410	14	287	145	221	108	300
ASV_175	Firmicutes	Clostridia	Lachnospirales	Lachnospiraceae	Lachnoclostridium	NA	2.1956	-4.65299	3.03745	-1.53188	0.125553	0.279847	0	33	0	0	0	0	0	0	0	0	0	0
ASV_47	Firmicutes	Clostridia	Lachnospirales	Lachnospiraceae	NA	NA	92.4172	3.34838	2.21306	1.51301	0.130278	0.286922	0	17	64	0	29	0	23	8	0	0	577	463
ASV_99	Firmicutes	Clostridia	Lachnospirales	Lachnospiraceae	Roseburia	NA	7.38394	-2.89436	1.94374	-1.48907	0.136469	0.297022	0	8	57	0	47	0	3	0	0	7	0	0
ASV_122	Firmicutes	Clostridia	Lachnospirales	Lachnospiraceae	Lachnoclostridium	NA	1.94216	-4.47459	3.03892	-1.47243	0.140906	0.303112	27	0	0	0	0	0	0	0	0	0	0	0
ASV_13	Proteobacteria	Gammaproteobacteria	Burkholderiales	Sutterellaceae	Parasutterella	excrementihominis	205.078	0.882095	0.601564	1.46634	0.142557	0.303138	292	200	75	110	114	212	397	232	217	203	96	118
ASV_226	Firmicutes	Clostridia	Lachnospirales	Lachnospiraceae	GCA-900066575	NA	1.53829	4.10224	2.81385	1.45787	0.144875	0.304567	0	0	0	0	0	0	0	0	0	6	4	6
ASV_191	Firmicutes	Clostridia	Oscillospirales	Oscillospiraceae	NA	NA	1.63125	-4.23001	2.98333	-1.41788	0.156226	0.324739	0	0	22	0	9	0	0	0	0	0	0	0
ASV_96	Firmicutes	Clostridia	Lachnospirales	Lachnospiraceae	Lachnospiraceae UCG-004	NA	7.33119	-2.67087	1.92961	-1.38415	0.166314	0.341868	17	44	0	0	31	0	0	9	0	0	6	0
ASV_232	Firmicutes	Clostridia	Oscillospirales	Ruminococcaceae	NA	NA	1.50665	-4.11425	3.00891	-1.36735	0.171514	0.344893	0	10	17	0	0	0	0	0	0	0	0	0
ASV_60	Firmicutes	Clostridia	Oscillospirales	Oscillospiraceae	Intestinimonas	NA	31.3719	-1.33427	0.974658	-1.36897	0.17101	0.344893	32	39	61	36	136	34	0	18	0	32	22	14
ASV_100	Firmicutes	Clostridia	Lachnospirales	Lachnospiraceae	NA	NA	16.337	1.48835	1.11055	1.34019	0.180183	0.355876	4	26	15	0	9	44	18	25	7	7	0	57
ASV_186	Firmicutes	Clostridia	Peptostreptococcales-Tissierellales	Anaerovoracaceae	[Eubacterium] brachy group	NA	2.00897	-3.02846	2.26304	-1.33822	0.180823	0.355876	0	5	3	7	8	0	0	3	0	0	0	0
ASV_181	Firmicutes	Clostridia	Lachnospirales	Lachnospiraceae	Acetatifactor	muris	1.35654	-3.96405	3.0443	-1.30212	0.192875	0.363124	0	7	18	0	0	0	0	0	0	0	0	0
ASV_15	Firmicutes	Clostridia	Lachnospirales	Lachnospiraceae	Lachnospiraceae NK4A136 group	NA	200.859	-2.45294	1.88588	-1.30069	0.193365	0.363124	83	253	1741	33	784	92	0	65	0	220	0	0
ASV_236	Firmicutes	Clostridia	Oscillospirales	[Clostridium] methylpentosum group	NA	NA	1.40059	3.9635	3.08889	1.28315	0.19944	0.363124	0	0	0	0	0	0	10	0	3	0	0	0
ASV_281	Firmicutes	Clostridia	Peptostreptococcales-Tissierellales	Peptostreptococcaceae	Romboutsia	NA	1.35256	3.89754	3.08999	1.26134	0.207185	0.363124	0	0	0	0	0	0	0	0	10	0	0	0
ASV_112	Firmicutes	Clostridia	Clostridia UCG-014	NA	NA	NA	38.4856	2.95935	2.27757	1.29934	0.193826	0.363124	45	0	0	0	0	147	81	74	22	51	0	0
ASV_248	Firmicutes	Bacilli	RF39	NA	NA	NA	1.29477	-3.88963	3.04526	-1.27727	0.201505	0.363124	18	0	0	0	0	0	0	0	0	0	0	0
ASV_109	Firmicutes	Clostridia	Oscillospirales	Oscillospiraceae	Oscillibacter	NA	8.66759	-2.02519	1.58361	-1.27884	0.200953	0.363124	7	31	43	0	29	0	6	13	0	4	0	0
ASV_220	Firmicutes	Bacilli	Erysipelotrichales	Erysipelotrichaceae	NA	NA	1.29477	-3.88963	3.04526	-1.27727	0.201505	0.363124	18	0	0	0	0	0	0	0	0	0	0	0
ASV_243	Firmicutes	Clostridia	Lachnospirales	Defluviitaleaceae	Defluviitaleaceae UCG-011	NA	1.04039	-3.57801	2.81901	-1.26925	0.204353	0.363124	5	8	3	0	0	0	0	0	0	0	0	0
ASV_184	Firmicutes	Clostridia	Lachnospirales	Lachnospiraceae	NA	NA	1.35256	3.89754	3.08999	1.26134	0.207185	0.363124	0	0	0	0	0	0	0	0	10	0	0	0
ASV_229	Firmicutes	Clostridia	Oscillospirales	Oscillospiraceae	Intestinimonas	NA	1.23723	-3.83466	3.046	-1.25892	0.20806	0.363124	0	0	25	0	0	0	0	0	0	0	0	0
ASV_207	Firmicutes	Clostridia	Lachnospirales	Lachnospiraceae	A2	NA	1.3972	-4.00174	3.04384	-1.3147	0.18861	0.363124	0	21	0	0	0	0	0	0	0	0	0	0
ASV_249	Firmicutes	Clostridia	Clostridia UCG-014	NA	NA	NA	1.22745	-3.8139	3.04628	-1.25198	0.210576	0.364079	15	0	3	0	0	0	0	0	0	0	0	0
ASV_199	Firmicutes	Clostridia	Lachnospirales	Lachnospiraceae	NA	NA	1.18988	-3.77036	3.04689	-1.23745	0.215922	0.366473	9	0	0	0	9	0	0	0	0	0	0	0
ASV_187	Firmicutes	Clostridia	Lachnospirales	Lachnospiraceae	NA	NA	1.20153	-3.78409	3.0467	-1.24203	0.214225	0.366473	10	0	0	0	8	0	0	0	0	0	0	0
ASV_221	Firmicutes	Clostridia	Clostridia UCG-014	NA	NA	NA	1.15091	-3.7197	3.04763	-1.22052	0.222266	0.373811	16	0	0	0	0	0	0	0	0	0	0	0
ASV_212	Firmicutes	Clostridia	Christensenellales	Christensenellaceae	NA	NA	0.917329	-3.39926	2.83812	-1.19772	0.231027	0.385044	4	5	6	0	0	0	0	0	0	0	0	0
ASV_206	Firmicutes	Clostridia	Oscillospirales	Ruminococcaceae	NA	NA	2.58365	-2.90103	2.43623	-1.19078	0.233738	0.386086	10	7	0	9	0	5	0	0	0	0	0	0
ASV_215	Firmicutes	Clostridia	Lachnospirales	Lachnospiraceae	NA	NA	1.10556	3.64158	3.09476	1.17669	0.239318	0.388368	0	0	0	0	0	0	0	0	0	0	7	7
ASV_132	Firmicutes	Clostridia	Oscillospirales	Oscillospiraceae	NA	NA	10.5333	-1.97532	1.67161	-1.18168	0.237332	0.388368	21	22	57	0	33	19	0	15	0	0	0	0
ASV_153	Firmicutes	Clostridia	Oscillospirales	Ruminococcaceae	Incertae Sedis	NA	6.15884	2.34674	2.01571	1.16423	0.244331	0.392097	0	0	15	0	0	23	0	19	0	12	0	7
ASV_231	Bacteroidota	Bacteroidia	Bacteroidales	Bacteroidaceae	Bacteroides	NA	1.00705	-3.52705	3.05067	-1.15616	0.247617	0.392097	14	0	0	0	0	0	0	0	0	0	0	0
ASV_108	Firmicutes	Clostridia	Lachnospirales	Lachnospiraceae	GCA-900066575	NA	8.43281	2.03155	1.75849	1.15528	0.247975	0.392097	7	0	15	0	0	17	0	23	0	0	17	35
ASV_219	Firmicutes	Clostridia	Lachnospirales	Lachnospiraceae	NA	NA	0.994817	3.47541	3.09834	1.1217	0.261989	0.407983	0	0	0	0	0	0	10	0	0	0	0	0
ASV_86	Firmicutes	Bacilli	Lactobacillales	Enterococcaceae	Enterococcus	NA	4.48581	1.79592	1.60255	1.12066	0.262432	0.407983	6	5	0	0	0	6	3	8	0	7	10	7
ASV_51	Firmicutes	Clostridia	Oscillospirales	Oscillospiraceae	NA	NA	69.9259	0.815502	0.749601	1.08791	0.276633	0.426476	38	45	172	8	83	173	21	131	54	24	128	18
ASV_17	Firmicutes	Clostridia	Lachnospirales	Lachnospiraceae	NA	NA	167.891	0.758872	0.702831	1.07974	0.280259	0.428496	82	103	502	24	157	272	10	194	181	169	225	193
ASV_41	Firmicutes	Clostridia	Lachnospirales	Lachnospiraceae	NA	NA	43.7751	0.844102	0.807955	1.04474	0.296144	0.44907	16	59	78	0	58	84	28	65	19	17	53	103
ASV_52	Firmicutes	Clostridia	Oscillospirales	Oscillospiraceae	Oscillibacter	NA	41.1884	-1.03509	1.00661	-1.02829	0.303812	0.456953	66	62	129	21	114	25	10	0	0	30	16	125
ASV_105	Firmicutes	Clostridia	Clostridiales	Clostridiaceae	Clostridium sensu stricto 1	NA	5.14332	-2.7569	2.71615	-1.015	0.310105	0.458955	59	0	0	0	0	0	0	0	0	7	0	0
ASV_22	Firmicutes	Clostridia	Oscillospirales	Oscillospiraceae	Colidextribacter	NA	125.218	-0.58184	0.571637	-1.01785	0.30875	0.458955	117	228	495	32	215	83	103	164	68	48	91	93
ASV_6	Firmicutes	Bacilli	Erysipelotrichales	Erysipelotrichaceae	Dubosiella	newyorkensis	517.636	-2.76304	2.78486	-0.992163	0.321118	0.471483	1947	1749	725	450	1429	0	0	0	0	689	0	0
ASV_209	Firmicutes	Bacilli	RF39	NA	NA	NA	1.54931	2.69635	2.91289	0.925662	0.354622	0.512539	0	0	0	2	0	0	9	5	0	0	0	0
ASV_110	Firmicutes	Clostridia	Lachnospirales	Lachnospiraceae	NA	NA	7.30822	2.04364	2.2046	0.926991	0.353931	0.512539	8	0	10	0	0	0	33	0	0	23	0	0
ASV_102	Firmicutes	Clostridia	Oscillospirales	Oscillospiraceae	Colidextribacter	NA	16.3746	-1.33922	1.472	-0.909796	0.36293	0.520481	30	63	46	0	32	20	0	31	0	0	18	0
ASV_116	Firmicutes	Clostridia	Oscillospirales	Oscillospiraceae	NA	NA	21.6377	-0.887117	0.985431	-0.900232	0.367997	0.523688	17	28	117	18	24	32	4	20	3	5	0	54
ASV_80	Firmicutes	Clostridia	Peptostreptococcales-Tissierellales	Anaerovoracaceae	[Eubacterium] nodatum group	NA	25.7708	0.821383	0.926525	0.88652	0.375338	0.530057	61	19	6	0	24	18	30	25	42	14	14	46
ASV_72	Firmicutes	Clostridia	Oscillospirales	Oscillospiraceae	UCG-005	NA	24.0439	-1.16504	1.34362	-0.867096	0.385889	0.54083	102	21	23	28	29	17	27	0	39	0	0	0
ASV_46	Firmicutes	Clostridia	Oscillospirales	Oscillospiraceae	Colidextribacter	NA	67.8001	0.710501	0.825075	0.861134	0.389164	0.541319	0	61	119	33	115	121	153	79	21	32	36	84
ASV_125	Firmicutes	Bacilli	RF39	NA	NA	NA	13.0752	1.24321	1.48777	0.835621	0.403368	0.556889	6	4	0	21	0	24	0	15	6	36	16	0
ASV_89	Firmicutes	Clostridia	Lachnospirales	Lachnospiraceae	Lachnoclostridium	NA	23.5697	-0.838937	1.04314	-0.804244	0.421256	0.561862	10	94	29	18	46	0	19	22	23	0	25	18
ASV_166	Firmicutes	Clostridia	Oscillospirales	Oscillospiraceae	NK4A214 group	NA	2.82492	-1.80815	2.22949	-0.811014	0.417358	0.561862	19	4	8	0	0	7	0	3	0	0	0	0
ASV_134	Proteobacteria	Gammaproteobacteria	Pseudomonadales	Pseudomonadaceae	Pseudomonas	NA	8.71099	-2.35128	2.94852	-0.797444	0.425193	0.561862	0	0	6	58	0	0	6	0	0	10	0	0
ASV_1	Firmicutes	Bacilli	Lactobacillales	Streptococcaceae	Lactococcus	NA	5075.46	0.619627	0.772995	0.801592	0.422789	0.561862	1565	1306	3583	10559	743	6323	8375	2113	2879	5691	7928	1896
ASV_124	Firmicutes	Clostridia	Oscillospirales	Ruminococcaceae	Incertae Sedis	NA	10.8814	0.927586	1.14668	0.808933	0.418554	0.561862	5	14	13	0	17	27	0	24	6	4	13	19
ASV_50	Firmicutes	Clostridia	Oscillospirales	Oscillospiraceae	Oscillibacter	NA	51.8894	-0.772964	0.968498	-0.798106	0.424809	0.561862	77	121	129	17	110	66	20	75	0	52	0	47
ASV_84	Firmicutes	Clostridia	Lachnospirales	Lachnospiraceae	NA	NA	13.0458	0.971489	1.26169	0.769992	0.441305	0.579017	0	23	10	0	24	38	8	23	9	7	0	26
ASV_158	Firmicutes	Clostridia	Oscillospirales	Butyricicoccaceae	Butyricicoccus	NA	2.82639	-1.84797	2.43747	-0.758149	0.448362	0.584133	0	5	27	0	6	0	8	0	0	0	0	0
ASV_117	Firmicutes	Clostridia	Oscillospirales	UCG-010	NA	NA	16.8318	-0.947659	1.26477	-0.749275	0.453691	0.586943	38	29	5	30	24	22	0	13	26	6	0	0
ASV_66	Firmicutes	Clostridia	Oscillospirales	Oscillospiraceae	Intestinimonas	NA	27.4957	0.709587	1.01309	0.700421	0.483664	0.621374	17	39	62	0	24	37	10	38	31	0	67	27
ASV_173	Firmicutes	Clostridia	Lachnospirales	Lachnospiraceae	Lachnospiraceae UCG-004	NA	2.22376	1.92593	2.77827	0.693213	0.488176	0.622845	0	0	7	0	0	5	0	0	0	0	0	22
ASV_57	Firmicutes	Clostridia	Oscillospirales	Ruminococcaceae	Anaerotruncus	NA	7.46206	-1.10411	1.65915	-0.665466	0.505752	0.640851	18	14	46	0	0	0	0	0	6	6	7	11
ASV_3	Verrucomicrobiota	Verrucomicrobiae	Verrucomicrobiales	Akkermansiaceae	Akkermansia	muciniphila	775.949	-0.59673	0.947089	-0.630068	0.52865	0.665308	1200	996	1359	1126	933	30	1710	14	170	1304	28	94
ASV_101	Firmicutes	Clostridia	Lachnospirales	Lachnospiraceae	Lachnoclostridium	NA	18.9765	0.745443	1.21202	0.615044	0.538526	0.673157	11	0	65	0	27	26	19	0	26	13	33	19
ASV_77	Firmicutes	Clostridia	Oscillospirales	Ruminococcaceae	NA	NA	25.7256	0.797186	1.32502	0.601642	0.547413	0.679673	13	0	59	0	60	31	38	39	30	0	52	0
ASV_69	Firmicutes	Clostridia	Oscillospirales	Oscillospiraceae	Oscillibacter	NA	24.3312	-0.692348	1.16818	-0.592674	0.553399	0.682526	39	24	94	0	66	19	0	27	0	26	8	51
ASV_196	Actinobacteriota	Coriobacteriia	Coriobacteriales	Eggerthellaceae	Enterorhabdus	NA	1.28728	1.50822	2.66954	0.564974	0.572092	0.696296	0	0	5	0	0	5	4	0	0	2	0	0
ASV_95	Firmicutes	Clostridia	Oscillospirales	Ruminococcaceae	NA	NA	22.4503	-1.53888	2.70251	-0.569427	0.569066	0.696296	31	55	108	0	65	0	0	0	0	0	81	0
ASV_155	Firmicutes	Clostridia	Lachnospirales	Lachnospiraceae	GCA-900066575	NA	7.05688	0.742396	1.3663	0.543362	0.58688	0.709627	0	9	12	0	15	15	14	8	3	5	0	10
ASV_107	Firmicutes	Clostridia	Lachnospirales	Lachnospiraceae	NA	NA	7.29625	1.04272	2.00499	0.520061	0.603021	0.715775	0	0	17	0	17	0	13	0	0	19	0	25
ASV_25	Firmicutes	Clostridia	Lachnospirales	Lachnospiraceae	Lachnoclostridium	NA	75.2791	0.28199	0.554702	0.508363	0.611199	0.715775	75	78	140	17	139	66	70	54	49	56	83	140
ASV_164	Firmicutes	Clostridia	Oscillospirales	Oscillospiraceae	Oscillibacter	NA	2.58308	-1.38355	2.71557	-0.509489	0.61041	0.715775	11	0	18	0	0	0	0	0	0	0	10	0
ASV_83	Actinobacteriota	Coriobacteriia	Coriobacteriales	Eggerthellaceae	Parvibacter	NA	20.5111	0.57514	1.08758	0.528827	0.596925	0.715775	37	9	29	0	32	36	7	26	40	0	6	33
ASV_161	Firmicutes	Clostridia	Oscillospirales	Ruminococcaceae	NA	NA	3.91107	-1.32664	2.61045	-0.508204	0.611311	0.715775	0	24	0	8	0	0	0	0	0	11	0	0
ASV_87	Firmicutes	Clostridia	Oscillospirales	Oscillospiraceae	Colidextribacter	NA	14.3366	0.716308	1.43145	0.500408	0.616788	0.717646	23	0	17	9	14	70	19	0	8	0	18	0
ASV_53	Firmicutes	Clostridia	Oscillospirales	Ruminococcaceae	Incertae Sedis	NA	38.3531	0.48677	0.986963	0.4932	0.621872	0.719039	26	87	69	0	31	43	21	30	0	31	59	120
ASV_145	Firmicutes	Bacilli	Staphylococcales	Staphylococcaceae	Staphylococcus	NA	6.01259	-0.721934	1.56332	-0.461796	0.644228	0.736341	24	0	13	8	0	9	4	4	0	0	10	6
ASV_225	Firmicutes	Clostridia	Lachnospirales	Lachnospiraceae	Marvinbryantia	NA	1.01114	1.41885	3.07774	0.461004	0.644796	0.736341	0	3	0	0	0	0	0	0	6	0	0	0
ASV_138	Firmicutes	Clostridia	Lachnospirales	Lachnospiraceae	Lachnospiraceae FCS020 group	NA	5.92521	-0.713854	1.7025	-0.419298	0.674998	0.766102	9	0	16	0	29	7	7	0	0	8	0	7
ASV_128	Firmicutes	Clostridia	Lachnospirales	Lachnospiraceae	Lachnoclostridium	NA	9.07938	1.13196	2.94277	0.384659	0.70049	0.790187	0	0	45	0	0	40	0	44	0	0	0	0
ASV_21	Firmicutes	Clostridia	Oscillospirales	[Eubacterium] coprostanoligenes group	NA	NA	86.8713	-0.250832	0.695009	-0.360904	0.718171	0.805222	177	116	35	80	144	51	90	22	65	110	86	23
ASV_19	Firmicutes	Clostridia	Lachnospirales	Lachnospiraceae	GCA-900066575	NA	123.669	0.194221	0.574506	0.338066	0.735314	0.819476	64	237	169	41	235	222	45	132	51	104	107	197
ASV_178	Firmicutes	Clostridia	Lachnospirales	Lachnospiraceae	Lachnospiraceae FCS020 group	NA	2.0326	-0.835288	2.56656	-0.325451	0.74484	0.825122	0	14	4	0	0	0	5	0	3	0	0	0
ASV_81	Firmicutes	Clostridia	Oscillospirales	Ruminococcaceae	NA	NA	15.1663	-0.483801	1.57478	-0.307218	0.758677	0.835448	0	26	118	0	0	10	0	18	9	10	0	41
ASV_65	Firmicutes	Clostridia	Oscillospirales	Oscillospiraceae	Oscillibacter	NA	22.6956	0.83209	2.77372	0.299991	0.764184	0.836533	0	0	74	0	47	67	0	92	0	0	35	0
ASV_78	Firmicutes	Clostridia	Peptococcales	Peptococcaceae	NA	NA	18.3635	0.252048	0.882627	0.285566	0.775211	0.843612	17	19	31	0	47	35	11	17	15	11	17	19
ASV_44	Firmicutes	Clostridia	Oscillospirales	Oscillospiraceae	NA	NA	47.0265	0.286631	1.06052	0.270275	0.786949	0.846428	43	79	129	12	21	0	131	0	18	35	31	102
ASV_113	Firmicutes	Clostridia	Lachnospirales	Lachnospiraceae	NA	NA	6.97031	0.459608	1.68042	0.273508	0.784463	0.846428	6	21	11	0	0	11	0	9	15	0	0	14
ASV_4	Bacteroidota	Bacteroidia	Bacteroidales	Bacteroidaceae	Bacteroides	NA	1300.08	-0.145213	0.558038	-0.26022	0.794694	0.849817	1692	1497	597	2357	954	1095	1442	679	689	1197	1071	1427
ASV_135	Firmicutes	Clostridia	Oscillospirales	Butyricicoccaceae	UCG-009	NA	7.39818	-0.461957	1.83808	-0.251325	0.801563	0.852236	13	0	28	0	22	0	0	8	18	0	7	0
ASV_139	Firmicutes	Clostridia	Oscillospirales	Ruminococcaceae	NA	NA	8.68869	0.343289	1.4626	0.234712	0.814432	0.860971	0	17	28	0	10	9	0	18	0	11	7	19
ASV_157	Firmicutes	Clostridia	Oscillospirales	Ruminococcaceae	Harryflintia	NA	4.55519	-0.339872	1.62032	-0.209756	0.833858	0.876499	0	5	10	6	11	0	0	13	0	5	4	4
ASV_61	Firmicutes	Clostridia	Oscillospirales	Oscillospiraceae	Intestinimonas	NA	35.2027	0.240241	1.18637	0.202501	0.839525	0.87747	24	34	128	11	28	0	0	80	52	0	36	71
ASV_98	Firmicutes	Clostridia	Lachnospirales	Lachnospiraceae	NA	NA	40.4901	-0.226607	1.96229	-0.115481	0.908064	0.933288	31	82	138	0	65	84	80	89	0	0	0	0
ASV_64	Firmicutes	Clostridia	Lachnospirales	Lachnospiraceae	Lachnoclostridium	NA	23.5656	0.179366	1.48293	0.120954	0.903727	0.933288	36	0	83	0	40	72	0	0	0	22	51	22
ASV_104	Firmicutes	Clostridia	Lachnospirales	Lachnospiraceae	Lachnoclostridium	NA	12.1238	-0.318596	2.57223	-0.12386	0.901426	0.933288	0	22	53	0	27	0	0	0	0	0	35	48
ASV_156	Firmicutes	Clostridia	Lachnospirales	Lachnospiraceae	Lachnospiraceae UCG-006	NA	2.80008	-0.192245	2.46789	-0.0778987	0.937909	0.958636	0	0	12	0	11	6	0	0	0	0	12	0
ASV_130	Firmicutes	Clostridia	Lachnospirales	Lachnospiraceae	Roseburia	NA	15.543	0.10011	1.69582	0.0590334	0.952926	0.968633	0	34	43	0	30	17	0	0	0	38	35	0
ASV_82	Firmicutes	Clostridia	Lachnospirales	Lachnospiraceae	NA	NA	47.2697	-0.0490879	2.05764	-0.0238564	0.980967	0.991688	0	89	173	8	78	101	127	79	0	0	0	0
ASV_59	Firmicutes	Clostridia	Lachnospirales	Lachnospiraceae	A2	NA	27.5052	0.0053797	1.3313	0.00404092	0.996776	0.996776	20	0	163	0	32	38	23	46	0	0	18	78
ASV_34	Firmicutes	Clostridia	Lachnospirales	Lachnospiraceae	NA	NA	45.202	0.00876202	1.7117	0.0051189	0.995916	0.996776	24	92	90	13	83	0	0	0	24	0	167	120
ASV_147	Firmicutes	Clostridia	Clostridia vadinBB60 group	NA	NA	NA	0	NA	NA	NA	NA	NA	0	0	0	0	0	0	0	0	0	0	0	0
ASV_260	Firmicutes	Clostridia	Lachnospirales	Lachnospiraceae	NA	NA	0.395914	-2.21128	3.08657	-0.716422	0.473731	NA	0	0	8	0	0	0	0	0	0	0	0	0
ASV_247	Firmicutes	Clostridia	Lachnospirales	Lachnospiraceae	NA	NA	0.397557	-2.20538	3.08681	-0.714452	0.474948	NA	0	3	4	0	0	0	0	0	0	0	0	0
ASV_193	Firmicutes	Clostridia	Lachnospirales	Lachnospiraceae	NA	NA	0.69285	-3.00605	3.06122	-0.981977	0.326111	NA	0	0	14	0	0	0	0	0	0	0	0	0
ASV_331	Firmicutes	Bacilli	Erysipelotrichales	Erysipelatoclostridiaceae	Erysipelatoclostridium	NA	0.59689	2.73719	3.12015	0.877264	0.380343	NA	0	0	0	0	0	0	6	0	0	0	0	0
ASV_282	Bacteroidota	Bacteroidia	Bacteroidales	Bacteroidaceae	Bacteroides	NA	0.629548	-2.85573	3.06503	-0.931712	0.351485	NA	6	0	4	0	0	0	0	0	0	0	0	0
ASV_262	Actinobacteriota	Actinobacteria	Corynebacteriales	Corynebacteriaceae	Corynebacterium	NA	0.497408	2.47351	3.13099	0.790009	0.429523	NA	0	0	0	0	0	0	5	0	0	0	0	0
ASV_471	Firmicutes	Clostridia	Lachnospirales	Lachnospiraceae	Lachnospiraceae FCS020 group	NA	0.215796	-1.35865	3.12776	-0.434386	0.664008	NA	3	0	0	0	0	0	0	0	0	0	0	0
ASV_168	Firmicutes	Clostridia	Lachnospirales	Lachnospiraceae	NA	NA	0	0	0	0	1	NA	0	0	0	0	0	0	0	0	0	43	0	0
ASV_390	Firmicutes	Clostridia	Clostridia vadinBB60 group	NA	NA	NA	0.266133	-1.62722	3.11498	-0.522386	0.601402	NA	0	4	0	0	0	0	0	0	0	0	0	0
ASV_211	Firmicutes	Clostridia	Christensenellales	Christensenellaceae	NA	NA	0.795853	3.15302	3.10654	1.01496	0.310123	NA	0	0	0	0	0	0	8	0	0	0	0	0
ASV_197	Firmicutes	Clostridia	Lachnospirales	Lachnospiraceae	NA	NA	0.419811	0.40228	3.14304	0.127991	0.898156	NA	0	0	3	0	0	0	0	0	0	0	0	4
ASV_475	Firmicutes	Clostridia	Lachnospirales	Lachnospiraceae	GCA-900066575	NA	0.18083	-1.16812	3.13827	-0.372219	0.70973	NA	0	0	0	0	3	0	0	0	0	0	0	0
ASV_228	Firmicutes	Clostridia	Christensenellales	Christensenellaceae	NA	NA	0.578387	-2.74133	2.92004	-0.938797	0.347835	NA	0	3	4	0	3	0	0	0	0	0	0	0
ASV_356	Firmicutes	Clostridia	Clostridia UCG-014	NA	NA	NA	0.359659	-2.04123	3.09399	-0.659741	0.50942	NA	5	0	0	0	0	0	0	0	0	0	0	0
ASV_39	Firmicutes	Clostridia	Lachnospirales	Lachnospiraceae	NA	NA	0	NA	NA	NA	NA	NA	0	0	0	0	0	0	0	0	0	0	0	0
ASV_170	Firmicutes	Clostridia	Lachnospirales	Lachnospiraceae	ASF356	NA	0	NA	NA	NA	NA	NA	0	0	0	0	0	0	0	0	0	0	0	0
ASV_224	Firmicutes	Clostridia	Oscillospirales	Ruminococcaceae	Incertae Sedis	NA	0.663042	-2.93412	3.063	-0.957925	0.338101	NA	0	0	0	0	11	0	0	0	0	0	0	0
ASV_544	Actinobacteriota	Coriobacteriia	Coriobacteriales	Eggerthellaceae	NA	NA	0.133067	-0.742671	3.15663	-0.235274	0.813996	NA	0	2	0	0	0	0	0	0	0	0	0	0
ASV_198	Firmicutes	Clostridia	Lachnospirales	Lachnospiraceae	Lachnoclostridium	NA	0	NA	NA	NA	NA	NA	0	0	0	0	0	0	0	0	0	0	0	0
ASV_234	Firmicutes	Bacilli	Erysipelotrichales	Erysipelotrichaceae	NA	NA	0.300757	0.0817133	3.15663	0.0258862	0.979348	NA	0	0	0	0	2	0	0	0	0	0	2	0
ASV_256	Firmicutes	Clostridia	Clostridia vadinBB60 group	NA	NA	NA	0.643361	-2.90047	3.06386	-0.946674	0.343805	NA	0	0	13	0	0	0	0	0	0	0	0	0
ASV_149	Bacteroidota	Bacteroidia	Bacteroidales	Muribaculaceae	NA	NA	0	NA	NA	NA	NA	NA	0	0	0	0	0	0	0	0	0	0	0	0
ASV_473	Bacteroidota	Bacteroidia	Bacteroidales	Muribaculaceae	NA	NA	0.337882	-1.88316	3.10169	-0.607139	0.543759	NA	0	0	0	3	0	0	0	0	0	0	0	0
ASV_258	Firmicutes	Clostridia	Lachnospirales	Lachnospiraceae	NA	NA	0.380513	-2.14668	3.08929	-0.69488	0.487131	NA	0	2	5	0	0	0	0	0	0	0	0	0
ASV_70	Firmicutes	Clostridia	Lachnospirales	Lachnospiraceae	NA	NA	0	0	0	0	1	NA	0	0	0	0	0	0	0	0	0	0	0	159
ASV_535	Firmicutes	Bacilli	Thermicanales	Thermicanaceae	Thermicanus	NA	0	NA	NA	NA	NA	NA	0	0	0	0	0	0	0	0	0	0	0	0
ASV_162	Firmicutes	Bacilli	Erysipelotrichales	Erysipelatoclostridiaceae	Erysipelatoclostridium	NA	0	NA	NA	NA	NA	NA	0	0	0	0	0	0	0	0	0	0	0	0
ASV_273	Firmicutes	Clostridia	Lachnospirales	Lachnospiraceae	Lachnospiraceae FCS020 group	NA	0.663042	-2.93412	3.063	-0.957925	0.338101	NA	0	0	0	0	11	0	0	0	0	0	0	0
ASV_253	Firmicutes	Clostridia	Clostridia UCG-014	NA	NA	NA	0	NA	NA	NA	NA	NA	0	0	0	0	0	0	0	0	0	0	0	0
ASV_123	Firmicutes	Bacilli	Lactobacillales	Lactobacillaceae	Lactobacillus	NA	0	0	0	0	1	NA	0	0	0	0	0	0	0	0	226	0	0	0
ASV_144	Firmicutes	Clostridia	Lachnospirales	Lachnospiraceae	A2	NA	0	NA	NA	NA	NA	NA	0	0	0	0	0	0	0	0	0	0	0	0
ASV_468	Firmicutes	Bacilli	Staphylococcales	Staphylococcaceae	NA	NA	0.215796	-1.35865	3.12776	-0.434386	0.664008	NA	3	0	0	0	0	0	0	0	0	0	0	0
ASV_354	Firmicutes	Clostridia	Lachnospirales	Lachnospiraceae	A2	NA	0.676281	2.87608	3.11517	0.92325	0.355877	NA	0	0	0	0	0	0	0	0	5	0	0	0
ASV_530	Firmicutes	Bacilli	Lactobacillales	Enterococcaceae	Enterococcus	faecalis	0.270512	1.2775	3.16075	0.404176	0.686084	NA	0	0	0	0	0	0	0	0	2	0	0	0
ASV_540	Firmicutes	Clostridia	Clostridia UCG-014	NA	NA	NA	0.143864	-0.742671	3.15663	-0.235274	0.813996	NA	2	0	0	0	0	0	0	0	0	0	0	0
ASV_386	Firmicutes	Clostridia	Oscillospirales	Ruminococcaceae	Harryflintia	NA	0	NA	NA	NA	NA	NA	0	0	0	0	0	0	0	0	0	0	0	0
ASV_293	Firmicutes	Bacilli	Erysipelotrichales	Erysipelotrichaceae	Turicibacter	NA	0.482212	-2.47812	3.0765	-0.805499	0.420532	NA	0	0	0	0	8	0	0	0	0	0	0	0
ASV_536	Firmicutes	Clostridia	Lachnospirales	Lachnospiraceae	Roseburia	NA	0	NA	NA	NA	NA	NA	0	0	0	0	0	0	0	0	0	0	0	0
ASV_204	Firmicutes	Clostridia	Lachnospirales	Lachnospiraceae	NA	NA	0	NA	NA	NA	NA	NA	0	0	0	0	0	0	0	0	0	0	0	0
ASV_291	Firmicutes	Clostridia	Lachnospirales	Lachnospiraceae	NA	NA	0.542687	2.64352	3.12378	0.846257	0.39741	NA	0	0	0	0	0	0	0	0	0	0	0	8
ASV_275	Firmicutes	Clostridia	Lachnospirales	Lachnospiraceae	Lachnospiraceae UCG-006	NA	0.266133	-1.62722	3.11498	-0.522386	0.601402	NA	0	4	0	0	0	0	0	0	0	0	0	0
ASV_355	Firmicutes	Bacilli	Staphylococcales	Staphylococcaceae	Staphylococcus	NA	0	NA	NA	NA	NA	NA	0	0	0	0	0	0	0	0	0	0	0	0
ASV_200	Firmicutes	Clostridia	Lachnospirales	Lachnospiraceae	NA	NA	0.679091	-2.97049	3.06209	-0.970087	0.332003	NA	0	5	7	0	0	0	0	0	0	0	0	0
ASV_465	Firmicutes	Clostridia	NA	NA	NA	NA	0	NA	NA	NA	NA	NA	0	0	0	0	0	0	0	0	0	0	0	0
ASV_531	Bacteroidota	Bacteroidia	Bacteroidales	Bacteroidaceae	Bacteroides	NA	0.270512	1.2775	3.16075	0.404176	0.686084	NA	0	0	0	0	0	0	0	0	2	0	0	0
ASV_240	Firmicutes	Clostridia	Clostridia vadinBB60 group	NA	NA	NA	0.723319	-3.05886	3.05997	-0.999637	0.317486	NA	0	0	0	0	12	0	0	0	0	0	0	0
ASV_463	Firmicutes	Clostridia	Lachnospirales	Lachnospiraceae	NA	NA	0.203508	1.58711	3.15918	0.502381	0.615399	NA	0	0	0	0	0	0	0	0	0	0	0	3
ASV_462	Firmicutes	Clostridia	Oscillospirales	Oscillospiraceae	NA	NA	0.203508	1.58711	3.15918	0.502381	0.615399	NA	0	0	0	0	0	0	0	0	0	0	0	3
ASV_238	Firmicutes	Clostridia	Clostridia vadinBB60 group	NA	NA	NA	0.563137	-2.64659	3.07102	-0.861794	0.388801	NA	0	0	0	5	0	0	0	0	0	0	0	0
ASV_392	Firmicutes	Clostridia	Oscillospirales	Oscillospiraceae	Oscillibacter	NA	0.241106	-1.51721	3.11995	-0.486293	0.62676	NA	0	0	0	0	4	0	0	0	0	0	0	0
ASV_389	Firmicutes	Bacilli	Lactobacillales	Streptococcaceae	Lactococcus	NA	0.287727	-1.71902	3.1106	-0.552631	0.580516	NA	4	0	0	0	0	0	0	0	0	0	0	0
ASV_270	Firmicutes	Clostridia	Lachnospirales	Lachnospiraceae	Lachnospiraceae NK4A136 group	NA	0.339179	2.05889	3.14639	0.654368	0.512875	NA	0	0	0	0	0	0	0	0	0	0	0	5
ASV_466	Firmicutes	Clostridia	Lachnospirales	Lachnospiraceae	[Eubacterium] oxidoreducens group	NA	0	NA	NA	NA	NA	NA	0	0	0	0	0	0	0	0	0	0	0	0
ASV_259	Firmicutes	Clostridia	Oscillospirales	Ruminococcaceae	UBA1819	NA	0.503523	-2.5269	3.07485	-0.821796	0.411193	NA	7	0	0	0	0	0	0	0	0	0	0	0
ASV_222	Firmicutes	Clostridia	Lachnospirales	Lachnospiraceae	NA	NA	0.532353	-0.586254	3.10262	-0.188954	0.850129	NA	0	0	0	0	5	3	0	0	0	0	0	0
ASV_272	Firmicutes	Clostridia	Lachnospirales	Lachnospiraceae	A2	NA	0.271343	1.82583	3.1545	0.5788	0.562724	NA	0	0	0	0	0	0	0	0	0	0	0	4
ASV_218	Firmicutes	Clostridia	Oscillospirales	Ruminococcaceae	NA	NA	0.656846	-2.89843	3.06391	-0.945989	0.344154	NA	6	0	0	2	0	0	0	0	0	0	0	0
ASV_214	Firmicutes	Clostridia	Lachnospirales	Lachnospiraceae	NA	NA	0.215796	-1.35865	3.12776	-0.434386	0.664008	NA	3	0	0	0	0	0	0	0	0	0	0	0
ASV_387	Firmicutes	Clostridia	Lachnospirales	Lachnospiraceae	NA	NA	0.287727	-1.71902	3.1106	-0.552631	0.580516	NA	4	0	0	0	0	0	0	0	0	0	0	0
ASV_205	Firmicutes	Clostridia	Lachnospirales	Lachnospiraceae	Tuzzerella	NA	0	0	0	0	1	NA	0	0	0	0	0	0	0	0	0	0	0	61
ASV_255	Actinobacteriota	Coriobacteriia	Coriobacteriales	Eggerthellaceae	Enterorhabdus	NA	0.535174	-2.62598	3.07166	-0.854906	0.392603	NA	4	0	5	0	0	0	0	0	0	0	0	0
ASV_541	Firmicutes	Clostridia	Clostridia vadinBB60 group	NA	NA	NA	0.143864	-0.742671	3.15663	-0.235274	0.813996	NA	2	0	0	0	0	0	0	0	0	0	0	0
ASV_252	Firmicutes	Clostridia	Clostridia UCG-014	NA	NA	NA	0	NA	NA	NA	NA	NA	0	0	0	0	0	0	0	0	0	0	0	0
ASV_265	Firmicutes	Clostridia	Lachnospirales	Lachnospiraceae	Lachnoclostridium	NA	0	NA	NA	NA	NA	NA	0	0	0	0	0	0	0	0	0	0	0	0
ASV_268	Actinobacteriota	Coriobacteriia	Coriobacteriales	Eggerthellaceae	Enterorhabdus	NA	0	NA	NA	NA	NA	NA	0	0	0	0	0	0	0	0	0	0	0	0
ASV_216	Firmicutes	Clostridia	Oscillospirales	Ruminococcaceae	NA	NA	0	NA	NA	NA	NA	NA	0	0	0	0	0	0	0	0	0	0	0	0
ASV_246	Firmicutes	Clostridia	Lachnospirales	Lachnospiraceae	Lachnoclostridium	NA	0.241106	-1.51721	3.11995	-0.486293	0.62676	NA	0	0	0	0	4	0	0	0	0	0	0	0
ASV_384	Firmicutes	NA	NA	NA	NA	NA	0.397927	2.19298	3.14157	0.698052	0.485145	NA	0	0	0	0	0	0	4	0	0	0	0	0
ASV_177	Firmicutes	Clostridia	Monoglobales	Monoglobaceae	Monoglobus	NA	0.408281	-2.22903	3.08584	-0.722341	0.470085	NA	4	0	0	0	2	0	0	0	0	0	0	0
ASV_299	Firmicutes	Clostridia	Lachnospirales	Lachnospiraceae	Marvinbryantia	NA	0	NA	NA	NA	NA	NA	0	0	0	0	0	0	0	0	0	0	0	0
ASV_174	Firmicutes	Clostridia	Clostridia UCG-014	NA	NA	NA	0	NA	NA	NA	NA	NA	0	0	0	0	0	0	0	0	0	0	0	0
ASV_290	Firmicutes	Clostridia	Lachnospirales	Lachnospiraceae	[Eubacterium] ventriosum group	NA	0	NA	NA	NA	NA	NA	0	0	0	0	0	0	0	0	0	0	0	0
ASV_267	Firmicutes	Clostridia	Lachnospirales	Lachnospiraceae	NA	NA	0.203508	1.58711	3.15918	0.502381	0.615399	NA	0	0	0	0	0	0	0	0	0	0	0	3
ASV_118	Proteobacteria	Gammaproteobacteria	Enterobacterales	Enterobacteriaceae	Escherichia-Shigella	NA	0	NA	NA	NA	NA	NA	0	0	0	0	0	0	0	0	0	0	0	0
ASV_140	Actinobacteriota	Coriobacteriia	Coriobacteriales	Atopobiaceae	Coriobacteriaceae UCG-002	NA	0	NA	NA	NA	NA	NA	0	0	0	0	0	0	0	0	0	0	0	0
ASV_203	Firmicutes	Bacilli	Erysipelotrichales	Erysipelatoclostridiaceae	Erysipelatoclostridium	NA	0	0	0	0	1	NA	0	0	0	0	0	35	0	0	0	0	0	0
ASV_470	Firmicutes	Clostridia	Oscillospirales	Ruminococcaceae	NA	NA	0.215796	-1.35865	3.12776	-0.434386	0.664008	NA	3	0	0	0	0	0	0	0	0	0	0	0
ASV_388	Firmicutes	Clostridia	Lachnospirales	Lachnospiraceae	NA	NA	0.287727	-1.71902	3.1106	-0.552631	0.580516	NA	4	0	0	0	0	0	0	0	0	0	0	0
ASV_464	Firmicutes	Clostridia	Lachnospirales	Lachnospiraceae	NA	NA	0	NA	NA	NA	NA	NA	0	0	0	0	0	0	0	0	0	0	0	0
ASV_543	Firmicutes	Clostridia	Lachnospirales	Lachnospiraceae	NA	NA	0.143864	-0.742671	3.15663	-0.235274	0.813996	NA	2	0	0	0	0	0	0	0	0	0	0	0
ASV_287	Firmicutes	Clostridia	Oscillospirales	Ruminococcaceae	Incertae Sedis	NA	0.445404	-2.37804	3.08006	-0.772075	0.44007	NA	0	0	9	0	0	0	0	0	0	0	0	0
ASV_537	Firmicutes	Clostridia	Peptostreptococcales-Tissierellales	Anaerovoracaceae	Family XIII AD3011 group	NA	0	NA	NA	NA	NA	NA	0	0	0	0	0	0	0	0	0	0	0	0
ASV_469	Firmicutes	Clostridia	Lachnospirales	Lachnospiraceae	NA	NA	0.215796	-1.35865	3.12776	-0.434386	0.664008	NA	3	0	0	0	0	0	0	0	0	0	0	0
ASV_332	Firmicutes	Clostridia	Lachnospirales	Lachnospiraceae	NA	NA	0.770863	3.07713	3.10874	0.98983	0.322257	NA	0	0	0	0	0	0	0	0	0	6	0	0
ASV_316	Verrucomicrobiota	Verrucomicrobiae	Verrucomicrobiales	Akkermansiaceae	Akkermansia	NA	0	NA	NA	NA	NA	NA	0	0	0	0	0	0	0	0	0	0	0	0
ASV_533	Firmicutes	Clostridia	Peptostreptococcales-Tissierellales	Anaerovoracaceae	Family XIII AD3011 group	NA	0	NA	NA	NA	NA	NA	0	0	0	0	0	0	0	0	0	0	0	0
ASV_286	Firmicutes	Bacilli	RF39	NA	NA	NA	0.788392	-3.1437	3.05806	-1.028	0.303948	NA	0	0	0	7	0	0	0	0	0	0	0	0
ASV_529	Firmicutes	Clostridia	Lachnospirales	Lachnospiraceae	NA	NA	0.17149	1.2775	3.16075	0.404176	0.686084	NA	0	0	0	0	0	0	0	2	0	0	0	0
ASV_292	Bacteroidota	Bacteroidia	Bacteroidales	Muribaculaceae	NA	NA	0	NA	NA	NA	NA	NA	0	0	0	0	0	0	0	0	0	0	0	0
ASV_276	Firmicutes	Bacilli	RF39	NA	NA	NA	0.411174	2.25482	3.13948	0.718213	0.472626	NA	0	0	0	0	0	3	0	0	0	0	2	0
ASV_179	Firmicutes	Clostridia	Oscillospirales	Ruminococcaceae	Incertae Sedis	NA	0	NA	NA	NA	NA	NA	0	0	0	0	0	0	0	0	0	0	0	0
ASV_120	Firmicutes	Clostridia	Oscillospirales	Oscillospiraceae	Intestinimonas	NA	0	0	0	0	1	NA	0	0	0	0	0	0	0	0	0	106	0	0
ASV_192	Firmicutes	Clostridia	Peptococcales	Peptococcaceae	NA	NA	0.655161	2.87828	3.1151	0.92398	0.355497	NA	0	0	0	0	0	0	4	3	0	0	0	0
ASV_315	Firmicutes	Clostridia	Clostridia UCG-014	NA	NA	NA	0	NA	NA	NA	NA	NA	0	0	0	0	0	0	0	0	0	0	0	0
ASV_461	Firmicutes	Clostridia	Lachnospirales	Lachnospiraceae	NA	NA	0.270306	1.75234	3.15638	0.555174	0.578775	NA	0	0	0	0	0	0	0	0	0	0	3	0
ASV_457	Firmicutes	Clostridia	Oscillospirales	Ruminococcaceae	NA	NA	0.257234	1.75008	3.15644	0.554449	0.579272	NA	0	0	0	0	0	0	0	3	0	0	0	0
ASV_26	Firmicutes	Bacilli	Erysipelotrichales	Erysipelotrichaceae	Faecalibaculum	NA	0	0	0	0	1	NA	0	0	0	0	0	0	0	0	2001	0	0	0
ASV_151	Firmicutes	Clostridia	Lachnospirales	Lachnospiraceae	Tuzzerella	NA	0	0	0	0	1	NA	0	0	0	0	0	0	0	0	0	0	0	39
ASV_458	Firmicutes	Clostridia	Lachnospirales	Lachnospiraceae	NA	NA	0.257234	1.75008	3.15644	0.554449	0.579272	NA	0	0	0	0	0	0	0	3	0	0	0	0
ASV_391	Firmicutes	Clostridia	Clostridia vadinBB60 group	NA	NA	NA	0.197957	-1.30032	3.13084	-0.415326	0.677904	NA	0	0	4	0	0	0	0	0	0	0	0	0
ASV_459	Firmicutes	Clostridia	Lachnospirales	Lachnospiraceae	NA	NA	0.405769	1.75234	3.15638	0.555174	0.578775	NA	0	0	0	0	0	0	0	0	3	0	0	0
ASV_393	Firmicutes	Clostridia	Lachnospirales	Lachnospiraceae	NA	NA	0.241106	-1.51721	3.11995	-0.486293	0.62676	NA	0	0	0	0	4	0	0	0	0	0	0	0
ASV_538	Firmicutes	Clostridia	Oscillospirales	Ruminococcaceae	NA	NA	0	NA	NA	NA	NA	NA	0	0	0	0	0	0	0	0	0	0	0	0
ASV_534	Firmicutes	Bacilli	Lactobacillales	NA	NA	NA	0	NA	NA	NA	NA	NA	0	0	0	0	0	0	0	0	0	0	0	0
ASV_460	Firmicutes	Clostridia	Lachnospirales	Lachnospiraceae	NA	NA	0.270306	1.75234	3.15638	0.555174	0.578775	NA	0	0	0	0	0	0	0	0	0	0	3	0
ASV_333	Firmicutes	Clostridia	Monoglobales	Monoglobaceae	Monoglobus	NA	0	NA	NA	NA	NA	NA	0	0	0	0	0	0	0	0	0	0	0	0
ASV_230	Firmicutes	Clostridia	Lachnospirales	Lachnospiraceae	NA	NA	0	NA	NA	NA	NA	NA	0	0	0	0	0	0	0	0	0	0	0	0
ASV_202	Firmicutes	Clostridia	Oscillospirales	Ruminococcaceae	[Eubacterium] siraeum group	NA	0.503523	-2.5269	3.07485	-0.821796	0.411193	NA	7	0	0	0	0	0	0	0	0	0	0	0
ASV_385	Firmicutes	Clostridia	Peptostreptococcales-Tissierellales	Anaerovoracaceae	Family XIII UCG-001	NA	0	NA	NA	NA	NA	NA	0	0	0	0	0	0	0	0	0	0	0	0
ASV_542	Firmicutes	Clostridia	Peptococcales	Peptococcaceae	NA	NA	0.143864	-0.742671	3.15663	-0.235274	0.813996	NA	2	0	0	0	0	0	0	0	0	0	0	0
ASV_539	Bacteroidota	Bacteroidia	Bacteroidales	NA	NA	NA	0.143864	-0.742671	3.15663	-0.235274	0.813996	NA	2	0	0	0	0	0	0	0	0	0	0	0
ASV_474	Actinobacteriota	Coriobacteriia	Coriobacteriales	Eggerthellaceae	Enterorhabdus	NA	0.18083	-1.16812	3.13827	-0.372219	0.70973	NA	0	0	0	0	3	0	0	0	0	0	0	0
ASV_242	Firmicutes	Clostridia	Clostridia UCG-014	NA	NA	NA	0.863182	-3.30465	3.05472	-1.08182	0.279334	NA	12	0	0	0	0	0	0	0	0	0	0	0
ASV_472	Firmicutes	Clostridia	Lachnospirales	Lachnospiraceae	NA	NA	0.1996	-1.27417	3.13226	-0.40679	0.684162	NA	0	3	0	0	0	0	0	0	0	0	0	0
ASV_169	Firmicutes	Clostridia	Lachnospirales	Lachnospiraceae	NA	NA	0	NA	NA	NA	NA	NA	0	0	0	0	0	0	0	0	0	0	0	0
ASV_194	Firmicutes	Clostridia	Lachnospirales	Lachnospiraceae	Blautia	NA	0.397557	-2.20538	3.08681	-0.714452	0.474948	NA	0	3	4	0	0	0	0	0	0	0	0	0
ASV_313	Firmicutes	Bacilli	Lactobacillales	Streptococcaceae	Streptococcus	NA	0.474851	2.45593	3.13178	0.784195	0.432926	NA	0	0	0	0	0	0	0	0	0	0	0	7
ASV_213	Actinobacteriota	Coriobacteriia	Coriobacteriales	Eggerthellaceae	Enterorhabdus	NA	0.296936	-1.80537	3.10579	-0.581291	0.561044	NA	0	0	6	0	0	0	0	0	0	0	0	0
ASV_532	Proteobacteria	Alphaproteobacteria	Rhizobiales	Rhizobiaceae	Mesorhizobium	NA	0.180204	1.2775	3.16075	0.404176	0.686084	NA	0	0	0	0	0	0	0	0	0	0	2	0
ASV_223	Firmicutes	Clostridia	Monoglobales	Monoglobaceae	Monoglobus	NA	0	NA	NA	NA	NA	NA	0	0	0	0	0	0	0	0	0	0	0	0
ASV_233	Firmicutes	Bacilli	Staphylococcales	Staphylococcaceae	NA	NA	0	NA	NA	NA	NA	NA	0	0	0	0	0	0	0	0	0	0	0	0
ASV_97	Firmicutes	Clostridia	Lachnospirales	Lachnospiraceae	NA	NA	0	NA	NA	NA	NA	NA	0	0	0	0	0	0	0	0	0	0	0	0
ASV_314	Verrucomicrobiota	Verrucomicrobiae	Verrucomicrobiales	Akkermansiaceae	Akkermansia	NA	0	NA	NA	NA	NA	NA	0	0	0	0	0	0	0	0	0	0	0	0
ASV_190	Bacteroidota	Bacteroidia	Bacteroidales	Muribaculaceae	NA	NA	0	NA	NA	NA	NA	NA	0	0	0	0	0	0	0	0	0	0	0	0

## Sheet: SFA vs MUFA fecal
ASV	Phylum	Class	Order	Family	Genus	Species	Base mean	Log2(fold-change)	lfcSE	Stat	P-value	Padj	SFA_1	SFA_2	SFA_3	SFA_4	SFA_5	MUFA_1	MUFA_2	MUFA_3	MUFA_4	MUFA_5	MUFA_6	MUFA_7
ASV_8	Firmicutes	Bacilli	Erysipelotrichales	Erysipelotrichaceae	Turicibacter	NA	440.064	12.3364	0.880095	14.0171	1.2245e-44	2.15511e-42	1288	1325	1172	715	1728	0	0	0	0	0	0	0
ASV_2	Firmicutes	Bacilli	Lactobacillales	Lactobacillaceae	Lactobacillus	NA	2317.23	-6.40522	0.569614	-11.2448	2.45537e-29	2.16072e-27	86	25	159	22	10	4939	4190	3805	3942	2278	1682	2731
ASV_30	Firmicutes	Clostridia	Lachnospirales	Lachnospiraceae	NA	NA	113.6	-10.2603	1.07233	-9.56825	1.08735e-21	6.37913e-20	0	0	0	0	0	168	88	432	207	77	279	117
ASV_20	Firmicutes	Clostridia	Lachnospirales	Lachnospiraceae	NA	NA	125.221	10.5243	1.10405	9.53237	1.53739e-21	6.76454e-20	110	456	1137	19	429	0	0	0	0	0	0	0
ASV_49	Firmicutes	Clostridia	Oscillospirales	Oscillospiraceae	NA	NA	58.3886	9.42382	1.06147	8.87804	6.80479e-19	2.39529e-17	144	169	351	45	214	0	0	0	0	0	0	0
ASV_71	Firmicutes	Bacilli	Erysipelotrichales	Erysipelotrichaceae	Turicibacter	NA	30.7518	8.49605	1.1617	7.31349	2.603e-13	7.63547e-12	50	112	65	71	115	0	0	0	0	0	0	0
ASV_55	Firmicutes	Clostridia	Oscillospirales	Oscillospiraceae	Colidextribacter	NA	4.80764	21.2519	2.94854	7.20761	5.69434e-13	1.43172e-11	0	0	0	0	85	0	0	0	0	0	62	0
ASV_111	Actinobacteriota	Actinobacteria	Bifidobacteriales	Bifidobacteriaceae	Bifidobacterium	NA	6.78726	21.6722	3.03003	7.15249	8.52175e-13	1.87478e-11	0	0	0	0	120	0	0	0	0	0	0	0
ASV_70	Firmicutes	Clostridia	Lachnospirales	Lachnospiraceae	NA	NA	42.5939	-8.84535	1.3257	-6.67221	2.51982e-11	4.92766e-10	0	0	0	0	0	74	0	159	58	38	136	64
ASV_58	Firmicutes	Clostridia	Lachnospirales	Lachnospiraceae	Lachnospiraceae UCG-006	NA	24.6633	-8.05925	1.2464	-6.46602	1.00619e-10	1.7709e-09	0	0	0	0	0	24	8	89	34	17	60	74
ASV_126	Firmicutes	Bacilli	Acholeplasmatales	Acholeplasmataceae	Anaeroplasma	NA	17.6747	7.69546	1.31592	5.84797	4.97612e-09	7.9618e-08	83	25	31	51	32	0	0	0	0	0	0	0
ASV_36	Firmicutes	Clostridia	Oscillospirales	Oscillospiraceae	NA	NA	90.702	-4.94352	0.861711	-5.73686	9.6447e-09	1.41456e-07	13	0	11	0	9	156	140	394	131	99	31	15
ASV_85	Firmicutes	Clostridia	Lachnospirales	Lachnospiraceae	NA	NA	15.6968	7.52821	1.31903	5.70737	1.14736e-08	1.55335e-07	17	34	93	26	72	0	0	0	0	0	0	0
ASV_98	Firmicutes	Clostridia	Lachnospirales	Lachnospiraceae	NA	NA	18.9876	7.80416	1.48456	5.25689	1.46513e-07	1.84188e-06	31	82	138	0	65	0	0	0	0	0	0	0
ASV_82	Firmicutes	Clostridia	Lachnospirales	Lachnospiraceae	NA	NA	20.6784	7.92682	1.51539	5.23088	1.68701e-07	1.97943e-06	0	89	173	8	78	0	0	0	0	0	0	0
ASV_119	Firmicutes	Clostridia	Lachnospirales	Lachnospiraceae	Lachnoclostridium	NA	12.9515	7.24941	1.40087	5.17495	2.27974e-07	2.50772e-06	10	57	42	23	52	0	0	0	0	0	0	0
ASV_79	Firmicutes	Clostridia	Lachnospirales	Lachnospiraceae	Lachnoclostridium	NA	13.1713	-7.14276	1.43504	-4.9774	6.44451e-07	6.67197e-06	0	0	0	0	0	5	13	6	31	28	34	12
ASV_129	Firmicutes	Clostridia	Lachnospirales	Lachnospiraceae	Lachnospiraceae NK4A136 group	NA	16.8253	7.62668	1.54007	4.95217	7.33923e-07	6.79844e-06	54	78	67	29	0	0	0	0	0	0	0	0
ASV_94	Firmicutes	Clostridia	Lachnospirales	Lachnospiraceae	NA	NA	16.6827	7.61791	1.53611	4.95921	7.07808e-07	6.79844e-06	33	29	61	0	160	0	0	0	0	0	0	0
ASV_95	Firmicutes	Clostridia	Oscillospirales	Ruminococcaceae	NA	NA	15.4517	7.50725	1.53432	4.89288	9.93729e-07	8.74481e-06	31	55	108	0	65	0	0	0	0	0	0	0
ASV_121	Firmicutes	Bacilli	Lactobacillales	Streptococcaceae	Streptococcus	NA	11.7916	-6.9829	1.43073	-4.88065	1.05735e-06	8.86163e-06	0	0	0	0	0	25	7	27	16	25	9	8
ASV_39	Firmicutes	Clostridia	Lachnospirales	Lachnospiraceae	NA	NA	119.822	-10.3359	2.17949	-4.74236	2.11241e-06	1.68993e-05	0	0	0	0	0	287	173	314	308	131	0	0
ASV_38	Firmicutes	Clostridia	Lachnospirales	Lachnospiraceae	Lachnospiraceae NK4A136 group	NA	15.3614	-7.36704	1.70618	-4.31786	1.57549e-05	0.000120559	0	0	0	0	0	27	7	0	0	44	20	44
ASV_159	Firmicutes	Clostridia	Lachnospirales	Lachnospiraceae	ASF356	NA	8.64262	6.66834	1.54805	4.30756	1.65062e-05	0.000121045	23	13	65	11	25	0	0	0	0	0	0	0
ASV_24	Firmicutes	Clostridia	Lachnospirales	Lachnospiraceae	NA	NA	91.3067	-6.77894	1.59811	-4.24185	2.21684e-05	0.000156066	8	0	0	0	0	121	66	0	173	34	351	333
ASV_137	Firmicutes	Clostridia	Oscillospirales	Oscillospiraceae	Intestinimonas	NA	10.7805	6.98675	1.67904	4.16115	3.16645e-05	0.000214344	63	41	22	0	34	0	0	0	0	0	0	0
ASV_12	Firmicutes	Clostridia	Peptostreptococcales-Tissierellales	Peptostreptococcaceae	Romboutsia	NA	27.5244	-8.21221	1.98618	-4.13467	3.5546e-05	0.000231707	0	0	0	0	0	36	57	58	53	51	0	0
ASV_7	Firmicutes	Clostridia	Peptostreptococcales-Tissierellales	Peptostreptococcaceae	Romboutsia	ilealis	151.283	-1.88425	0.478664	-3.93649	8.26824e-05	0.000519718	105	53	47	55	65	182	212	182	153	165	183	237
ASV_37	Firmicutes	Clostridia	Lachnospirales	Lachnospiraceae	Lachnospiraceae NK4A136 group	NA	52.9834	-3.84685	1.01363	-3.79511	0.00014758	0.000895655	0	11	33	0	0	38	40	220	69	26	254	17
ASV_132	Firmicutes	Clostridia	Oscillospirales	Oscillospiraceae	NA	NA	7.88377	6.53734	1.79934	3.6332	0.000279933	0.00164227	21	22	57	0	33	0	0	0	0	0	0	0
ASV_40	Firmicutes	Clostridia	Lachnospirales	Lachnospiraceae	NA	NA	60.6981	-3.85319	1.07521	-3.58367	0.000338796	0.00192349	0	0	57	0	0	66	73	191	70	50	145	84
ASV_18	Firmicutes	Clostridia	Lachnospirales	Lachnospiraceae	[Eubacterium] fissicatena group	NA	128.391	-6.81181	1.9582	-3.47862	0.000504008	0.00272035	11	0	0	0	0	44	29	5	46	0	630	947
ASV_165	Firmicutes	Clostridia	Clostridia vadinBB60 group	NA	NA	NA	5.90276	6.1142	1.75927	3.47541	0.000510066	0.00272035	23	10	28	14	6	0	0	0	0	0	0	0
ASV_162	Firmicutes	Bacilli	Erysipelotrichales	Erysipelatoclostridiaceae	Erysipelatoclostridium	NA	7.95157	-6.41654	1.87746	-3.41768	0.00063158	0.00326935	0	0	0	0	0	18	9	14	20	14	0	0
ASV_140	Actinobacteriota	Coriobacteriia	Coriobacteriales	Atopobiaceae	Coriobacteriaceae UCG-002	NA	8.94576	-6.59276	2.04244	-3.22788	0.00124711	0.00627117	0	0	0	0	0	54	18	19	5	0	0	0
ASV_5	Firmicutes	Clostridia	Lachnospirales	Lachnospiraceae	NA	NA	768.824	-1.48092	0.464602	-3.1875	0.00143509	0.00701599	270	574	1347	69	323	742	557	1171	1463	500	1491	1010
ASV_97	Firmicutes	Clostridia	Lachnospirales	Lachnospiraceae	NA	NA	35.6264	-8.58625	2.70997	-3.16839	0.00153283	0.00729131	0	0	0	0	0	106	62	108	114	0	0	0
ASV_180	Firmicutes	Clostridia	Peptostreptococcales-Tissierellales	Anaerovoracaceae	Anaerovorax	NA	4.19169	5.6261	1.95074	2.88409	0.00392548	0.0181812	11	7	24	3	23	0	0	0	0	0	0	0
ASV_57	Firmicutes	Clostridia	Oscillospirales	Ruminococcaceae	Anaerotruncus	NA	44.2322	-2.58787	0.933842	-2.7712	0.00558496	0.0252039	18	14	46	0	0	102	36	90	98	43	26	19
ASV_170	Firmicutes	Clostridia	Lachnospirales	Lachnospiraceae	ASF356	NA	12.2972	-7.05056	2.59512	-2.71686	0.00659049	0.0289982	0	0	0	0	0	11	54	11	41	0	0	0
ASV_150	Firmicutes	Clostridia	Clostridia vadinBB60 group	NA	NA	NA	12.6205	4.45264	1.68182	2.64752	0.00810847	0.0348071	26	43	0	45	19	8	0	0	0	0	0	0
ASV_169	Firmicutes	Clostridia	Lachnospirales	Lachnospiraceae	NA	NA	5.61032	-5.9224	2.44082	-2.4264	0.0152496	0.063903	0	0	0	0	0	13	13	45	0	0	0	0
ASV_192	Firmicutes	Clostridia	Peptococcales	Peptococcaceae	NA	NA	4.52051	-5.60174	2.3368	-2.39719	0.0165214	0.0676226	0	0	0	0	0	9	0	17	8	11	0	0
ASV_171	Firmicutes	Clostridia	Lachnospirales	Lachnospiraceae	ASF356	NA	4.36359	5.68512	2.42622	2.3432	0.0191189	0.0764758	0	9	59	0	14	0	0	0	0	0	0	0
ASV_183	Firmicutes	Clostridia	Clostridia UCG-014	NA	NA	NA	10.4917	6.94408	3.02868	2.29278	0.0218609	0.0855004	20	19	0	61	0	0	0	0	0	0	0	0
ASV_151	Firmicutes	Clostridia	Lachnospirales	Lachnospiraceae	Tuzzerella	NA	5.88056	-5.98996	2.65477	-2.2563	0.024052	0.092025	0	0	0	0	0	0	0	41	33	0	0	0
ASV_11	Firmicutes	Clostridia	Oscillospirales	Oscillospiraceae	NA	NA	241.833	2.5909	1.16596	2.22212	0.026275	0.0983914	377	547	1361	158	716	40	97	0	13	0	239	175
ASV_152	Firmicutes	Clostridia	Lachnospirales	Lachnospiraceae	NA	NA	9.34531	-6.65808	3.06877	-2.16963	0.0300352	0.110129	0	0	0	0	0	0	0	0	0	0	91	46
ASV_28	Firmicutes	Clostridia	Clostridiales	Clostridiaceae	Clostridium sensu stricto 1	NA	82.4843	3.77198	1.76833	2.13307	0.0329189	0.117094	295	173	118	203	158	0	0	0	0	0	48	58
ASV_188	Firmicutes	Clostridia	Clostridia UCG-014	NA	NA	NA	5.59569	6.03949	2.83695	2.12887	0.0332653	0.117094	76	0	0	0	0	0	0	0	0	0	0	0
ASV_60	Firmicutes	Clostridia	Oscillospirales	Oscillospiraceae	Intestinimonas	NA	24.7668	2.71538	1.31846	2.0595	0.0394459	0.133509	32	39	61	36	136	0	0	0	0	0	47	17
ASV_102	Firmicutes	Clostridia	Oscillospirales	Oscillospiraceae	Colidextribacter	NA	12.4166	3.50046	1.69507	2.06508	0.0389151	0.133509	30	63	46	0	32	0	0	21	0	0	0	0
ASV_15	Firmicutes	Clostridia	Lachnospirales	Lachnospiraceae	Lachnospiraceae NK4A136 group	NA	240.032	1.45877	0.717617	2.03279	0.0420737	0.139716	83	253	1741	33	784	83	219	157	259	12	92	44
ASV_9	Firmicutes	Clostridia	Lachnospirales	Lachnospiraceae	NA	NA	210.761	-1.03152	0.518816	-1.98821	0.046788	0.150081	132	326	148	38	140	142	149	601	98	131	295	469
ASV_33	Actinobacteriota	Coriobacteriia	Coriobacteriales	Eggerthellaceae	Enterorhabdus	NA	42.9001	-1.51007	0.759899	-1.9872	0.0469004	0.150081	36	38	44	0	15	81	41	42	34	25	128	46
ASV_108	Firmicutes	Clostridia	Lachnospirales	Lachnospiraceae	GCA-900066575	NA	14.6328	-2.90698	1.47209	-1.97473	0.0482985	0.151795	7	0	15	0	0	32	19	63	20	13	0	0
ASV_144	Firmicutes	Clostridia	Lachnospirales	Lachnospiraceae	A2	NA	4.51551	-5.60209	2.85462	-1.96246	0.0497087	0.153487	0	0	0	0	0	6	33	0	0	0	0	0
ASV_147	Firmicutes	Clostridia	Clostridia vadinBB60 group	NA	NA	NA	3.55154	-5.25629	2.71863	-1.93343	0.0531832	0.161384	0	0	0	0	0	8	15	0	10	0	0	0
ASV_107	Firmicutes	Clostridia	Lachnospirales	Lachnospiraceae	NA	NA	18.3897	-2.69646	1.4104	-1.91184	0.0558969	0.163964	0	0	17	0	17	32	37	72	19	0	0	34
ASV_54	Firmicutes	Clostridia	Lachnospirales	Lachnospiraceae	NA	NA	42.0012	-1.47633	0.771485	-1.91362	0.0556682	0.163964	15	21	86	0	28	22	45	57	69	27	63	90
ASV_105	Firmicutes	Clostridia	Clostridiales	Clostridiaceae	Clostridium sensu stricto 1	NA	4.34402	5.67423	3.03219	1.87133	0.0612989	0.176862	59	0	0	0	0	0	0	0	0	0	0	0
ASV_182	Firmicutes	Clostridia	Oscillospirales	Oscillospiraceae	Intestinimonas	NA	3.47232	5.35178	2.87327	1.86261	0.0625177	0.17747	0	32	0	0	18	0	0	0	0	0	0	0
ASV_62	Firmicutes	Clostridia	Lachnospirales	Lachnospiraceae	Lachnospiraceae UCG-006	NA	23.5167	-1.8695	1.01666	-1.83887	0.0659346	0.184198	0	9	40	0	20	17	12	62	16	52	20	18
ASV_149	Bacteroidota	Bacteroidia	Bacteroidales	Muribaculaceae	NA	NA	3.15628	-5.09386	2.79169	-1.82465	0.0680537	0.187148	0	0	0	0	0	20	0	17	2	0	0	0
ASV_25	Firmicutes	Clostridia	Lachnospirales	Lachnospiraceae	Lachnoclostridium	NA	102.138	-0.889823	0.494169	-1.80064	0.071759	0.192799	75	78	140	17	139	107	126	187	114	63	97	114
ASV_195	Firmicutes	Clostridia	Oscillospirales	Oscillospiraceae	NA	NA	3.71175	5.45132	3.03319	1.79723	0.0722996	0.192799	0	0	76	0	0	0	0	0	0	0	0	0
ASV_160	Firmicutes	Clostridia	Lachnospirales	Lachnospiraceae	NA	NA	2.54209	4.89826	2.76623	1.77073	0.076605	0.200896	8	19	0	4	0	0	0	0	0	0	0	0
ASV_136	Firmicutes	Clostridia	Lachnospirales	Lachnospiraceae	Lachnospiraceae NK4A136 group	NA	3.46755	5.35344	3.03368	1.76467	0.0776188	0.200896	0	0	71	0	0	0	0	0	0	0	0	0
ASV_112	Firmicutes	Clostridia	Clostridia UCG-014	NA	NA	NA	3.31324	5.28354	3.03405	1.74142	0.0816108	0.208167	45	0	0	0	0	0	0	0	0	0	0	0
ASV_167	Actinobacteriota	Coriobacteriia	Coriobacteriales	Eggerthellaceae	Parvibacter	NA	3.24718	-5.13602	3.03615	-1.69162	0.0907182	0.228091	0	0	0	0	0	0	0	0	0	0	11	32
ASV_190	Bacteroidota	Bacteroidia	Bacteroidales	Muribaculaceae	NA	NA	2.40237	-4.70162	2.89612	-1.62342	0.1045	0.259041	0	0	0	0	0	9	3	19	0	0	0	0
ASV_214	Firmicutes	Clostridia	Lachnospirales	Lachnospiraceae	NA	NA	4.92724	-3.86115	2.39896	-1.60951	0.107506	0.259192	3	0	0	0	0	17	5	0	25	0	0	0
ASV_175	Firmicutes	Clostridia	Lachnospirales	Lachnospiraceae	Lachnoclostridium	NA	2.53093	4.89436	3.03647	1.61186	0.106993	0.259192	0	33	0	0	0	0	0	0	0	0	0	0
ASV_43	Firmicutes	Clostridia	Lachnospirales	Lachnospiraceae	NA	NA	91.5102	2.51032	1.60508	1.56398	0.117821	0.276488	146	109	396	82	440	0	0	19	0	0	157	88
ASV_134	Proteobacteria	Gammaproteobacteria	Pseudomonadales	Pseudomonadaceae	Pseudomonas	NA	7.86064	4.71487	3.00833	1.56727	0.117051	0.276488	0	0	6	58	0	4	0	0	0	0	0	0
ASV_217	Bacteroidota	Bacteroidia	Bacteroidales	Bacteroidaceae	Bacteroides	NA	2.16851	4.67395	3.03817	1.53841	0.123948	0.287037	0	15	0	0	18	0	0	0	0	0	0	0
ASV_204	Firmicutes	Clostridia	Lachnospirales	Lachnospiraceae	NA	NA	2.16817	-4.55925	3.08031	-1.48013	0.13884	0.317348	0	0	0	0	0	3	0	30	0	0	0	0
ASV_4	Bacteroidota	Bacteroidia	Bacteroidales	Bacteroidaceae	Bacteroides	NA	1134.8	0.725783	0.499263	1.45371	0.146027	0.323801	1692	1497	597	2357	954	1081	665	874	526	441	1845	548
ASV_116	Firmicutes	Clostridia	Oscillospirales	Oscillospiraceae	NA	NA	19.1246	1.47373	1.01667	1.44956	0.147182	0.323801	17	28	117	18	24	18	10	26	0	7	12	0
ASV_265	Firmicutes	Clostridia	Lachnospirales	Lachnospiraceae	Lachnoclostridium	NA	2.12934	-4.49591	3.08098	-1.45925	0.144498	0.323801	0	0	0	0	0	0	0	0	0	13	0	0
ASV_146	Firmicutes	Clostridia	Lachnospirales	Lachnospiraceae	[Eubacterium] xylanophilum group	NA	2.85044	3.29883	2.30506	1.43113	0.152393	0.331125	10	5	7	0	19	0	0	5	0	0	0	0
ASV_80	Firmicutes	Clostridia	Peptostreptococcales-Tissierellales	Anaerovoracaceae	[Eubacterium] nodatum group	NA	32.8729	-1.24147	0.877797	-1.4143	0.157274	0.333498	61	19	6	0	24	76	52	32	25	19	31	29
ASV_230	Firmicutes	Clostridia	Lachnospirales	Lachnospiraceae	NA	NA	1.91659	-4.36458	3.08248	-1.41593	0.156796	0.333498	0	0	0	0	0	0	12	0	0	0	0	6
ASV_207	Firmicutes	Clostridia	Lachnospirales	Lachnospiraceae	A2	NA	1.61059	4.24216	3.04232	1.39438	0.163203	0.341948	0	21	0	0	0	0	0	0	0	0	0	0
ASV_100	Firmicutes	Clostridia	Lachnospirales	Lachnospiraceae	NA	NA	15.5957	-1.2726	0.932875	-1.36417	0.172515	0.353055	4	26	15	0	9	14	30	28	15	9	26	10
ASV_110	Firmicutes	Clostridia	Lachnospirales	Lachnospiraceae	NA	NA	9.36919	-2.42896	1.77761	-1.36642	0.171807	0.353055	8	0	10	0	0	0	0	11	0	35	12	14
ASV_3	Verrucomicrobiota	Verrucomicrobiae	Verrucomicrobiales	Akkermansiaceae	Akkermansia	muciniphila	1387.93	-0.70271	0.517561	-1.35773	0.174548	0.353109	1200	996	1359	1126	933	1916	1144	839	457	264	3596	3512
ASV_47	Firmicutes	Clostridia	Lachnospirales	Lachnospiraceae	NA	NA	29.4812	-1.45321	1.13211	-1.28363	0.199273	0.398546	0	17	64	0	29	31	0	105	65	7	68	25
ASV_133	Firmicutes	Clostridia	Lachnospirales	Lachnospiraceae	Lachnoclostridium	NA	7.22075	2.03784	1.61435	1.26232	0.206832	0.409017	9	20	9	14	18	0	9	12	0	0	0	0
ASV_206	Firmicutes	Clostridia	Oscillospirales	Ruminococcaceae	NA	NA	2.70919	3.22672	2.60131	1.24042	0.21482	0.420092	10	7	0	9	0	0	0	0	0	0	0	4
ASV_117	Firmicutes	Clostridia	Oscillospirales	UCG-010	NA	NA	16.1055	1.32904	1.08911	1.2203	0.222351	0.430042	38	29	5	30	24	13	13	14	0	5	0	16
ASV_52	Firmicutes	Clostridia	Oscillospirales	Oscillospiraceae	Oscillibacter	NA	46.1128	0.738305	0.609931	1.21047	0.226097	0.432534	66	62	129	21	114	52	24	34	25	32	38	14
ASV_89	Firmicutes	Clostridia	Lachnospirales	Lachnospiraceae	Lachnoclostridium	NA	21.8007	1.39586	1.18781	1.17516	0.23993	0.454061	10	94	29	18	46	0	0	40	0	23	11	8
ASV_51	Firmicutes	Clostridia	Oscillospirales	Oscillospiraceae	NA	NA	71.6356	-0.844206	0.734086	-1.15001	0.25014	0.468347	38	45	172	8	83	142	113	216	50	11	32	25
ASV_61	Firmicutes	Clostridia	Oscillospirales	Oscillospiraceae	Intestinimonas	NA	44.8749	-0.712856	0.624475	-1.14153	0.25365	0.46992	24	34	128	11	28	53	27	95	26	26	77	68
ASV_172	Firmicutes	Clostridia	Clostridia UCG-014	NA	NA	NA	2.65219	3.19718	2.86388	1.11638	0.264259	0.484475	21	0	0	0	14	0	0	5	0	0	0	0
ASV_124	Firmicutes	Clostridia	Oscillospirales	Ruminococcaceae	Incertae Sedis	NA	12.0499	-1.05921	0.954594	-1.10959	0.267174	0.48477	5	14	13	0	17	23	6	23	13	11	15	8
ASV_63	Firmicutes	Clostridia	Lachnospirales	Lachnospiraceae	NA	NA	8.57927	-1.64126	1.51263	-1.08503	0.277906	0.498034	0	0	32	0	0	24	3	13	3	10	7	15
ASV_42	Firmicutes	Clostridia	Oscillospirales	Ruminococcaceae	NA	NA	32.6891	-1.07346	0.993945	-1.08	0.280144	0.498034	6	27	83	0	30	21	23	77	21	0	129	59
ASV_53	Firmicutes	Clostridia	Oscillospirales	Ruminococcaceae	Incertae Sedis	NA	47.3359	-0.805832	0.794283	-1.01454	0.310326	0.546173	26	87	69	0	31	67	31	138	17	25	81	51
ASV_130	Firmicutes	Clostridia	Lachnospirales	Lachnospiraceae	Roseburia	NA	8.96366	1.81012	1.91543	0.945023	0.344647	0.600573	0	34	43	0	30	0	8	0	0	0	0	20
ASV_35	Firmicutes	Clostridia	Lachnospirales	Lachnospiraceae	Roseburia	NA	150.03	-1.14666	1.2254	-0.935746	0.349404	0.602893	102	96	175	29	169	142	202	251	386	131	0	0
ASV_88	Firmicutes	Clostridia	Oscillospirales	Ruminococcaceae	NA	NA	6.17921	-2.26827	2.4866	-0.912198	0.361665	0.612048	0	0	0	0	14	0	0	0	0	0	66	16
ASV_34	Firmicutes	Clostridia	Lachnospirales	Lachnospiraceae	NA	NA	59.8259	-0.557261	0.609777	-0.913877	0.360782	0.612048	24	92	90	13	83	89	46	100	42	29	142	29
ASV_185	Firmicutes	Clostridia	Clostridia UCG-014	NA	NA	NA	4.54793	2.11219	2.41804	0.873514	0.382383	0.6349	20	0	0	16	0	3	0	0	0	0	13	0
ASV_50	Firmicutes	Clostridia	Oscillospirales	Oscillospiraceae	Oscillibacter	NA	55.0227	0.704692	0.806681	0.87357	0.382352	0.6349	77	121	129	17	110	44	50	78	21	15	0	73
ASV_113	Firmicutes	Clostridia	Lachnospirales	Lachnospiraceae	NA	NA	10.5564	-1.12514	1.30269	-0.863708	0.387749	0.637792	6	21	11	0	0	17	21	15	6	8	16	0
ASV_87	Firmicutes	Clostridia	Oscillospirales	Oscillospiraceae	Colidextribacter	NA	15.899	-0.886221	1.04424	-0.848678	0.39606	0.645432	23	0	17	9	14	18	14	30	0	17	28	21
ASV_75	Firmicutes	Clostridia	Lachnospirales	Lachnospiraceae	Roseburia	NA	11.2257	-1.15474	1.37737	-0.838361	0.401828	0.648823	0	0	31	0	21	7	10	22	20	0	27	20
ASV_142	Firmicutes	Clostridia	Lachnospirales	Lachnospiraceae	NA	NA	4.70652	-1.92874	2.41962	-0.797127	0.425377	0.656723	0	0	15	0	0	4	8	42	0	0	0	0
ASV_166	Firmicutes	Clostridia	Oscillospirales	Oscillospiraceae	NK4A214 group	NA	2.84543	1.91888	2.37484	0.808002	0.41909	0.656723	19	4	8	0	0	0	0	4	0	0	8	0
ASV_17	Firmicutes	Clostridia	Lachnospirales	Lachnospiraceae	NA	NA	72.443	1.6682	2.03364	0.820306	0.412042	0.656723	82	103	502	24	157	0	0	0	0	0	191	128
ASV_66	Firmicutes	Clostridia	Oscillospirales	Oscillospiraceae	Intestinimonas	NA	27.8317	-0.658384	0.80674	-0.816105	0.41444	0.656723	17	39	62	0	24	18	31	33	17	16	70	38
ASV_31	Firmicutes	Clostridia	Lachnospirales	Lachnospiraceae	Tuzzerella	NA	81.1543	-0.605977	0.757918	-0.799528	0.423984	0.656723	72	104	48	32	112	134	61	120	0	57	180	90
ASV_56	Firmicutes	Clostridia	Lachnospirales	Lachnospiraceae	Lachnoclostridium	NA	55.3146	-0.81167	1.05648	-0.768276	0.442323	0.676947	25	93	70	15	30	59	38	41	57	128	0	0
ASV_86	Firmicutes	Bacilli	Lactobacillales	Enterococcaceae	Enterococcus	NA	4.4513	-1.65624	2.24446	-0.737926	0.46056	0.69878	6	5	0	0	0	0	10	5	0	0	34	0
ASV_19	Firmicutes	Clostridia	Lachnospirales	Lachnospiraceae	GCA-900066575	NA	102.926	0.375713	0.537083	0.699544	0.484212	0.7107	64	237	169	41	235	112	30	149	101	34	115	88
ASV_23	Firmicutes	Clostridia	Lachnospirales	Lachnospiraceae	NA	NA	195.585	0.553135	0.776565	0.712284	0.476289	0.7107	109	254	681	26	638	113	88	834	21	99	32	20
ASV_93	Firmicutes	Clostridia	Lachnospirales	Lachnospiraceae	Roseburia	NA	37.7769	-1.64126	2.34754	-0.699142	0.484463	0.7107	0	0	79	0	56	46	90	72	111	0	0	0
ASV_194	Firmicutes	Clostridia	Lachnospirales	Lachnospiraceae	Blautia	NA	2.64813	-1.88142	2.69169	-0.698975	0.484568	0.7107	0	3	4	0	0	14	0	0	9	0	0	0
ASV_127	Firmicutes	Clostridia	Oscillospirales	Ruminococcaceae	Incertae Sedis	NA	7.46408	2.03551	2.94924	0.690183	0.490079	0.712843	0	28	12	0	50	0	0	0	19	0	0	0
ASV_101	Firmicutes	Clostridia	Lachnospirales	Lachnospiraceae	Lachnoclostridium	NA	18.0493	-0.681698	1.047	-0.651095	0.514985	0.742929	11	0	65	0	27	15	17	40	31	10	14	12
ASV_99	Firmicutes	Clostridia	Lachnospirales	Lachnospiraceae	Roseburia	NA	10.2396	1.01746	1.59562	0.63766	0.523695	0.743309	0	8	57	0	47	7	0	5	19	0	21	0
ASV_41	Firmicutes	Clostridia	Lachnospirales	Lachnospiraceae	NA	NA	38.6014	-0.524043	0.82024	-0.638891	0.522894	0.743309	16	59	78	0	58	33	16	71	62	7	90	42
ASV_186	Firmicutes	Clostridia	Peptostreptococcales-Tissierellales	Anaerovoracaceae	[Eubacterium] brachy group	NA	2.82515	1.38198	2.19015	0.630998	0.528042	0.743483	0	5	3	7	8	7	0	5	0	0	0	0
ASV_1	Firmicutes	Bacilli	Lactobacillales	Streptococcaceae	Lactococcus	NA	5035.83	-0.43455	0.717635	-0.605531	0.544826	0.755035	1565	1306	3583	10559	743	3927	4052	6588	3152	5508	7186	4496
ASV_187	Firmicutes	Clostridia	Lachnospirales	Lachnospiraceae	NA	NA	1.62859	1.83424	2.99773	0.611878	0.540619	0.755035	10	0	0	0	8	0	0	7	0	0	0	0
ASV_109	Firmicutes	Clostridia	Oscillospirales	Oscillospiraceae	Oscillibacter	NA	12.7093	0.624316	1.12116	0.556849	0.577631	0.791767	7	31	43	0	29	16	9	21	4	7	10	0
ASV_29	Firmicutes	Clostridia	Lachnospirales	Lachnospiraceae	Lachnospiraceae NK4A136 group	NA	145.422	0.73589	1.33095	0.552904	0.580329	0.791767	189	274	538	10	293	69	76	602	105	15	0	0
ASV_10	Bacteroidota	Bacteroidia	Bacteroidales	Muribaculaceae	NA	NA	237.301	-0.276267	0.52879	-0.522451	0.601356	0.807929	272	380	157	193	131	306	137	209	89	71	783	268
ASV_6	Firmicutes	Bacilli	Erysipelotrichales	Erysipelotrichaceae	Dubosiella	newyorkensis	1181.23	-0.217293	0.411905	-0.527531	0.597825	0.807929	1947	1749	725	450	1429	1357	751	1094	1059	836	1981	984
ASV_21	Firmicutes	Clostridia	Oscillospirales	[Eubacterium] coprostanoligenes group	NA	NA	115.965	-0.351457	0.703946	-0.499267	0.617591	0.823455	177	116	35	80	144	54	29	138	13	43	386	308
ASV_191	Firmicutes	Clostridia	Oscillospirales	Oscillospiraceae	NA	NA	2.49951	1.25942	2.6601	0.473447	0.635894	0.824822	0	0	22	0	9	0	0	0	0	0	7	6
ASV_32	Firmicutes	Clostridia	Lachnospirales	Lachnospiraceae	Lachnospiraceae NK4A136 group	bacterium	95.2883	0.475985	0.974293	0.488544	0.625165	0.824822	75	183	317	37	138	56	40	120	163	85	0	0
ASV_64	Firmicutes	Clostridia	Lachnospirales	Lachnospiraceae	Lachnoclostridium	NA	28.0714	-0.601455	1.27532	-0.471611	0.637204	0.824822	36	0	83	0	40	64	24	61	43	0	33	0
ASV_22	Firmicutes	Clostridia	Oscillospirales	Oscillospiraceae	Colidextribacter	NA	145.194	0.240738	0.5107	0.471389	0.637363	0.824822	117	228	495	32	215	134	111	259	67	53	136	159
ASV_78	Firmicutes	Clostridia	Peptococcales	Peptococcaceae	NA	NA	19.1854	-0.345274	0.87296	-0.39552	0.692459	0.837496	17	19	31	0	47	19	11	29	6	8	35	41
ASV_92	Firmicutes	Clostridia	Lachnospirales	Lachnospiraceae	Lachnoclostridium	NA	7.22354	-0.712101	1.83075	-0.388967	0.6973	0.837496	0	12	26	0	0	0	0	20	18	0	15	13
ASV_157	Firmicutes	Clostridia	Oscillospirales	Ruminococcaceae	Harryflintia	NA	3.99479	0.821953	2.06887	0.397295	0.69115	0.837496	0	5	10	6	11	14	0	0	0	0	7	0
ASV_13	Proteobacteria	Gammaproteobacteria	Burkholderiales	Sutterellaceae	Parasutterella	excrementihominis	161.57	-0.253928	0.616291	-0.412026	0.68032	0.837496	292	200	75	110	114	177	84	25	111	69	402	315
ASV_135	Firmicutes	Clostridia	Oscillospirales	Butyricicoccaceae	UCG-009	NA	6.49621	0.795149	1.87717	0.42359	0.671865	0.837496	13	0	28	0	22	0	0	0	0	10	13	6
ASV_122	Firmicutes	Clostridia	Lachnospirales	Lachnospiraceae	Lachnoclostridium	NA	8.89537	-1.31225	2.9448	-0.445616	0.655875	0.837496	27	0	0	0	0	0	0	43	42	0	0	0
ASV_59	Firmicutes	Clostridia	Lachnospirales	Lachnospiraceae	A2	NA	18.5244	1.11209	2.7064	0.410912	0.681137	0.837496	20	0	163	0	32	0	0	0	46	0	43	0
ASV_77	Firmicutes	Clostridia	Oscillospirales	Ruminococcaceae	NA	NA	21.493	-0.492419	1.29377	-0.380607	0.703495	0.837496	13	0	59	0	60	19	0	58	16	0	62	42
ASV_72	Firmicutes	Clostridia	Oscillospirales	Oscillospiraceae	UCG-005	NA	41.3518	-0.274912	0.691168	-0.397751	0.690814	0.837496	102	21	23	28	29	70	33	41	27	27	24	53
ASV_69	Firmicutes	Clostridia	Oscillospirales	Oscillospiraceae	Oscillibacter	NA	26.5902	0.428684	1.12937	0.379578	0.704258	0.837496	39	24	94	0	66	40	19	71	13	0	28	0
ASV_212	Firmicutes	Clostridia	Christensenellales	Christensenellaceae	NA	NA	1.6262	1.15595	2.75609	0.419417	0.674911	0.837496	4	5	6	0	0	0	0	0	0	4	0	0
ASV_84	Firmicutes	Clostridia	Lachnospirales	Lachnospiraceae	NA	NA	6.50873	0.789674	2.05003	0.385201	0.700089	0.837496	0	23	10	0	24	0	0	0	0	0	26	16
ASV_104	Firmicutes	Clostridia	Lachnospirales	Lachnospiraceae	Lachnoclostridium	NA	17.3179	-0.498296	1.33683	-0.372744	0.709339	0.837877	0	22	53	0	27	38	16	53	10	0	0	21
ASV_141	Firmicutes	Clostridia	Clostridia UCG-014	NA	NA	NA	2.706	-1.06118	2.92905	-0.362297	0.71713	0.841433	0	0	14	0	0	7	0	0	0	0	0	17
ASV_76	Firmicutes	Bacilli	Erysipelotrichales	Erysipelatoclostridiaceae	Erysipelatoclostridium	NA	8.11849	-0.689277	2.01254	-0.342492	0.731981	0.85317	13	9	0	0	15	0	0	0	0	0	17	57
ASV_16	Firmicutes	Clostridia	Lachnospirales	Lachnospiraceae	Lachnospiraceae NK4A136 group	NA	164.239	-0.190339	0.632363	-0.300996	0.763418	0.856946	193	177	317	40	265	74	201	536	10	73	235	109
ASV_145	Firmicutes	Bacilli	Staphylococcales	Staphylococcaceae	Staphylococcus	NA	6.54639	0.571757	1.93032	0.296199	0.767078	0.856946	24	0	13	8	0	0	0	2	6	0	39	0
ASV_221	Firmicutes	Clostridia	Clostridia UCG-014	NA	NA	NA	2.05902	0.890604	2.98721	0.298139	0.765597	0.856946	16	0	0	0	0	0	0	0	0	0	0	11
ASV_158	Firmicutes	Clostridia	Oscillospirales	Butyricicoccaceae	Butyricicoccus	NA	6.2088	-0.519173	1.7702	-0.293285	0.769304	0.856946	0	5	27	0	6	0	6	0	7	7	0	20
ASV_83	Actinobacteriota	Coriobacteriia	Coriobacteriales	Eggerthellaceae	Parvibacter	NA	13.5519	0.421892	1.39056	0.303397	0.761587	0.856946	37	9	29	0	32	7	0	9	0	0	18	57
ASV_27	Firmicutes	Clostridia	Oscillospirales	Oscillospiraceae	Intestinimonas	NA	60.5199	-0.216767	0.676725	-0.320317	0.748728	0.856946	29	59	172	14	110	14	21	66	46	31	203	90
ASV_155	Firmicutes	Clostridia	Lachnospirales	Lachnospiraceae	GCA-900066575	NA	3.96038	0.677053	2.0472	0.330721	0.740855	0.856946	0	9	12	0	15	0	0	7	0	0	16	5
ASV_161	Firmicutes	Clostridia	Oscillospirales	Ruminococcaceae	NA	NA	5.22583	0.733506	2.61989	0.279976	0.779496	0.862838	0	24	0	8	0	0	20	0	0	0	0	0
ASV_138	Firmicutes	Clostridia	Lachnospirales	Lachnospiraceae	Lachnospiraceae FCS020 group	NA	6.22668	0.455777	1.90472	0.239288	0.810882	0.891971	9	0	16	0	29	18	0	20	0	0	3	0
ASV_65	Firmicutes	Clostridia	Oscillospirales	Oscillospiraceae	Oscillibacter	NA	12.6546	0.458071	2.93598	0.15602	0.876018	0.926634	0	0	74	0	47	0	0	59	0	0	43	0
ASV_139	Firmicutes	Clostridia	Oscillospirales	Ruminococcaceae	NA	NA	7.05255	0.260212	1.54032	0.168933	0.865849	0.926634	0	17	28	0	10	9	3	11	0	6	15	0
ASV_44	Firmicutes	Clostridia	Oscillospirales	Oscillospiraceae	NA	NA	45.7276	-0.114018	0.728938	-0.156417	0.875704	0.926634	43	79	129	12	21	26	22	185	26	16	68	17
ASV_128	Firmicutes	Clostridia	Lachnospirales	Lachnospiraceae	Lachnoclostridium	NA	6.20165	-0.379902	2.50065	-0.151921	0.879249	0.926634	0	0	45	0	0	0	0	36	0	0	28	0
ASV_46	Firmicutes	Clostridia	Oscillospirales	Oscillospiraceae	Colidextribacter	NA	53.5996	-0.140969	0.87157	-0.161741	0.87151	0.926634	0	61	119	33	115	26	22	46	9	20	120	161
ASV_125	Firmicutes	Bacilli	RF39	NA	NA	NA	9.21157	-0.337278	1.85055	-0.182258	0.85538	0.926634	6	4	0	21	0	0	0	0	0	9	19	40
ASV_114	Firmicutes	Clostridia	Oscillospirales	Ruminococcaceae	Incertae Sedis	NA	5.48533	0.46723	2.59448	0.180086	0.857085	0.926634	0	0	0	0	48	0	20	6	0	0	0	0
ASV_81	Firmicutes	Clostridia	Oscillospirales	Ruminococcaceae	NA	NA	17.1453	0.212663	1.51339	0.140521	0.888249	0.930546	0	26	118	0	0	19	14	13	23	0	45	0
ASV_164	Firmicutes	Clostridia	Oscillospirales	Oscillospiraceae	Oscillibacter	NA	4.58579	-0.293353	2.21324	-0.132544	0.894554	0.931606	11	0	18	0	0	6	0	0	0	0	13	19
ASV_45	Bacteroidota	Bacteroidia	Bacteroidales	Muribaculaceae	NA	NA	56.324	0.20452	2.0632	0.0991279	0.921037	0.933778	73	130	52	61	0	121	0	74	0	0	238	0
ASV_220	Firmicutes	Bacilli	Erysipelotrichales	Erysipelotrichaceae	NA	NA	2.89722	0.257659	2.46293	0.104615	0.916682	0.933778	18	0	0	0	0	0	2	6	3	4	0	0
ASV_156	Firmicutes	Clostridia	Lachnospirales	Lachnospiraceae	Lachnospiraceae UCG-006	NA	2.6202	0.256314	2.65762	0.0964448	0.923167	0.933778	0	0	12	0	11	0	0	11	0	0	0	9
ASV_91	Firmicutes	Clostridia	Lachnospirales	Lachnospiraceae	Acetatifactor	NA	1.80578	0.34302	2.99342	0.114591	0.908769	0.933778	0	0	0	0	15	0	8	0	0	0	0	0
ASV_178	Firmicutes	Clostridia	Lachnospirales	Lachnospiraceae	Lachnospiraceae FCS020 group	NA	3.39267	-0.248295	2.1901	-0.113372	0.909736	0.933778	0	14	4	0	0	0	6	12	0	3	0	2
ASV_14	Firmicutes	Clostridia	Oscillospirales	Oscillospiraceae	NA	NA	113.564	-0.0262611	0.870091	-0.0301821	0.975922	0.981499	76	127	438	9	159	7	21	103	8	15	497	286
ASV_96	Firmicutes	Clostridia	Lachnospirales	Lachnospiraceae	Lachnospiraceae UCG-004	NA	15.3507	-0.00982654	1.39906	-0.00702365	0.994396	0.994396	17	44	0	0	31	25	0	48	28	0	5	6
ASV_181	Firmicutes	Clostridia	Lachnospirales	Lachnospiraceae	Acetatifactor	muris	1.41596	4.06349	3.04444	1.33472	0.181967	NA	0	7	18	0	0	0	0	0	0	0	0	0
ASV_260	Firmicutes	Clostridia	Lachnospirales	Lachnospiraceae	NA	NA	0.577343	1.1134	3.08571	0.360824	0.718231	NA	0	0	8	0	0	0	0	0	0	0	3	0
ASV_247	Firmicutes	Clostridia	Lachnospirales	Lachnospiraceae	NA	NA	0.425439	2.33716	3.08585	0.757381	0.448822	NA	0	3	4	0	0	0	0	0	0	0	0	0
ASV_219	Firmicutes	Clostridia	Lachnospirales	Lachnospiraceae	NA	NA	0.565499	-2.65408	3.12094	-0.850408	0.395098	NA	0	0	0	0	0	0	0	9	0	0	0	0
ASV_193	Firmicutes	Clostridia	Lachnospirales	Lachnospiraceae	NA	NA	0.683743	3.02875	3.06337	0.988697	0.322812	NA	0	0	14	0	0	0	0	0	0	0	0	0
ASV_331	Firmicutes	Bacilli	Erysipelotrichales	Erysipelatoclostridiaceae	Erysipelatoclostridium	NA	0	NA	NA	NA	NA	NA	0	0	0	0	0	0	0	0	0	0	0	0
ASV_282	Bacteroidota	Bacteroidia	Bacteroidales	Bacteroidaceae	Bacteroides	NA	0.63712	2.91315	3.06644	0.950011	0.342107	NA	6	0	4	0	0	0	0	0	0	0	0	0
ASV_189	Firmicutes	Bacilli	Erysipelotrichales	Erysipelatoclostridiaceae	Candidatus Stoquefichus	NA	0.435478	-2.3242	3.13211	-0.742054	0.458054	NA	0	0	0	0	0	0	0	0	0	0	7	0
ASV_262	Actinobacteriota	Actinobacteria	Corynebacteriales	Corynebacteriaceae	Corynebacterium	NA	0	NA	NA	NA	NA	NA	0	0	0	0	0	0	0	0	0	0	0	0
ASV_199	Firmicutes	Clostridia	Lachnospirales	Lachnospiraceae	NA	NA	1.17169	3.78825	3.04825	1.24276	0.213955	NA	9	0	0	0	9	0	0	0	0	0	0	0
ASV_471	Firmicutes	Clostridia	Lachnospirales	Lachnospiraceae	Lachnospiraceae FCS020 group	NA	0.220883	1.44896	3.12715	0.463347	0.643116	NA	3	0	0	0	0	0	0	0	0	0	0	0
ASV_232	Firmicutes	Clostridia	Oscillospirales	Ruminococcaceae	NA	NA	1.59721	4.23547	3.0424	1.39215	0.163878	NA	0	10	17	0	0	0	0	0	0	0	0	0
ASV_168	Firmicutes	Clostridia	Lachnospirales	Lachnospiraceae	NA	NA	0	NA	NA	NA	NA	NA	0	0	0	0	0	0	0	0	0	0	0	0
ASV_390	Firmicutes	Clostridia	Clostridia vadinBB60 group	NA	NA	NA	0.306779	1.84985	3.10902	0.594995	0.551847	NA	0	4	0	0	0	0	0	0	0	0	0	0
ASV_211	Firmicutes	Clostridia	Christensenellales	Christensenellaceae	NA	NA	0	NA	NA	NA	NA	NA	0	0	0	0	0	0	0	0	0	0	0	0
ASV_197	Firmicutes	Clostridia	Lachnospirales	Lachnospiraceae	NA	NA	0.270938	0.219052	3.1473	0.0696	0.944512	NA	0	0	3	0	0	0	0	23	0	0	2	0
ASV_475	Firmicutes	Clostridia	Lachnospirales	Lachnospiraceae	GCA-900066575	NA	0.169681	1.16724	3.14293	0.371384	0.710351	NA	0	0	0	0	3	0	0	0	0	0	0	0
ASV_153	Firmicutes	Clostridia	Oscillospirales	Ruminococcaceae	Incertae Sedis	NA	1.4169	0.565812	3.01019	0.187965	0.850904	NA	0	0	15	0	0	0	0	0	0	0	11	0
ASV_249	Firmicutes	Clostridia	Clostridia UCG-014	NA	NA	NA	1.25093	3.88026	3.0469	1.27351	0.202836	NA	15	0	3	0	0	0	0	0	0	0	0	0
ASV_209	Firmicutes	Bacilli	RF39	NA	NA	NA	1.01307	-1.82317	3.09865	-0.588376	0.55628	NA	0	0	0	2	0	0	0	0	0	0	2	8
ASV_228	Firmicutes	Clostridia	Christensenellales	Christensenellaceae	NA	NA	0.834464	1.99862	2.72159	0.734356	0.462732	NA	0	3	4	0	3	0	2	0	0	0	0	0
ASV_356	Firmicutes	Clostridia	Clostridia UCG-014	NA	NA	NA	0.368138	2.11568	3.09556	0.683458	0.494317	NA	5	0	0	0	0	0	0	0	0	0	0	0
ASV_131	Firmicutes	Bacilli	Lactobacillales	Streptococcaceae	Streptococcus	danieliae	0	NA	NA	NA	NA	NA	0	0	0	0	0	0	0	0	0	0	0	0
ASV_224	Firmicutes	Clostridia	Oscillospirales	Ruminococcaceae	Incertae Sedis	NA	0.622165	2.88763	3.06715	0.941472	0.346463	NA	0	0	0	0	11	0	0	0	0	0	0	0
ASV_544	Actinobacteriota	Coriobacteriia	Coriobacteriales	Eggerthellaceae	NA	NA	0.15339	0.880156	3.15223	0.279217	0.780078	NA	0	2	0	0	0	0	0	0	0	0	0	0
ASV_198	Firmicutes	Clostridia	Lachnospirales	Lachnospiraceae	Lachnoclostridium	NA	1.31036	-3.7797	3.09102	-1.2228	0.221405	NA	0	0	0	0	0	0	0	0	0	8	0	0
ASV_234	Firmicutes	Bacilli	Erysipelotrichales	Erysipelotrichaceae	NA	NA	0.238787	-0.0191372	3.15465	-0.00606636	0.99516	NA	0	0	0	0	2	0	0	2	0	0	0	0
ASV_256	Firmicutes	Clostridia	Clostridia vadinBB60 group	NA	NA	NA	0.634904	2.92343	3.06616	0.953451	0.340362	NA	0	0	13	0	0	0	0	0	0	0	0	0
ASV_473	Bacteroidota	Bacteroidia	Bacteroidales	Muribaculaceae	NA	NA	0.371898	2.05366	3.09854	0.662783	0.50747	NA	0	0	0	3	0	0	0	0	0	0	0	0
ASV_258	Firmicutes	Clostridia	Lachnospirales	Lachnospiraceae	NA	NA	0.397583	2.24639	3.08966	0.727068	0.467184	NA	0	2	5	0	0	0	0	0	0	0	0	0
ASV_236	Firmicutes	Clostridia	Oscillospirales	[Clostridium] methylpentosum group	NA	NA	0	NA	NA	NA	NA	NA	0	0	0	0	0	0	0	0	0	0	0	0
ASV_535	Firmicutes	Bacilli	Thermicanales	Thermicanaceae	Thermicanus	NA	0.239343	-1.18622	3.16074	-0.375298	0.707439	NA	0	0	0	0	0	0	2	0	0	0	0	0
ASV_273	Firmicutes	Clostridia	Lachnospirales	Lachnospiraceae	Lachnospiraceae FCS020 group	NA	0.622165	2.88763	3.06715	0.941472	0.346463	NA	0	0	0	0	11	0	0	0	0	0	0	0
ASV_253	Firmicutes	Clostridia	Clostridia UCG-014	NA	NA	NA	0.478686	-2.36338	3.13068	-0.75491	0.450303	NA	0	0	0	0	0	0	4	0	0	0	0	0
ASV_123	Firmicutes	Bacilli	Lactobacillales	Lactobacillaceae	Lactobacillus	NA	0	NA	NA	NA	NA	NA	0	0	0	0	0	0	0	0	0	0	0	0
ASV_468	Firmicutes	Bacilli	Staphylococcales	Staphylococcaceae	NA	NA	0.220883	1.44896	3.12715	0.463347	0.643116	NA	3	0	0	0	0	0	0	0	0	0	0	0
ASV_231	Bacteroidota	Bacteroidia	Bacteroidales	Bacteroidaceae	Bacteroides	NA	1.03079	3.59982	3.05131	1.17976	0.238095	NA	14	0	0	0	0	0	0	0	0	0	0	0
ASV_354	Firmicutes	Clostridia	Lachnospirales	Lachnospiraceae	A2	NA	0	NA	NA	NA	NA	NA	0	0	0	0	0	0	0	0	0	0	0	0
ASV_530	Firmicutes	Bacilli	Lactobacillales	Enterococcaceae	Enterococcus	faecalis	0	NA	NA	NA	NA	NA	0	0	0	0	0	0	0	0	0	0	0	0
ASV_540	Firmicutes	Clostridia	Clostridia UCG-014	NA	NA	NA	0.147255	0.880156	3.15223	0.279217	0.780078	NA	2	0	0	0	0	0	0	0	0	0	0	0
ASV_386	Firmicutes	Clostridia	Oscillospirales	Ruminococcaceae	Harryflintia	NA	0.320357	-1.93698	3.14612	-0.615675	0.538109	NA	0	0	0	0	0	0	0	0	0	0	0	4
ASV_281	Firmicutes	Clostridia	Peptostreptococcales-Tissierellales	Peptostreptococcaceae	Romboutsia	NA	0	NA	NA	NA	NA	NA	0	0	0	0	0	0	0	0	0	0	0	0
ASV_293	Firmicutes	Bacilli	Erysipelotrichales	Erysipelotrichaceae	Turicibacter	NA	0.452484	2.43408	3.08204	0.789762	0.429667	NA	0	0	0	0	8	0	0	0	0	0	0	0
ASV_536	Firmicutes	Clostridia	Lachnospirales	Lachnospiraceae	Roseburia	NA	0.239343	-1.18622	3.16074	-0.375298	0.707439	NA	0	0	0	0	0	0	2	0	0	0	0	0
ASV_291	Firmicutes	Clostridia	Lachnospirales	Lachnospiraceae	NA	NA	0	NA	NA	NA	NA	NA	0	0	0	0	0	0	0	0	0	0	0	0
ASV_275	Firmicutes	Clostridia	Lachnospirales	Lachnospiraceae	Lachnospiraceae UCG-006	NA	0.306779	1.84985	3.10902	0.594995	0.551847	NA	0	4	0	0	0	0	0	0	0	0	0	0
ASV_355	Firmicutes	Bacilli	Staphylococcales	Staphylococcaceae	Staphylococcus	NA	0.598357	-2.66054	3.1207	-0.852545	0.393912	NA	0	0	0	0	0	0	5	0	0	0	0	0
ASV_200	Firmicutes	Clostridia	Lachnospirales	Lachnospiraceae	NA	NA	0.725345	3.10125	3.06157	1.01296	0.311078	NA	0	5	7	0	0	0	0	0	0	0	0	0
ASV_465	Firmicutes	Clostridia	NA	NA	NA	NA	0.3004	-1.74185	3.15131	-0.55274	0.580442	NA	0	0	0	0	0	0	0	0	3	0	0	0
ASV_531	Bacteroidota	Bacteroidia	Bacteroidales	Bacteroidaceae	Bacteroides	NA	0	NA	NA	NA	NA	NA	0	0	0	0	0	0	0	0	0	0	0	0
ASV_240	Firmicutes	Clostridia	Clostridia vadinBB60 group	NA	NA	NA	0.678726	3.01181	3.06381	0.98303	0.325592	NA	0	0	0	0	12	0	0	0	0	0	0	0
ASV_463	Firmicutes	Clostridia	Lachnospirales	Lachnospiraceae	NA	NA	0	NA	NA	NA	NA	NA	0	0	0	0	0	0	0	0	0	0	0	0
ASV_248	Firmicutes	Bacilli	RF39	NA	NA	NA	1.3253	3.96216	3.04576	1.30088	0.193301	NA	18	0	0	0	0	0	0	0	0	0	0	0
ASV_462	Firmicutes	Clostridia	Oscillospirales	Oscillospiraceae	NA	NA	0	NA	NA	NA	NA	NA	0	0	0	0	0	0	0	0	0	0	0	0
ASV_238	Firmicutes	Clostridia	Clostridia vadinBB60 group	NA	NA	NA	0.619831	2.81952	3.0691	0.918679	0.358264	NA	0	0	0	5	0	0	0	0	0	0	0	0
ASV_392	Firmicutes	Clostridia	Oscillospirales	Oscillospiraceae	Oscillibacter	NA	0.226242	1.51085	3.12404	0.48362	0.628656	NA	0	0	0	0	4	0	0	0	0	0	0	0
ASV_389	Firmicutes	Bacilli	Lactobacillales	Streptococcaceae	Lactococcus	NA	0.29451	1.80393	3.11086	0.579881	0.561995	NA	4	0	0	0	0	0	0	0	0	0	0	0
ASV_68	Bacteroidota	Bacteroidia	Bacteroidales	Muribaculaceae	NA	NA	0	0	0	0	1	NA	0	0	0	0	0	0	0	0	0	0	0	326
ASV_270	Firmicutes	Clostridia	Lachnospirales	Lachnospiraceae	Lachnospiraceae NK4A136 group	NA	0	NA	NA	NA	NA	NA	0	0	0	0	0	0	0	0	0	0	0	0
ASV_466	Firmicutes	Clostridia	Lachnospirales	Lachnospiraceae	[Eubacterium] oxidoreducens group	NA	0.186633	-1.4848	3.15647	-0.470401	0.638069	NA	0	0	0	0	0	0	0	0	0	0	3	0
ASV_259	Firmicutes	Clostridia	Oscillospirales	Ruminococcaceae	UBA1819	NA	1.00678	1.22062	3.06633	0.398072	0.690577	NA	7	0	0	0	0	0	0	0	0	3	0	0
ASV_222	Firmicutes	Clostridia	Lachnospirales	Lachnospiraceae	NA	NA	0.282802	1.78124	3.1118	0.572417	0.56704	NA	0	0	0	0	5	0	0	0	0	0	0	0
ASV_215	Firmicutes	Clostridia	Lachnospirales	Lachnospiraceae	NA	NA	0.497689	-2.49148	3.12626	-0.796953	0.425478	NA	0	0	0	0	0	0	0	0	0	0	8	0
ASV_272	Firmicutes	Clostridia	Lachnospirales	Lachnospiraceae	A2	NA	0.8377	-3.15425	3.10483	-1.01592	0.309669	NA	0	0	0	0	0	0	7	0	0	0	0	0
ASV_218	Firmicutes	Clostridia	Oscillospirales	Ruminococcaceae	NA	NA	0.689697	3.0057	3.06396	0.980984	0.326601	NA	6	0	0	2	0	0	0	0	0	0	0	0
ASV_387	Firmicutes	Clostridia	Lachnospirales	Lachnospiraceae	NA	NA	0.29451	1.80393	3.11086	0.579881	0.561995	NA	4	0	0	0	0	0	0	0	0	0	0	0
ASV_115	Firmicutes	Clostridia	Peptococcales	Peptococcaceae	NA	NA	0	NA	NA	NA	NA	NA	0	0	0	0	0	0	0	0	0	0	0	0
ASV_205	Firmicutes	Clostridia	Lachnospirales	Lachnospiraceae	Tuzzerella	NA	0	NA	NA	NA	NA	NA	0	0	0	0	0	0	0	0	0	0	0	0
ASV_255	Actinobacteriota	Coriobacteriia	Coriobacteriales	Eggerthellaceae	Enterorhabdus	NA	0.538704	2.67632	3.07352	0.870768	0.383881	NA	4	0	5	0	0	0	0	0	0	0	0	0
ASV_541	Firmicutes	Clostridia	Clostridia vadinBB60 group	NA	NA	NA	0.147255	0.880156	3.15223	0.279217	0.780078	NA	2	0	0	0	0	0	0	0	0	0	0	0
ASV_252	Firmicutes	Clostridia	Clostridia UCG-014	NA	NA	NA	1.01843	-3.44442	3.09769	-1.11193	0.266168	NA	0	0	0	0	0	0	6	0	3	0	0	0
ASV_268	Actinobacteriota	Coriobacteriia	Coriobacteriales	Eggerthellaceae	Enterorhabdus	NA	0.96107	-3.38796	3.09898	-1.09325	0.274284	NA	0	0	0	0	0	0	0	0	0	0	0	12
ASV_216	Firmicutes	Clostridia	Oscillospirales	Ruminococcaceae	NA	NA	0	0	0	0	1	NA	0	0	0	0	0	0	0	33	0	0	0	0
ASV_246	Firmicutes	Clostridia	Lachnospirales	Lachnospiraceae	Lachnoclostridium	NA	0.537297	-0.0608188	3.10937	-0.0195599	0.984394	NA	0	0	0	0	4	0	0	0	0	0	5	0
ASV_384	Firmicutes	NA	NA	NA	NA	NA	0	NA	NA	NA	NA	NA	0	0	0	0	0	0	0	0	0	0	0	0
ASV_177	Firmicutes	Clostridia	Monoglobales	Monoglobaceae	Monoglobus	NA	0.407631	2.26911	3.08868	0.734653	0.462551	NA	4	0	0	0	2	0	0	0	0	0	0	0
ASV_299	Firmicutes	Clostridia	Lachnospirales	Lachnospiraceae	Marvinbryantia	NA	0.3004	-1.74185	3.15131	-0.55274	0.580442	NA	0	0	0	0	0	0	0	0	3	0	0	0
ASV_174	Firmicutes	Clostridia	Clostridia UCG-014	NA	NA	NA	0	0	0	0	1	NA	0	0	0	0	0	0	0	0	0	0	0	30
ASV_290	Firmicutes	Clostridia	Lachnospirales	Lachnospiraceae	[Eubacterium] ventriosum group	NA	0.1885	-1.49145	3.15636	-0.472523	0.636554	NA	0	0	0	0	0	0	0	3	0	0	0	0
ASV_267	Firmicutes	Clostridia	Lachnospirales	Lachnospiraceae	NA	NA	0.491386	-1.74185	3.15131	-0.55274	0.580442	NA	0	0	0	0	0	0	0	0	0	3	0	0
ASV_118	Proteobacteria	Gammaproteobacteria	Enterobacterales	Enterobacteriaceae	Escherichia-Shigella	NA	0.239343	-1.18622	3.16074	-0.375298	0.707439	NA	0	0	0	0	0	0	2	0	0	0	0	0
ASV_243	Firmicutes	Clostridia	Lachnospirales	Defluviitaleaceae	Defluviitaleaceae UCG-011	NA	1.12821	3.73101	2.92112	1.27726	0.201512	NA	5	8	3	0	0	0	0	0	0	0	0	0
ASV_203	Firmicutes	Bacilli	Erysipelotrichales	Erysipelatoclostridiaceae	Erysipelatoclostridium	NA	0	NA	NA	NA	NA	NA	0	0	0	0	0	0	0	0	0	0	0	0
ASV_173	Firmicutes	Clostridia	Lachnospirales	Lachnospiraceae	Lachnospiraceae UCG-004	NA	0.341871	2.04843	3.0988	0.661041	0.508586	NA	0	0	7	0	0	0	33	0	0	0	0	0
ASV_470	Firmicutes	Clostridia	Oscillospirales	Ruminococcaceae	NA	NA	0.220883	1.44896	3.12715	0.463347	0.643116	NA	3	0	0	0	0	0	0	0	0	0	0	0
ASV_388	Firmicutes	Clostridia	Lachnospirales	Lachnospiraceae	NA	NA	0.29451	1.80393	3.11086	0.579881	0.561995	NA	4	0	0	0	0	0	0	0	0	0	0	0
ASV_196	Actinobacteriota	Coriobacteriia	Coriobacteriales	Eggerthellaceae	Enterorhabdus	NA	0.555249	0.0451795	3.10429	0.0145539	0.988388	NA	0	0	5	0	0	0	0	0	0	0	5	0
ASV_464	Firmicutes	Clostridia	Lachnospirales	Lachnospiraceae	NA	NA	0.3004	-1.74185	3.15131	-0.55274	0.580442	NA	0	0	0	0	0	0	0	0	3	0	0	0
ASV_154	Firmicutes	Clostridia	Lachnospirales	Lachnospiraceae	Roseburia	NA	0	0	0	0	1	NA	0	0	0	0	0	0	0	0	0	0	28	0
ASV_543	Firmicutes	Clostridia	Lachnospirales	Lachnospiraceae	NA	NA	0.147255	0.880156	3.15223	0.279217	0.780078	NA	2	0	0	0	0	0	0	0	0	0	0	0
ASV_287	Firmicutes	Clostridia	Oscillospirales	Ruminococcaceae	Incertae Sedis	NA	0.439549	2.40254	3.08325	0.779224	0.435848	NA	0	0	9	0	0	0	0	0	0	0	0	0
ASV_537	Firmicutes	Clostridia	Peptostreptococcales-Tissierellales	Anaerovoracaceae	Family XIII AD3011 group	NA	0.327591	-1.18622	3.16074	-0.375298	0.707439	NA	0	0	0	0	0	0	0	0	0	2	0	0
ASV_48	Firmicutes	Clostridia	Lachnospirales	Lachnospiraceae	Lachnospiraceae NK4A136 group	NA	0	NA	NA	NA	NA	NA	0	0	0	0	0	0	0	0	0	0	0	0
ASV_469	Firmicutes	Clostridia	Lachnospirales	Lachnospiraceae	NA	NA	0.220883	1.44896	3.12715	0.463347	0.643116	NA	3	0	0	0	0	0	0	0	0	0	0	0
ASV_176	Firmicutes	Clostridia	Lachnospirales	Lachnospiraceae	GCA-900066575	NA	0	NA	NA	NA	NA	NA	0	0	0	0	0	0	0	0	0	0	0	0
ASV_332	Firmicutes	Clostridia	Lachnospirales	Lachnospiraceae	NA	NA	0	NA	NA	NA	NA	NA	0	0	0	0	0	0	0	0	0	0	0	0
ASV_316	Verrucomicrobiota	Verrucomicrobiae	Verrucomicrobiales	Akkermansiaceae	Akkermansia	NA	0.560624	-2.61983	3.12218	-0.839101	0.401413	NA	0	0	0	0	0	0	0	0	0	0	0	7
ASV_533	Firmicutes	Clostridia	Peptostreptococcales-Tissierellales	Anaerovoracaceae	Family XIII AD3011 group	NA	0.188784	-1.18622	3.16074	-0.375298	0.707439	NA	0	0	0	0	0	2	0	0	0	0	0	0
ASV_286	Firmicutes	Bacilli	RF39	NA	NA	NA	1.10711	2.49325	3.05668	0.81567	0.414689	NA	0	0	0	7	0	0	2	0	0	0	0	0
ASV_529	Firmicutes	Clostridia	Lachnospirales	Lachnospiraceae	NA	NA	0	NA	NA	NA	NA	NA	0	0	0	0	0	0	0	0	0	0	0	0
ASV_292	Bacteroidota	Bacteroidia	Bacteroidales	Muribaculaceae	NA	NA	0.755138	-3.02866	3.10838	-0.974354	0.329881	NA	0	0	0	0	0	8	0	0	0	0	0	0
ASV_276	Firmicutes	Bacilli	RF39	NA	NA	NA	0	NA	NA	NA	NA	NA	0	0	0	0	0	0	0	0	0	0	0	0
ASV_184	Firmicutes	Clostridia	Lachnospirales	Lachnospiraceae	NA	NA	0	NA	NA	NA	NA	NA	0	0	0	0	0	0	0	0	0	0	0	0
ASV_179	Firmicutes	Clostridia	Oscillospirales	Ruminococcaceae	Incertae Sedis	NA	0.8377	-3.15425	3.10483	-1.01592	0.309669	NA	0	0	0	0	0	0	7	0	0	0	0	0
ASV_120	Firmicutes	Clostridia	Oscillospirales	Oscillospiraceae	Intestinimonas	NA	0	0	0	0	1	NA	0	0	0	0	0	0	0	0	0	0	0	60
ASV_315	Firmicutes	Clostridia	Clostridia UCG-014	NA	NA	NA	1.14657	-3.58127	3.09479	-1.1572	0.247192	NA	0	0	0	0	0	0	0	0	0	7	0	0
ASV_225	Firmicutes	Clostridia	Lachnospirales	Lachnospiraceae	Marvinbryantia	NA	0.418584	0.363694	3.12047	0.116551	0.907216	NA	0	3	0	0	0	0	0	3	0	0	0	0
ASV_461	Firmicutes	Clostridia	Lachnospirales	Lachnospiraceae	NA	NA	0	NA	NA	NA	NA	NA	0	0	0	0	0	0	0	0	0	0	0	0
ASV_457	Firmicutes	Clostridia	Oscillospirales	Ruminococcaceae	NA	NA	0	NA	NA	NA	NA	NA	0	0	0	0	0	0	0	0	0	0	0	0
ASV_26	Firmicutes	Bacilli	Erysipelotrichales	Erysipelotrichaceae	Faecalibaculum	NA	0	0	0	0	1	NA	0	0	0	0	0	0	0	0	0	0	0	1593
ASV_226	Firmicutes	Clostridia	Lachnospirales	Lachnospiraceae	GCA-900066575	NA	0	NA	NA	NA	NA	NA	0	0	0	0	0	0	0	0	0	0	0	0
ASV_458	Firmicutes	Clostridia	Lachnospirales	Lachnospiraceae	NA	NA	0	NA	NA	NA	NA	NA	0	0	0	0	0	0	0	0	0	0	0	0
ASV_391	Firmicutes	Clostridia	Clostridia vadinBB60 group	NA	NA	NA	0.195355	1.35061	3.13237	0.431177	0.666339	NA	0	0	4	0	0	0	0	0	0	0	0	0
ASV_459	Firmicutes	Clostridia	Lachnospirales	Lachnospiraceae	NA	NA	0	NA	NA	NA	NA	NA	0	0	0	0	0	0	0	0	0	0	0	0
ASV_393	Firmicutes	Clostridia	Lachnospirales	Lachnospiraceae	NA	NA	0.226242	1.51085	3.12404	0.48362	0.628656	NA	0	0	0	0	4	0	0	0	0	0	0	0
ASV_538	Firmicutes	Clostridia	Oscillospirales	Ruminococcaceae	NA	NA	0.160178	-1.18622	3.16074	-0.375298	0.707439	NA	0	0	0	0	0	0	0	0	0	0	0	2
ASV_229	Firmicutes	Clostridia	Oscillospirales	Oscillospiraceae	Intestinimonas	NA	1.22097	3.85579	3.04725	1.26533	0.205752	NA	0	0	25	0	0	0	0	0	0	0	0	0
ASV_534	Firmicutes	Bacilli	Lactobacillales	NA	NA	NA	0.239343	-1.18622	3.16074	-0.375298	0.707439	NA	0	0	0	0	0	0	2	0	0	0	0	0
ASV_460	Firmicutes	Clostridia	Lachnospirales	Lachnospiraceae	NA	NA	0	NA	NA	NA	NA	NA	0	0	0	0	0	0	0	0	0	0	0	0
ASV_74	Actinobacteriota	Coriobacteriia	Coriobacteriales	Atopobiaceae	Coriobacteriaceae UCG-002	NA	0	NA	NA	NA	NA	NA	0	0	0	0	0	0	0	0	0	0	0	0
ASV_333	Firmicutes	Clostridia	Monoglobales	Monoglobaceae	Monoglobus	NA	0.376999	-2.14666	3.13881	-0.683909	0.494033	NA	0	0	0	0	0	0	0	6	0	0	0	0
ASV_202	Firmicutes	Clostridia	Oscillospirales	Ruminococcaceae	[Eubacterium] siraeum group	NA	0.515393	2.60065	3.07603	0.845456	0.397856	NA	7	0	0	0	0	0	0	0	0	0	0	0
ASV_385	Firmicutes	Clostridia	Peptostreptococcales-Tissierellales	Anaerovoracaceae	Family XIII UCG-001	NA	0.251333	-1.72998	3.15157	-0.548927	0.583055	NA	0	0	0	0	0	0	0	4	0	0	0	0
ASV_542	Firmicutes	Clostridia	Peptococcales	Peptococcaceae	NA	NA	0.147255	0.880156	3.15223	0.279217	0.780078	NA	2	0	0	0	0	0	0	0	0	0	0	0
ASV_539	Bacteroidota	Bacteroidia	Bacteroidales	NA	NA	NA	0.147255	0.880156	3.15223	0.279217	0.780078	NA	2	0	0	0	0	0	0	0	0	0	0	0
ASV_474	Actinobacteriota	Coriobacteriia	Coriobacteriales	Eggerthellaceae	Enterorhabdus	NA	0.169681	1.16724	3.14293	0.371384	0.710351	NA	0	0	0	0	3	0	0	0	0	0	0	0
ASV_242	Firmicutes	Clostridia	Clostridia UCG-014	NA	NA	NA	0.88353	3.37759	3.05545	1.10543	0.268974	NA	12	0	0	0	0	0	0	0	0	0	0	0
ASV_472	Firmicutes	Clostridia	Lachnospirales	Lachnospiraceae	NA	NA	0.230084	1.49331	3.12491	0.477874	0.63274	NA	0	3	0	0	0	0	0	0	0	0	0	0
ASV_313	Firmicutes	Bacilli	Lactobacillales	Streptococcaceae	Streptococcus	NA	0	NA	NA	NA	NA	NA	0	0	0	0	0	0	0	0	0	0	0	0
ASV_213	Actinobacteriota	Coriobacteriia	Coriobacteriales	Eggerthellaceae	Enterorhabdus	NA	0.607199	0.254932	3.09443	0.082384	0.934341	NA	0	0	6	0	0	0	0	5	0	0	0	0
ASV_532	Proteobacteria	Alphaproteobacteria	Rhizobiales	Rhizobiaceae	Mesorhizobium	NA	0	NA	NA	NA	NA	NA	0	0	0	0	0	0	0	0	0	0	0	0
ASV_223	Firmicutes	Clostridia	Monoglobales	Monoglobaceae	Monoglobus	NA	0.598357	-2.66054	3.1207	-0.852545	0.393912	NA	0	0	0	0	0	0	5	0	0	0	0	0
ASV_233	Firmicutes	Bacilli	Staphylococcales	Staphylococcaceae	NA	NA	0	0	0	0	1	NA	0	0	0	0	0	0	0	0	0	0	26	0
ASV_314	Verrucomicrobiota	Verrucomicrobiae	Verrucomicrobiales	Akkermansiaceae	Akkermansia	NA	0.660746	-2.83624	3.11444	-0.910673	0.362468	NA	0	0	0	0	0	7	0	0	0	0	0	0

## Sheet: MUFA vs SD fecal
ASV	Phylum	Class	Order	Family	Genus	Species	Base mean	Log2(fold-change)	lfcSE	Stat	P-value	Padj	MUFA_1	MUFA_2	MUFA_3	MUFA_4	MUFA_5	MUFA_6	MUFA_7	SD_1	SD_2	SD_3	SD_4	SD_5	SD_6	SD_7
ASV_48	Firmicutes	Clostridia	Lachnospirales	Lachnospiraceae	Lachnospiraceae NK4A136 group	NA	62.9579	24.6628	2.98704	8.25658	1.49902e-16	2.00868e-14	0	0	0	0	0	0	0	0	0	0	0	0	438	519
ASV_74	Actinobacteriota	Coriobacteriia	Coriobacteriales	Atopobiaceae	Coriobacteriaceae UCG-002	NA	26.8815	23.3977	2.9876	7.83162	4.81613e-15	3.2268e-13	0	0	0	0	0	0	0	293	0	190	0	0	0	0
ASV_115	Firmicutes	Clostridia	Peptococcales	Peptococcaceae	NA	NA	18.8548	23.0196	2.98801	7.70399	1.31887e-14	5.89094e-13	0	0	0	0	0	0	0	0	0	0	0	0	203	50
ASV_112	Firmicutes	Clostridia	Clostridia UCG-014	NA	NA	NA	25.6199	8.14136	1.50407	5.4129	6.20137e-08	2.07746e-06	0	0	0	0	0	0	0	147	81	74	22	51	0	0
ASV_39	Firmicutes	Clostridia	Lachnospirales	Lachnospiraceae	NA	NA	90.4067	-9.92165	2.03495	-4.87561	1.08471e-06	2.90702e-05	287	173	314	308	131	0	0	0	0	0	0	0	0	0
ASV_35	Firmicutes	Clostridia	Lachnospirales	Lachnospiraceae	Roseburia	NA	88.5526	-9.89167	2.0593	-4.80341	1.55989e-06	3.48376e-05	142	202	251	386	131	0	0	0	0	0	0	0	0	0
ASV_20	Firmicutes	Clostridia	Lachnospirales	Lachnospiraceae	NA	NA	36.0833	8.6348	1.88926	4.57046	4.86645e-06	9.31578e-05	0	0	0	0	0	0	0	122	78	113	83	87	0	0
ASV_32	Firmicutes	Clostridia	Lachnospirales	Lachnospiraceae	Lachnospiraceae NK4A136 group	bacterium	37.8783	-8.66592	1.97585	-4.38592	1.15498e-05	0.000182804	56	40	120	163	85	0	0	0	0	0	0	0	0	0
ASV_29	Firmicutes	Clostridia	Lachnospirales	Lachnospiraceae	Lachnospiraceae NK4A136 group	NA	47.0756	-8.9808	2.05388	-4.37259	1.22779e-05	0.000182804	69	76	602	105	15	0	0	0	0	0	0	0	0	0
ASV_56	Firmicutes	Clostridia	Lachnospirales	Lachnospiraceae	Lachnoclostridium	NA	29.9895	-8.32815	1.9817	-4.20252	2.6396e-05	0.000353707	59	38	41	57	128	0	0	0	0	0	0	0	0	0
ASV_57	Firmicutes	Clostridia	Oscillospirales	Ruminococcaceae	Anaerotruncus	NA	32.6394	-3.72436	0.9181	-4.0566	4.97923e-05	0.000606561	102	36	90	98	43	26	19	0	0	0	6	6	7	11
ASV_91	Firmicutes	Clostridia	Lachnospirales	Lachnospiraceae	Acetatifactor	NA	25.9732	5.34679	1.36681	3.91188	9.15806e-05	0.00102265	0	8	0	0	0	0	0	131	0	97	61	10	6	87
ASV_23	Firmicutes	Clostridia	Lachnospirales	Lachnospiraceae	NA	NA	72.4517	-3.35318	0.99724	-3.36246	0.000772512	0.00796281	113	88	834	21	99	32	20	21	13	26	0	31	0	0
ASV_170	Firmicutes	Clostridia	Lachnospirales	Lachnospiraceae	ASF356	NA	9.33443	-6.64457	2.03105	-3.27149	0.00106983	0.0102398	11	54	11	41	0	0	0	0	0	0	0	0	0	0
ASV_97	Firmicutes	Clostridia	Lachnospirales	Lachnospiraceae	NA	NA	26.8138	-8.16834	2.56338	-3.18655	0.00143981	0.0128623	106	62	108	114	0	0	0	0	0	0	0	0	0	0
ASV_162	Firmicutes	Bacilli	Erysipelotrichales	Erysipelatoclostridiaceae	Erysipelatoclostridium	NA	6.08448	-6.02359	1.94563	-3.09595	0.00196182	0.0154638	18	9	14	20	14	0	0	0	0	0	0	0	0	0
ASV_93	Firmicutes	Clostridia	Lachnospirales	Lachnospiraceae	Roseburia	NA	23.5504	-7.98093	2.56322	-3.11364	0.00184796	0.0154638	46	90	72	111	0	0	0	0	0	0	0	0	0	0
ASV_36	Firmicutes	Clostridia	Oscillospirales	Oscillospiraceae	NA	NA	78.9436	-2.17446	0.710985	-3.05838	0.00222536	0.0165665	156	140	394	131	99	31	15	53	8	40	4	12	20	98
ASV_10	Bacteroidota	Bacteroidia	Bacteroidales	Muribaculaceae	NA	NA	139.912	-2.23234	0.759788	-2.9381	0.00330227	0.0232897	306	137	209	89	71	783	268	0	34	28	71	99	24	36
ASV_140	Actinobacteriota	Coriobacteriia	Coriobacteriales	Atopobiaceae	Coriobacteriaceae UCG-002	NA	6.03857	-6.01981	2.15796	-2.78959	0.00527752	0.0353594	54	18	19	5	0	0	0	0	0	0	0	0	0	0
ASV_45	Bacteroidota	Bacteroidia	Bacteroidales	Muribaculaceae	NA	NA	23.1675	-7.9581	2.98775	-2.66357	0.00773157	0.0493348	121	0	74	0	0	238	0	0	0	0	0	0	0	0
ASV_82	Firmicutes	Clostridia	Lachnospirales	Lachnospiraceae	NA	NA	20.2931	7.80492	2.98791	2.61217	0.00899703	0.0548001	0	0	0	0	0	0	0	101	127	79	0	0	0	0
ASV_55	Firmicutes	Clostridia	Oscillospirales	Oscillospiraceae	Colidextribacter	NA	46.0518	3.84097	1.49728	2.5653	0.0103088	0.0600598	0	0	0	0	0	62	0	119	56	161	43	75	68	111
ASV_98	Firmicutes	Clostridia	Lachnospirales	Lachnospiraceae	NA	NA	16.1985	7.47996	2.98823	2.50314	0.0123098	0.06873	0	0	0	0	0	0	0	84	80	89	0	0	0	0
ASV_28	Firmicutes	Clostridia	Clostridiales	Clostridiaceae	Clostridium sensu stricto 1	NA	6.40288	-6.10428	2.58446	-2.36191	0.0181809	0.0949342	0	0	0	0	0	48	58	0	0	0	0	0	0	0
ASV_9	Firmicutes	Clostridia	Lachnospirales	Lachnospiraceae	NA	NA	367.303	1.0744	0.455822	2.35706	0.0184201	0.0949342	142	149	601	98	131	295	469	1065	344	448	414	432	325	547
ASV_76	Firmicutes	Bacilli	Erysipelotrichales	Erysipelatoclostridiaceae	Erysipelatoclostridium	NA	38.0874	2.82209	1.21522	2.32229	0.0202174	0.0986127	0	0	0	0	0	17	57	191	133	35	38	43	7	37
ASV_42	Firmicutes	Clostridia	Oscillospirales	Ruminococcaceae	NA	NA	77.7449	1.61261	0.696553	2.31513	0.0206056	0.0986127	21	23	77	21	0	129	59	90	36	174	56	149	168	149
ASV_122	Firmicutes	Clostridia	Lachnospirales	Lachnospiraceae	Lachnoclostridium	NA	5.77461	-5.95257	2.6331	-2.26067	0.0237797	0.109878	0	0	43	42	0	0	0	0	0	0	0	0	0	0
ASV_14	Firmicutes	Clostridia	Oscillospirales	Oscillospiraceae	NA	NA	230.775	1.69519	0.788398	2.15016	0.0315423	0.140889	7	21	103	8	15	497	286	423	65	378	152	269	552	778
ASV_214	Firmicutes	Clostridia	Lachnospirales	Lachnospiraceae	NA	NA	3.83139	-5.35886	2.58207	-2.07541	0.0379481	0.161383	17	5	0	25	0	0	0	0	0	0	0	0	0	0
ASV_169	Firmicutes	Clostridia	Lachnospirales	Lachnospiraceae	NA	NA	3.69789	-5.31508	2.56882	-2.06907	0.0385391	0.161383	13	13	45	0	0	0	0	0	0	0	0	0	0	0
ASV_70	Firmicutes	Clostridia	Lachnospirales	Lachnospiraceae	NA	NA	35.4932	-3.67937	1.81213	-2.03042	0.042314	0.171821	74	0	159	58	38	136	64	0	0	0	0	0	0	159
ASV_2	Firmicutes	Bacilli	Lactobacillales	Lactobacillaceae	Lactobacillus	NA	2626.1	-0.951089	0.489299	-1.94378	0.0519224	0.204635	4939	4190	3805	3942	2278	1682	2731	1306	2696	425	2202	2567	752	1115
ASV_176	Firmicutes	Clostridia	Lachnospirales	Lachnospiraceae	GCA-900066575	NA	3.85947	5.41188	2.82038	1.91885	0.0550033	0.210584	0	0	0	0	0	0	0	0	0	0	0	0	24	36
ASV_75	Firmicutes	Clostridia	Lachnospirales	Lachnospiraceae	Roseburia	NA	26.1858	1.50757	0.82231	1.83333	0.0667533	0.241755	7	10	22	20	0	27	20	42	51	44	3	7	45	109
ASV_6	Firmicutes	Bacilli	Erysipelotrichales	Erysipelotrichaceae	Dubosiella	newyorkensis	607.656	-3.76589	2.05111	-1.83602	0.0663541	0.241755	1357	751	1094	1059	836	1981	984	0	0	0	0	689	0	0
ASV_147	Firmicutes	Clostridia	Clostridia vadinBB60 group	NA	NA	NA	2.64087	-4.82213	2.72782	-1.76776	0.0771016	0.271884	8	15	0	10	0	0	0	0	0	0	0	0	0	0
ASV_27	Firmicutes	Clostridia	Oscillospirales	Oscillospiraceae	Intestinimonas	NA	90.756	0.994981	0.580872	1.71291	0.0867295	0.297994	14	21	66	46	31	203	90	169	68	143	58	83	146	227
ASV_131	Firmicutes	Bacilli	Lactobacillales	Streptococcaceae	Streptococcus	danieliae	2.84797	4.97679	2.96215	1.68013	0.092933	0.303732	0	0	0	0	0	0	0	39	0	13	0	0	0	0
ASV_144	Firmicutes	Clostridia	Lachnospirales	Lachnospiraceae	A2	NA	2.99646	-5.00608	2.96447	-1.6887	0.0912778	0.303732	6	33	0	0	0	0	0	0	0	0	0	0	0	0
ASV_189	Firmicutes	Bacilli	Erysipelotrichales	Erysipelatoclostridiaceae	Candidatus Stoquefichus	NA	5.75319	3.78036	2.32093	1.62881	0.103353	0.322078	0	0	0	0	0	7	0	0	41	0	15	0	6	0
ASV_92	Firmicutes	Clostridia	Lachnospirales	Lachnospiraceae	Lachnoclostridium	NA	19.5711	1.86796	1.14564	1.63049	0.102998	0.322078	0	0	20	18	0	15	13	63	0	51	32	13	33	33
ASV_7	Firmicutes	Clostridia	Peptostreptococcales-Tissierellales	Peptostreptococcaceae	Romboutsia	ilealis	322.931	1.22964	0.763461	1.61061	0.107265	0.326669	182	212	182	153	165	183	237	927	0	324	689	380	538	140
ASV_88	Firmicutes	Clostridia	Oscillospirales	Ruminococcaceae	NA	NA	22.7654	1.98139	1.25628	1.57719	0.114753	0.327168	0	0	0	0	0	66	16	45	24	74	22	47	14	34
ASV_11	Firmicutes	Clostridia	Oscillospirales	Oscillospiraceae	NA	NA	135.705	1.48215	0.937719	1.58059	0.113973	0.327168	40	97	0	13	0	239	175	410	14	287	145	221	108	300
ASV_96	Firmicutes	Clostridia	Lachnospirales	Lachnospiraceae	Lachnospiraceae UCG-004	NA	7.87339	-2.75301	1.72709	-1.59402	0.110932	0.327168	25	0	48	28	0	5	6	0	0	9	0	0	6	0
ASV_30	Firmicutes	Clostridia	Lachnospirales	Lachnospiraceae	NA	NA	128.713	-1.07311	0.691342	-1.55221	0.120613	0.336711	168	88	432	207	77	279	117	89	0	111	47	64	73	251
ASV_141	Firmicutes	Clostridia	Clostridia UCG-014	NA	NA	NA	8.34209	2.09694	1.43476	1.46153	0.143871	0.393443	7	0	0	0	0	0	17	14	28	11	11	9	9	8
ASV_3	Verrucomicrobiota	Verrucomicrobiae	Verrucomicrobiales	Akkermansiaceae	Akkermansia	muciniphila	1026.85	-1.40629	0.984634	-1.42824	0.153223	0.410639	1916	1144	839	457	264	3596	3512	30	1710	14	170	1304	28	94
ASV_16	Firmicutes	Clostridia	Lachnospirales	Lachnospiraceae	Lachnospiraceae NK4A136 group	NA	203.109	0.84396	0.617577	1.36657	0.171761	0.426222	74	201	536	10	73	235	109	430	173	348	263	339	99	128
ASV_63	Firmicutes	Clostridia	Lachnospirales	Lachnospiraceae	NA	NA	17.6641	1.27609	0.932438	1.36855	0.17114	0.426222	24	3	13	3	10	7	15	19	38	52	0	3	37	39
ASV_17	Firmicutes	Clostridia	Lachnospirales	Lachnospiraceae	NA	NA	108.154	2.26188	1.64368	1.37611	0.168788	0.426222	0	0	0	0	0	191	128	272	10	194	181	169	225	193
ASV_33	Actinobacteriota	Coriobacteriia	Coriobacteriales	Eggerthellaceae	Enterorhabdus	NA	70.7028	0.757057	0.55253	1.37016	0.170636	0.426222	81	41	42	34	25	128	46	79	194	72	56	33	66	114
ASV_38	Firmicutes	Clostridia	Lachnospirales	Lachnospiraceae	Lachnospiraceae NK4A136 group	NA	56.52	1.92964	1.45018	1.33062	0.183314	0.430949	27	7	0	0	44	20	44	211	263	152	0	0	32	14
ASV_25	Firmicutes	Clostridia	Lachnospirales	Lachnospiraceae	Lachnoclostridium	NA	92.6767	-0.604596	0.451509	-1.33905	0.180553	0.430949	107	126	187	114	63	97	114	66	70	54	49	56	83	140
ASV_192	Firmicutes	Clostridia	Peptococcales	Peptococcaceae	NA	NA	3.91309	-2.75977	2.06666	-1.33538	0.181753	0.430949	9	0	17	8	11	0	0	0	4	3	0	0	0	0
ASV_12	Firmicutes	Clostridia	Peptostreptococcales-Tissierellales	Peptostreptococcaceae	Romboutsia	NA	97.5485	1.89832	1.44002	1.31825	0.187419	0.433003	36	57	58	53	51	0	0	377	0	110	229	133	176	0
ASV_24	Firmicutes	Clostridia	Lachnospirales	Lachnospiraceae	NA	NA	221.193	0.983377	0.762587	1.28953	0.197215	0.447911	121	66	0	173	34	351	333	190	299	172	276	287	370	334
ASV_4	Bacteroidota	Bacteroidia	Bacteroidales	Bacteroidaceae	Bacteroides	NA	953.204	0.491941	0.388361	1.26671	0.205259	0.458411	1081	665	874	526	441	1845	548	1095	1442	679	689	1197	1071	1427
ASV_72	Firmicutes	Clostridia	Oscillospirales	Oscillospiraceae	UCG-005	NA	26.6891	-1.4333	1.14524	-1.25153	0.210741	0.462939	70	33	41	27	27	24	53	17	27	0	39	0	0	0
ASV_79	Firmicutes	Clostridia	Lachnospirales	Lachnospiraceae	Lachnoclostridium	NA	30.1298	0.882818	0.715112	1.23452	0.21701	0.466233	5	13	6	31	28	34	12	52	43	22	29	18	45	67
ASV_47	Firmicutes	Clostridia	Lachnospirales	Lachnospiraceae	NA	NA	91.9043	1.97819	1.61004	1.22866	0.219199	0.466233	31	0	105	65	7	68	25	0	23	8	0	0	577	463
ASV_153	Firmicutes	Clostridia	Oscillospirales	Ruminococcaceae	Incertae Sedis	NA	4.38009	2.66439	2.1927	1.21512	0.224322	0.469673	0	0	0	0	0	11	0	23	0	19	0	12	0	7
ASV_18	Firmicutes	Clostridia	Lachnospirales	Lachnospiraceae	[Eubacterium] fissicatena group	NA	382.5	1.38233	1.20059	1.15138	0.249577	0.514512	44	29	5	46	0	630	947	772	1374	144	672	373	134	11
ASV_107	Firmicutes	Clostridia	Lachnospirales	Lachnospiraceae	NA	NA	16.0577	-1.55243	1.46318	-1.061	0.288691	0.583365	32	37	72	19	0	0	34	0	13	0	0	19	0	25
ASV_158	Firmicutes	Clostridia	Oscillospirales	Butyricicoccaceae	Butyricicoccus	NA	4.00387	-2.38866	2.26534	-1.05444	0.291682	0.583365	0	6	0	7	7	0	20	0	8	0	0	0	0	0
ASV_31	Firmicutes	Clostridia	Lachnospirales	Lachnospiraceae	Tuzzerella	NA	106.633	0.686037	0.669196	1.02517	0.305284	0.60159	134	61	120	0	57	180	90	248	83	166	123	102	114	88
ASV_99	Firmicutes	Clostridia	Lachnospirales	Lachnospiraceae	Roseburia	NA	4.42498	-2.06514	2.06036	-1.00232	0.31619	0.610312	7	0	5	19	0	21	0	0	3	0	0	7	0	0
ASV_21	Firmicutes	Clostridia	Oscillospirales	[Eubacterium] coprostanoligenes group	NA	NA	95.0453	-0.71431	0.716542	-0.996886	0.31882	0.610312	54	29	138	13	43	386	308	51	90	22	65	110	86	23
ASV_19	Firmicutes	Clostridia	Lachnospirales	Lachnospiraceae	GCA-900066575	NA	98.4949	0.467936	0.495155	0.94503	0.344643	0.624084	112	30	149	101	34	115	88	222	45	132	51	104	107	197
ASV_109	Firmicutes	Clostridia	Oscillospirales	Oscillospiraceae	Oscillibacter	NA	5.98111	-1.43659	1.5185	-0.94606	0.344118	0.624084	16	9	21	4	7	10	0	0	6	13	0	4	0	0
ASV_102	Firmicutes	Clostridia	Oscillospirales	Oscillospiraceae	Colidextribacter	NA	5.20491	2.28535	2.35525	0.970321	0.331887	0.624084	0	0	21	0	0	0	0	20	0	31	0	0	18	0
ASV_84	Firmicutes	Clostridia	Lachnospirales	Lachnospiraceae	NA	NA	9.46789	1.51155	1.57035	0.962558	0.335769	0.624084	0	0	0	0	0	26	16	38	8	23	9	7	0	26
ASV_142	Firmicutes	Clostridia	Lachnospirales	Lachnospiraceae	NA	NA	10.1394	1.50465	1.60971	0.934735	0.349925	0.625199	4	8	42	0	0	0	0	23	40	40	3	0	0	7
ASV_130	Firmicutes	Clostridia	Lachnospirales	Lachnospiraceae	Roseburia	NA	9.02794	1.84003	2.07345	0.887423	0.374851	0.660922	0	8	0	0	0	0	20	17	0	0	0	38	35	0
ASV_155	Firmicutes	Clostridia	Lachnospirales	Lachnospiraceae	GCA-900066575	NA	5.17683	1.30307	1.5366	0.848022	0.396426	0.689884	0	0	7	0	0	16	5	15	14	8	3	5	0	10
ASV_15	Firmicutes	Clostridia	Lachnospirales	Lachnospiraceae	Lachnospiraceae NK4A136 group	NA	91.3085	-1.15624	1.4814	-0.780502	0.435095	0.720953	83	219	157	259	12	92	44	92	0	65	0	220	0	0
ASV_13	Proteobacteria	Gammaproteobacteria	Burkholderiales	Sutterellaceae	Parasutterella	excrementihominis	192.52	0.483566	0.614263	0.787231	0.431147	0.720953	177	84	25	111	69	402	315	212	397	232	217	203	96	118
ASV_37	Firmicutes	Clostridia	Lachnospirales	Lachnospiraceae	Lachnospiraceae NK4A136 group	NA	94.6743	0.506163	0.629816	0.803668	0.421589	0.720953	38	40	220	69	26	254	17	127	34	297	102	58	79	113
ASV_22	Firmicutes	Clostridia	Oscillospirales	Oscillospiraceae	Colidextribacter	NA	104.959	-0.345679	0.443573	-0.779305	0.4358	0.720953	134	111	259	67	53	136	159	83	103	164	68	48	91	93
ASV_58	Firmicutes	Clostridia	Lachnospirales	Lachnospiraceae	Lachnospiraceae UCG-006	NA	45.2559	0.425032	0.559187	0.760088	0.447202	0.729237	24	8	89	34	17	60	74	63	49	65	40	39	33	82
ASV_40	Firmicutes	Clostridia	Lachnospirales	Lachnospiraceae	NA	NA	77.6131	-0.388259	0.515892	-0.752598	0.451692	0.729237	66	73	191	70	50	145	84	66	28	102	20	46	65	191
ASV_83	Actinobacteriota	Coriobacteriia	Coriobacteriales	Eggerthellaceae	Parvibacter	NA	16.1191	0.918949	1.27286	0.721954	0.470323	0.745522	7	0	9	0	0	18	57	36	7	26	40	0	6	33
ASV_46	Firmicutes	Clostridia	Oscillospirales	Oscillospiraceae	Colidextribacter	NA	61.6703	0.481169	0.670377	0.717759	0.472906	0.745522	26	22	46	9	20	120	161	121	153	79	21	32	36	84
ASV_60	Firmicutes	Clostridia	Oscillospirales	Oscillospiraceae	Intestinimonas	NA	11.8492	1.17426	1.68286	0.697774	0.485319	0.756194	0	0	0	0	0	47	17	34	0	18	0	32	22	14
ASV_154	Firmicutes	Clostridia	Lachnospirales	Lachnospiraceae	Roseburia	NA	5.8136	1.53325	2.36025	0.649616	0.51594	0.794666	0	0	0	0	0	28	0	0	7	26	0	0	0	41
ASV_80	Firmicutes	Clostridia	Peptostreptococcales-Tissierellales	Anaerovoracaceae	[Eubacterium] nodatum group	NA	32.7214	-0.388566	0.622898	-0.623804	0.532756	0.811242	76	52	32	25	19	31	29	18	30	25	42	14	14	46
ASV_164	Firmicutes	Clostridia	Oscillospirales	Oscillospiraceae	Oscillibacter	NA	3.12028	-1.55854	2.5579	-0.609305	0.542322	0.81653	6	0	0	0	0	13	19	0	0	0	0	0	10	0
ASV_108	Firmicutes	Clostridia	Lachnospirales	Lachnospiraceae	GCA-900066575	NA	15.1641	-0.796891	1.35858	-0.586561	0.557499	0.830053	32	19	63	20	13	0	0	17	0	23	0	0	17	35
ASV_113	Firmicutes	Clostridia	Lachnospirales	Lachnospiraceae	NA	NA	9.25714	-0.731585	1.32441	-0.552386	0.580684	0.855073	17	21	15	6	8	16	0	11	0	9	15	0	0	14
ASV_116	Firmicutes	Clostridia	Oscillospirales	Oscillospiraceae	NA	NA	11.4097	0.620762	1.20987	0.51308	0.607895	0.885413	18	10	26	0	7	12	0	32	4	20	3	5	0	54
ASV_65	Firmicutes	Clostridia	Oscillospirales	Oscillospiraceae	Oscillibacter	NA	16.5304	1.32135	2.76767	0.477424	0.63306	0.890602	0	0	59	0	0	43	0	67	0	92	0	0	35	0
ASV_53	Firmicutes	Clostridia	Oscillospirales	Ruminococcaceae	Incertae Sedis	NA	44.4906	-0.329579	0.714686	-0.461152	0.64469	0.890602	67	31	138	17	25	81	51	43	21	30	0	31	59	120
ASV_151	Firmicutes	Clostridia	Lachnospirales	Lachnospiraceae	Tuzzerella	NA	6.9483	-1.18488	2.52866	-0.468582	0.639369	0.890602	0	0	41	33	0	0	0	0	0	0	0	0	0	39
ASV_61	Firmicutes	Clostridia	Oscillospirales	Oscillospiraceae	Intestinimonas	NA	40.7483	-0.480432	0.997563	-0.481606	0.630086	0.890602	53	27	95	26	26	77	68	0	0	80	52	0	36	71
ASV_167	Actinobacteriota	Coriobacteriia	Coriobacteriales	Eggerthellaceae	Parvibacter	NA	8.20407	1.00735	2.1236	0.47436	0.635243	0.890602	0	0	0	0	0	11	32	0	0	0	24	24	10	0
ASV_59	Firmicutes	Clostridia	Lachnospirales	Lachnospiraceae	A2	NA	18.9234	0.884173	1.97465	0.447762	0.654325	0.89469	0	0	0	46	0	43	0	38	23	46	0	0	18	78
ASV_139	Firmicutes	Clostridia	Oscillospirales	Ruminococcaceae	NA	NA	6.91529	0.557454	1.36786	0.407538	0.683613	0.909079	9	3	11	0	6	15	0	9	0	18	0	11	7	19
ASV_89	Firmicutes	Clostridia	Lachnospirales	Lachnospiraceae	Lachnoclostridium	NA	13.9364	0.545668	1.40778	0.387609	0.698306	0.909079	0	0	40	0	23	11	8	0	19	22	23	0	25	18
ASV_152	Firmicutes	Clostridia	Lachnospirales	Lachnospiraceae	NA	NA	11.658	-1.06385	2.7372	-0.388663	0.697525	0.909079	0	0	0	0	0	91	46	8	0	25	0	21	0	0
ASV_125	Firmicutes	Bacilli	RF39	NA	NA	NA	12.0844	0.598484	1.58399	0.377834	0.705554	0.909079	0	0	0	0	9	19	40	24	0	15	6	36	16	0
ASV_34	Firmicutes	Clostridia	Lachnospirales	Lachnospiraceae	NA	NA	52.7768	-0.44557	1.1634	-0.38299	0.701727	0.909079	89	46	100	42	29	142	29	0	0	0	24	0	167	120
ASV_54	Firmicutes	Clostridia	Lachnospirales	Lachnospiraceae	NA	NA	57.5751	0.222578	0.548683	0.40566	0.684993	0.909079	22	45	57	69	27	63	90	67	28	72	56	40	43	146
ASV_41	Firmicutes	Clostridia	Lachnospirales	Lachnospiraceae	NA	NA	44.5256	0.216824	0.606137	0.357714	0.720558	0.910894	33	16	71	62	7	90	42	84	28	65	19	17	53	103
ASV_104	Firmicutes	Clostridia	Lachnospirales	Lachnospiraceae	Lachnoclostridium	NA	13.5499	-0.600684	1.67141	-0.359387	0.719305	0.910894	38	16	53	10	0	0	21	0	0	0	0	0	35	48
ASV_78	Firmicutes	Clostridia	Peptococcales	Peptococcaceae	NA	NA	18.1362	-0.117824	0.691322	-0.170434	0.864669	0.919657	19	11	29	6	8	35	41	35	11	17	15	11	17	19
ASV_5	Firmicutes	Clostridia	Lachnospirales	Lachnospiraceae	NA	NA	1003.08	0.0815371	0.429285	0.189937	0.849358	0.919657	742	557	1171	1463	500	1491	1010	1229	365	1209	607	1066	1725	966
ASV_43	Firmicutes	Clostridia	Lachnospirales	Lachnospiraceae	NA	NA	35.4236	0.449217	2.00069	0.224531	0.822344	0.919657	0	0	19	0	0	157	88	0	29	0	7	185	8	6
ASV_101	Firmicutes	Clostridia	Lachnospirales	Lachnospiraceae	Lachnoclostridium	NA	20.1922	0.113775	0.833344	0.136529	0.891403	0.919657	15	17	40	31	10	14	12	26	19	0	26	13	33	19
ASV_145	Firmicutes	Bacilli	Staphylococcales	Staphylococcaceae	Staphylococcus	NA	4.87988	-0.336926	1.77115	-0.19023	0.849129	0.919657	0	0	2	6	0	39	0	9	4	4	0	0	10	6
ASV_44	Firmicutes	Clostridia	Oscillospirales	Oscillospiraceae	NA	NA	43.8052	0.216019	0.951541	0.22702	0.820408	0.919657	26	22	185	26	16	68	17	0	131	0	18	35	31	102
ASV_157	Firmicutes	Clostridia	Oscillospirales	Ruminococcaceae	Harryflintia	NA	2.98943	0.487641	2.17747	0.223948	0.822797	0.919657	14	0	0	0	0	7	0	0	0	13	0	5	4	4
ASV_52	Firmicutes	Clostridia	Oscillospirales	Oscillospiraceae	Oscillibacter	NA	28.7523	-0.300549	0.940892	-0.31943	0.749401	0.919657	52	24	34	25	32	38	14	25	10	0	0	30	16	125
ASV_128	Firmicutes	Clostridia	Lachnospirales	Lachnospiraceae	Lachnoclostridium	NA	7.7134	0.671056	2.90002	0.231397	0.817006	0.919657	0	0	36	0	0	28	0	40	0	44	0	0	0	0
ASV_135	Firmicutes	Clostridia	Oscillospirales	Butyricicoccaceae	UCG-009	NA	5.31008	0.332068	2.05904	0.161273	0.871878	0.919657	0	0	0	0	10	13	6	0	0	8	18	0	7	0
ASV_100	Firmicutes	Clostridia	Lachnospirales	Lachnospiraceae	NA	NA	18.7542	0.119773	0.845089	0.141728	0.887295	0.919657	14	30	28	15	9	26	10	44	18	25	7	7	0	57
ASV_68	Bacteroidota	Bacteroidia	Bacteroidales	Muribaculaceae	NA	NA	33.626	-0.861504	2.88886	-0.298216	0.765538	0.919657	0	0	0	0	0	0	326	0	0	0	0	0	69	119
ASV_1	Firmicutes	Bacilli	Lactobacillales	Streptococcaceae	Lactococcus	NA	5197.04	0.0933988	0.409071	0.22832	0.819398	0.919657	3927	4052	6588	3152	5508	7186	4496	6323	8375	2113	2879	5691	7928	1896
ASV_77	Firmicutes	Clostridia	Oscillospirales	Ruminococcaceae	NA	NA	25.5465	0.355433	1.15768	0.307022	0.758827	0.919657	19	0	58	16	0	62	42	31	38	39	30	0	52	0
ASV_117	Firmicutes	Clostridia	Oscillospirales	UCG-010	NA	NA	9.37093	0.347165	1.4894	0.23309	0.815691	0.919657	13	13	14	0	5	0	16	22	0	13	26	6	0	0
ASV_124	Firmicutes	Clostridia	Oscillospirales	Ruminococcaceae	Incertae Sedis	NA	12.7316	-0.18804	0.905663	-0.207627	0.83552	0.919657	23	6	23	13	11	15	8	27	0	24	6	4	13	19
ASV_81	Firmicutes	Clostridia	Oscillospirales	Ruminococcaceae	NA	NA	13.0755	-0.382823	1.27508	-0.300233	0.763999	0.919657	19	14	13	23	0	45	0	10	0	18	9	10	0	41
ASV_64	Firmicutes	Clostridia	Lachnospirales	Lachnospiraceae	Lachnoclostridium	NA	25.2697	-0.367529	1.29086	-0.284716	0.775862	0.919657	64	24	61	43	0	33	0	72	0	0	0	22	51	22
ASV_121	Firmicutes	Bacilli	Lactobacillales	Streptococcaceae	Streptococcus	NA	19.5371	0.260182	0.881394	0.295194	0.767846	0.919657	25	7	27	16	25	9	8	34	35	12	20	13	25	0
ASV_50	Firmicutes	Clostridia	Oscillospirales	Oscillospiraceae	Oscillibacter	NA	35.4182	-0.155993	1.01235	-0.15409	0.877539	0.919657	44	50	78	21	15	0	73	66	20	75	0	52	0	47
ASV_87	Firmicutes	Clostridia	Oscillospirales	Oscillospiraceae	Colidextribacter	NA	16.0418	-0.169036	1.24736	-0.135516	0.892204	0.919657	18	14	30	0	17	28	21	70	19	0	8	0	18	0
ASV_69	Firmicutes	Clostridia	Oscillospirales	Oscillospiraceae	Oscillibacter	NA	17.966	-0.214375	1.20466	-0.177955	0.858759	0.919657	40	19	71	13	0	28	0	19	0	27	0	26	8	51
ASV_110	Firmicutes	Clostridia	Lachnospirales	Lachnospiraceae	NA	NA	11.1469	-0.452727	1.90728	-0.237367	0.812372	0.919657	0	0	11	0	35	12	14	0	33	0	0	23	0	0
ASV_62	Firmicutes	Clostridia	Lachnospirales	Lachnospiraceae	Lachnospiraceae UCG-006	NA	31.2389	0.147383	0.69423	0.212296	0.831876	0.919657	17	12	62	16	52	20	18	57	15	81	13	11	22	58
ASV_51	Firmicutes	Clostridia	Oscillospirales	Oscillospiraceae	NA	NA	73.9594	0.0575469	0.690555	0.0833343	0.933586	0.954966	142	113	216	50	11	32	25	173	21	131	54	24	128	18
ASV_138	Firmicutes	Clostridia	Lachnospirales	Lachnospiraceae	Lachnospiraceae FCS020 group	NA	4.12574	-0.0680445	1.91796	-0.0354775	0.971699	0.979005	18	0	20	0	0	3	0	7	7	0	0	8	0	7
[truncated: 178 more rows]
